# Supplementary material for: Global transcriptomic changes in glomerular endothelial cells in mice with podocyte depletion and glomerulosclerosis
Source: Cell Death Dis. 2021 Jul 9;12(7):687. doi: 10.1038/s41419-021-03951-x (PMC8270962; doi:10.1038/s41419-021-03951-x)
Supplement: Supplementary file 2 — EXcel file 1 [file 41419_2021_3951_MOESM2_ESM.xls]

## Sheet: upregulate
Symbol	Log2Rat	RefSeq	Chr	Strand	Start	End	Length	Gene_ID	LocusTag	Synonyms	Cytoband	Name	UniGene_ID	Ensembl	GO	HID	All_alignment	All_Transcripts	All_Trxp_alignment	t.p	t.padj	limma.p	limma.padj	sam.q	DEseq_padj	DEseq_p	Dendo1_norm	Dendo2_norm	Dendo3_norm	ctrl_endo1_norm	ctrl_endo2_norm	ctrl_endo4_norm
Rgs16	6.76401	NM_011267	chr1	+	153740352	153745468	2335	19734	-	Rgs14|Rgsr	1 G3|1 65.	regulator of G-protein signaling 16	Mm.181709	ENSMUST00000027748	GO:0005096:GTPase activator activity|GO:0005096:GTPase activator activity|GO:0005096:GTPase activator activity|GO:0005737:cytoplasm|GO:0005737:cytoplasm|GO:0005886:plasma membrane|GO:0007186:G-protein coupled receptor signaling pathway|GO:0007186:G-protei	2196	chr1:+:153740352-153745468	NM_011267	NM_011267(chr1:+:153740352-153745468)	0.0163001	0.510016	0.00157986	0.148922	14.265	0.0787831	0.00256835	8.29179	7.4091	9.8765	4.86333	1.4605	1.52778
Spp1	6.54562	NM_001204203	chr5	+	104435110	104441053	1423	20750	-	2AR|Apl-1|BNSP|BSPI|Bsp|ETA-1|Eta|OP|Opn|Opnl|Ric|Spp-1	5 E5|5 50.	secreted phosphoprotein 1	Mm.288474	ENSMUST00000086833	GO:0001503:ossification|GO:0001649:osteoblast differentiation|GO:0001649:osteoblast differentiation|GO:0005125:cytokine activity|GO:0005576:extracellular region|GO:0005615:extracellular space|GO:0005615:extracellular space|GO:0005737:cytoplasm|GO:0005794:	20156	chr5:+:104435110-104441053	NM_009263|NM_001204201|NM_001204202|NM_001204233|NM_001204203	NM_009263(chr5:+:104435110-104441053)||NM_001204201(chr5:+:104435110-104441053)||NM_001204202(chr5:+:104435110-104441053)||NM_001204233(chr5:+:104436191-104441053)||NM_001204203(chr5:+:104435110-104441053)	0.11809	0.610424	0.021323	0.305283	29.891	0.0271442	0.000573824	15.2316	9.78738	15.3653	9.46614	8.07907	8.686
C1s1	6.17876	NM_001097617	chr6	-	124530343	124542359	2910	50908	-	AA959438|AI255193|AI327365|C1s|C1sa	6|6 F2	complement component 1, s subcomponent 1	Mm.219527	ENSMUST00000162443	GO:0001867:complement activation, lectin pathway|GO:0002376:immune system process|GO:0004252:serine-type endopeptidase activity|GO:0004252:serine-type endopeptidase activity|GO:0005509:calcium ion binding|GO:0005576:extracellular region|GO:0005615:extrace	1314	chr6:-:124530343-124542359	NM_144938|NM_001097617	NM_144938(chr6:-:124530343-124542321)||NM_001097617(chr6:-:124530343-124542359)	0.0149011	0.506873	0.00175091	0.149304	54.432	0.00265452	2.9e-05	10.0149	8.14128	10.0549	3.81074	6.45166	3.83613
Crct1	6.14576	NM_028798	chr3	-	93014204	93015686	717	74175	-	2300002G24Rik|AA589624|Nice-1	3|3 F1	cysteine-rich C-terminal 1	Mm.35806	ENSMUST00000029521	GO:0005515:protein binding|		chr3:-:93014204-93015686	NM_028798	NM_028798(chr3:-:93014204-93015686)	0.0109693	0.48519	0.00128526	0.145595	64.933	0.00320087	3.62e-05	9.1375	6.47005	9.28585	2.99174	4.08163	1.52778
Prr15l	6.09519	NM_146026	chr11	+	96929323	96935647	1362	217138	-	Atad4|BC022765|E230006A12Rik	11|11 D	proline rich 15-like	Mm.342551	ENSMUST00000107636	GO:0003674:molecular_function|GO:0005575:cellular_component|GO:0008150:biological_process|	11522	chr11:+:96929323-96935647	NM_146026	NM_146026(chr11:+:96929323-96935647)	0.119961	0.610424	0.0389301	0.359656	54.432	0.0841866	0.0028283	7.62297	3.00687	7.75959	4.01934	1.4605	1.52778
Mbnl3	6.00491	NM_001310515	chrX	-	51113493	51205990	8582	171170	-	A530038J18Rik|AI661274|CHCR|E430034C16Rik|MBLX|MBLX39|MBXL	X|X A5	muscleblind-like 3 (Drosophila)	Mm.295324	ENSMUST00000114875	GO:0003723:RNA binding|GO:0005634:nucleus|GO:0005737:cytoplasm|GO:0006397:mRNA processing|GO:0007275:multicellular organism development|GO:0008380:RNA splicing|GO:0043484:regulation of RNA splicing|GO:0045662:negative regulation of myoblast differentiatio	23101	chrX:-:51113493-51205990	NM_134163|NM_001310515	NM_134163(chrX:-:51113493-51205990)||NM_001310515(chrX:-:51113493-51205990)	0.0281764	0.540666	0.00306344	0.17239	54.432	0.00267123	2.94e-05	10.4206	8.57887	10.3854	7.02518	3.32699	4.38051
Ankrd1	5.88037	NM_013468	chr19	-	36111964	36119844	1765	107765	-	Alrp|CARP|Crap|MARP1	19|19 C2	ankyrin repeat domain 1 (cardiac muscle)	Mm.10279	ENSMUST00000025718	GO:0000122:negative regulation of transcription from RNA polymerase II promoter|GO:0001085:RNA polymerase II transcription factor binding|GO:0001105:RNA polymerase II transcription coactivator activity|GO:0001650:fibrillar center|GO:0002039:p53 binding|GO	8289	chr19:-:36111964-36119844	NM_013468	NM_013468(chr19:-:36111964-36119844)	0.0100149	0.484969	4.06e-05	0.0462026	29.891	3.82e-05	1.45e-07	10.1083	8.24326	9.962	4.23367	4.08163	3.83613
Mrgprf	5.86972	NM_145379	chr7	+	145300908	145309557	2006	211577	-	BC019711|Mgrc|MrgF	7|7 F5	MAS-related GPR, member F	Mm.215151	ENSMUST00000033386	GO:0004871:signal transducer activity|GO:0005886:plasma membrane|GO:0007165:signal transduction|GO:0007186:G-protein coupled receptor signaling pathway|GO:0016020:membrane|GO:0016021:integral component of membrane|GO:0031965:nuclear membrane|GO:0070062:ex	17023	chr7:+:145300908-145309557	NM_145379	NM_145379(chr7:+:145300908-145309557)	0.0273244	0.540666	0.00205255	0.150336	72.035	0.049893	0.00140244	7.89999	7.3975	4.66735	1.49772	2.91476	1.52778
Steap4	5.74994	NM_054098	chr5	+	7960471	7982213	3140	117167	-	1110021O17Rik|AI481214|Tiarp|Tnfaip9	5|5 A1	STEAP family member 4	Mm.31403	ENSMUST00000115421	GO:0005768:endosome|GO:0005794:Golgi apparatus|GO:0005794:Golgi apparatus|GO:0005886:plasma membrane|GO:0005887:integral component of plasma membrane|GO:0006810:transport|GO:0006811:ion transport|GO:0008823:cupric reductase activity|GO:0015677:copper ion	36422	chr5:+:7960471-7982213	NM_054098	NM_054098(chr5:+:7960471-7982213)	0.00347099	0.403823	0.000225738	0.0775054	54.432	9.12e-05	4.66e-07	7.69854	9.38334	8.74168	2.99174	2.91476	4.78119
Sirpa	5.59019	NM_001291021	chr2	+	129593168	129632228	3376	19261	-	AI835480|Bit|CD172a|P84|Ptpns1|SHP-1|SHPS-1|SIRP	2 F1|2 63.	signal-regulatory protein alpha	Mm.1682	ENSMUST00000160276	GO:0002244:hematopoietic progenitor cell differentiation|GO:0005515:protein binding|GO:0005887:integral component of plasma membrane|GO:0006910:phagocytosis, recognition|GO:0006911:phagocytosis, engulfment|GO:0006928:movement of cell or subcellular compon	7246	chr2:+:129593168-129632228	NM_001291020|NM_001177647|NM_001291022|NM_007547|NM_001291019|NM_001291021	NM_001291020(chr2:+:129592838-129632228)||NM_001177647(chr2:+:129593168-129632228)||NM_001291022(chr2:+:129593168-129632228)||NM_007547(chr2:+:129593168-129632228)||NM_001291019(chr2:+:129593168-129632228)||NM_001291021(chr2:+:129593168-129632228)	0.0912065	0.591636	0.0136773	0.261671	54.432	0.00885742	0.000129631	8.623	7.58624	8.80824	2.99174	7.09868	3.03281
Ren2	5.54459	NM_031193	chr1	+	133350565	133360323	1525	19702	-	Ren|Ren-2|Ren-B|Rn-2|Rnr	1 E4|1	renin 2 tandem duplication of Ren1	Mm.220955		GO:0002003:angiotensin maturation|GO:0004175:endopeptidase activity|GO:0004190:aspartic-type endopeptidase activity|GO:0005576:extracellular region|GO:0005615:extracellular space|GO:0006508:proteolysis|GO:0008233:peptidase activity|GO:0016787:hydrolase ac		chr1:+:133350565-133360323	NM_031193	NM_031193(chr1:+:133350565-133360323)	0.0535178	0.574721	0.00270141	0.16056	64.933	0.0211723	0.000411511	11.6431	8.40122	11.6825	6.48988	6.0985	5.96716
Ren1	5.53946	NM_031192	chr1	+	133350673	133360319	1422	19701	-	D19352|Ren|Ren-1|Ren-A|Ren1c|Ren1d|Rn-1|Rnr	1 E4|1 57.	renin 1 structural	Mm.220955	ENSMUST00000094556	GO:0001822:kidney development|GO:0001823:mesonephros development|GO:0002003:angiotensin maturation|GO:0002003:angiotensin maturation|GO:0002016:regulation of blood volume by renin-angiotensin|GO:0002018:renin-angiotensin regulation of aldosterone producti	20151	chr1:+:133350673-133360319	NM_031192	NM_031192(chr1:+:133350673-133360319)	0.0531647	0.574721	0.00278678	0.163216	42.076	0.0216212	0.000424882	11.7301	8.47044	11.7541	6.60189	6.19059	5.99688
Aplnr	5.52137	NM_011784	chr2	+	85136359	85139923	3564	23796	-	APJ|Agtrl1|msr/apj	2|2 D	apelin receptor	Mm.29368	ENSMUST00000057019	GO:0004871:signal transducer activity|GO:0004930:G-protein coupled receptor activity|GO:0005886:plasma membrane|GO:0007165:signal transduction|GO:0007186:G-protein coupled receptor signaling pathway|GO:0007275:multicellular organism development|GO:0007369	3784	chr2:+:85136359-85139923	NM_011784	NM_011784(chr2:+:85136359-85139923)	0.0907259	0.591636	0.0113312	0.248439	8.399	0.00170409	1.73e-05	10.1843	10.9513	9.93876	8.8685	4.66292	4.14592
Cend1	5.36508	NM_021316	chr7	-	141426450	141429420	1657	57754	-	1500001H12Rik|AI415214|BM88	7|7 F5	cell cycle exit and neuronal differentiation 1	Mm.87027	ENSMUST00000124444	GO:0005515:protein binding|GO:0007628:adult walking behavior|GO:0016020:membrane|GO:0016021:integral component of membrane|GO:0021549:cerebellum development|GO:0021686:cerebellar granular layer maturation|GO:0021702:cerebellar Purkinje cell differentiatio	137316	chr7:-:141426450-141429420	NM_021316	NM_021316(chr7:-:141426450-141429420)	0.14743	0.630209	0.0390373	0.359656	14.265	0.0933104	0.00335047	6.89286	2.3587	7.43001	1.49772	2.91476	1.52778
Lgals3	5.24051	NM_010705	chr14	+	47373859	47386167	1379	16854	-	GBP|L-34|Mac-2|gal3	14|14 C1	lectin, galactose binding, soluble 3	Mm.248615	ENSMUST00000150290	GO:0001501:skeletal system development|GO:0001772:immunological synapse|GO:0001772:immunological synapse|GO:0002376:immune system process|GO:0002548:monocyte chemotaxis|GO:0003723:RNA binding|GO:0005515:protein binding|GO:0005576:extracellular region|GO:0	37608	chr14:+:47373859-47386167	NM_001145953|NM_010705	NM_001145953(chr14:+:47373859-47386167)||NM_010705(chr14:+:47373859-47386167)	0.123942	0.610424	0.0336648	0.342741	14.265	0.0810808	0.00266837	10.7461	6.19123	10.7811	5.50555	6.68106	4.52741
Glipr2	5.15237	NM_027450	chr4	+	43957701	43979118	2019	384009	-	5730414A08Rik|C77180|GAPR-1	4|4 B1	GLI pathogenesis-related 2	Mm.22213	ENSMUST00000030202	GO:0000139:Golgi membrane|GO:0005576:extracellular region|GO:0005794:Golgi apparatus|GO:0010634:positive regulation of epithelial cell migration|GO:0010718:positive regulation of epithelial to mesenchymal transition|GO:0016020:membrane|GO:0042803:protein	74720	chr4:+:43957701-43979118	NM_027450	NM_027450(chr4:+:43957701-43979118)	0.0534245	0.574721	0.0125522	0.254933	42.076	0.110092	0.00430512	8.98774	6.96815	9.491	6.7773	3.83537	3.03281
Kcnf1	5.1286	NM_201531	chr12	-	17172099	17176888	4789	382571	-	Gm1182|Kv5.1	12|12 A1.1	potassium voltage-gated channel, subfamily F, member 1	Mm.40173	ENSMUST00000170580	GO:0005216:ion channel activity|GO:0005244:voltage-gated ion channel activity|GO:0005249:voltage-gated potassium channel activity|GO:0005249:voltage-gated potassium channel activity|GO:0005267:potassium channel activity|GO:0006810:transport|GO:0006811:ion	124236	chr12:-:17172099-17176888	NM_201531	NM_201531(chr12:-:17172099-17176888)	0.00216534	0.371584	2.48e-05	0.0455245	42.076	0.000164418	9.93e-07	7.3362	6.41297	8.06871	1.49772	2.2076	2.30905
Cd44	5.1134	NM_001039151	chr2	-	102811141	102901665	4408	12505	-	AU023126|AW121933|AW146109|HERMES|Ly-24|Pgp-1	2 E2|2 54.	CD44 antigen	Mm.423621	ENSMUST00000060516	GO:0001558:regulation of cell growth|GO:0001658:branching involved in ureteric bud morphogenesis|GO:0002246:wound healing involved in inflammatory response|GO:0002821:positive regulation of adaptive immune response|GO:0002906:negative regulation of mature	508	chr2:-:102811141-102901665	NM_001177785|NM_001039150|NM_001177787|NM_009851|NM_001177786|NM_001039151	NM_001177785(chr2:-:102811141-102901665)||NM_001039150(chr2:-:102811141-102901665)||NM_001177787(chr2:-:102811141-102901665)||NM_009851(chr2:-:102811141-102901665)||NM_001177786(chr2:-:102811141-102901665)||NM_001039151(chr2:-:102811141-102901665)	0.0214911	0.530661	0.000863028	0.127908	54.432	0.0094605	0.000141387	9.13192	6.97828	9.52223	4.89214	3.93601	4.01852
Guca2b	5.06499	NM_008191	chr4	-	119656602	119658945	600	14916	-	AV066530|Gcap2|Ugn	4 D2.1|4 5	guanylate cyclase activator 2b (retina)	Mm.278	ENSMUST00000044426	GO:0001750:photoreceptor outer segment|GO:0005576:extracellular region|GO:0006182:cGMP biosynthetic process|GO:0007588:excretion|GO:0007589:body fluid secretion|GO:0030250:guanylate cyclase activator activity|GO:0030802:regulation of cyclic nucleotide bio	5150	chr4:-:119656602-119658945	NM_008191	NM_008191(chr4:-:119656602-119658945)	0.0882198	0.590288	0.0233762	0.309682	54.432	0.124957	0.00525411	8.05673	4.47738	8.83553	2.99174	4.78534	2.30905
Gprc5c	4.97007	NM_001110338	chr11	+	114851539	114869096	1810	70355	-	1110028I06Rik|3200002M13Rik|Raig3	11|11 E2	G protein-coupled receptor, family C, group 5, member C	Mm.242413	ENSMUST00000053361	GO:0003674:molecular_function|GO:0004871:signal transducer activity|GO:0004930:G-protein coupled receptor activity|GO:0005118:sevenless binding|GO:0005739:mitochondrion|GO:0005886:plasma membrane|GO:0007165:signal transduction|GO:0007186:G-protein coupled	11099	chr11:+:114851539-114869096	NM_147217|NM_001110337|NM_001110338	NM_147217(chr11:+:114852029-114869096)||NM_001110337(chr11:+:114851531-114872617)||NM_001110338(chr11:+:114851539-114869096)	0.00393729	0.417839	1.6e-05	0.0455245	64.933	7.61e-05	3.36e-07	7.472	7.88483	8.03598	2.99174	2.91476	1.52778
Apela	4.897	NM_001297554	chr8	-	65028416	65037336	975	100038489	-	ENSMUSG00000074303|Ela|Ende|Gm10664	8 B3.1|8	apelin receptor early endogenous ligand	Mm.58847	ENSMUST00000142822	GO:0005179:hormone activity|GO:0005576:extracellular region|GO:0007275:multicellular organism development|GO:0007369:gastrulation|GO:0060395:SMAD protein signal transduction|		chr8:-:65028416-65037336	NM_001297554	NM_001297554(chr8:-:65028416-65037336)	0.121588	0.610424	0.0476292	0.373684	14.265	0.351428	0.0308867	7.75224	4.6654	7.20605	5.86259	1.4605	2.30905
Tnfsf15	4.89456	NM_177371	chr4	-	63724602	63745113	5828	326623	-	Tl1|Tl1a|Tnlg1b|Vegi	4|4 C1	tumor necrosis factor (ligand) superfamily, member 15	Mm.208152	ENSMUST00000062246	GO:0005123:death receptor binding|GO:0005125:cytokine activity|GO:0005164:tumor necrosis factor receptor binding|GO:0005615:extracellular space|GO:0005886:plasma membrane|GO:0006919:activation of cysteine-type endopeptidase activity involved in apoptotic	3755	chr4:-:63724602-63745113	NM_177371	NM_177371(chr4:-:63724602-63745113)	0.00992188	0.484969	0.000881512	0.127908	42.076	0.00650438	8.97e-05	9.13355	6.95186	8.73069	5.09944	3.58911	3.83613
Aldob	4.87614	NM_144903	chr4	-	49535992	49549546	2018	230163	-	Aldo-2|Aldo2|BC016435	4 B1|4 26.	aldolase B, fructose-bisphosphate	Mm.482116	ENSMUST00000029987	GO:0003824:catalytic activity|GO:0004332:fructose-bisphosphate aldolase activity|GO:0004332:fructose-bisphosphate aldolase activity|GO:0004332:fructose-bisphosphate aldolase activity|GO:0005634:nucleus|GO:0005737:cytoplasm|GO:0005764:lysosome|GO:0005815:m	20060	chr4:-:49535992-49549546	NM_144903	NM_144903(chr4:-:49535992-49549546)	0.0243002	0.539713	0.00409697	0.182094	72.035	0.0144403	0.000244785	10.2994	8.2561	10.3675	7.01431	5.42321	3.83613
Hcar1	4.87375	NM_175520	chr5	-	123876735	123880020	3285	243270	-	Gpr81	5|5 F	hydrocarboxylic acid receptor 1	Mm.33362	ENSMUST00000164267	GO:0004871:signal transducer activity|GO:0004930:G-protein coupled receptor activity|GO:0005886:plasma membrane|GO:0007165:signal transduction|GO:0007186:G-protein coupled receptor signaling pathway|GO:0016020:membrane|GO:0016021:integral component of mem	13060	chr5:-:123876735-123880020	NM_175520	NM_175520(chr5:-:123876735-123880020)	3.04e-08	0.00039321	3.64e-08	0.000469934	29.891	0.000658074	5.27e-06	7.1389	7.05064	7.13226	2.25851	2.2076	2.30905
Avpr1a	4.85772	NM_016847	chr10	+	122448498	122453453	2671	54140	-	AVPR|Avpr1|V1a|V1aR	10|10 D2	arginine vasopressin receptor 1A	Mm.4351	ENSMUST00000020323	GO:0001992:regulation of systemic arterial blood pressure by vasopressin|GO:0002125:maternal aggressive behavior|GO:0003084:positive regulation of systemic arterial blood pressure|GO:0004871:signal transducer activity|GO:0004930:G-protein coupled receptor	568	chr10:+:122448498-122453453	NM_016847	NM_016847(chr10:+:122448498-122453453)	0.0457403	0.568469	0.00453476	0.182389	64.933	0.0677302	0.00209774	7.65995	7.06532	4.24224	2.99174	2.2076	1.52778
Lpcat2b	4.84339	NM_027599	chr5	+	107431548	107435039	2782	70902	-	4921521K07Rik|Aytl1b	5|5 E5	lysophosphatidylcholine acyltransferase 2B	Mm.55870	ENSMUST00000166599	GO:0005509:calcium ion binding|GO:0005575:cellular_component|GO:0006629:lipid metabolic process|GO:0008150:biological_process|GO:0008152:metabolic process|GO:0008654:phospholipid biosynthetic process|GO:0016020:membrane|GO:0016021:integral component of me	86793	chr5:+:107431548-107435039	NM_027599	NM_027599(chr5:+:107431548-107435039)	0.13821	0.617403	0.0289402	0.329433	54.432	0.034912	0.000854282	7.15244	3.00687	7.23119	2.99174	2.2076	2.30905
Cntf	4.80057	NM_170786	chr19	-	12763527	12765632	1205	12803	-	AI429687	19 A|19 8.	ciliary neurotrophic factor	Mm.290924	ENSMUST00000112933	GO:0005125:cytokine activity|GO:0005125:cytokine activity|GO:0005127:ciliary neurotrophic factor receptor binding|GO:0005127:ciliary neurotrophic factor receptor binding|GO:0005138:interleukin-6 receptor binding|GO:0005615:extracellular space|GO:0005634:n	8288	chr19:-:12763527-12765632	NM_170786	NM_170786(chr19:-:12763527-12765632)	0.00164524	0.371584	2.45e-05	0.0455245	42.076	0.024248	0.000490068	6.32835	7.56055	6.19099	2.25851	1.4605	1.52778
Cldn1	4.77287	NM_016674	chr16	-	26356645	26371839	3241	12737	-	AI596271	16|16 B2	claudin 1	Mm.289441	ENSMUST00000023154	GO:0005198:structural molecule activity|GO:0005515:protein binding|GO:0005737:cytoplasm|GO:0005886:plasma membrane|GO:0005887:integral component of plasma membrane|GO:0005887:integral component of plasma membrane|GO:0005923:bicellular tight junction|GO:00	9620	chr16:-:26356645-26371839	NM_016674	NM_016674(chr16:-:26356645-26371839)	0.0279015	0.540666	0.00271509	0.16056	64.933	0.108837	0.0042055	8.9609	5.84875	7.80569	4.3858	2.91476	3.03281
Sfrp2	4.68881	NM_009144	chr3	+	83766320	83774314	2001	20319	-	AI851596|Sdf5	3 E3|3 37.	secreted frizzled-related protein 2	Mm.19155	ENSMUST00000029625	GO:0001569:branching involved in blood vessel morphogenesis|GO:0001756:somitogenesis|GO:0001843:neural tube closure|GO:0002063:chondrocyte development|GO:0003151:outflow tract morphogenesis|GO:0003214:cardiac left ventricle morphogenesis|GO:0005515:protei	56438	chr3:+:83766320-83774314	NM_009144	NM_009144(chr3:+:83766320-83774314)	0.0159432	0.50944	0.000105859	0.0602558	29.891	1.69e-41	1.31e-45	11.6136	11.3836	11.5656	8.26389	6.87678	6.32156
Tagln	4.62673	NM_011526	chr9	-	45929627	45936058	1586	21345	-	Sm22|Sm22a|Ws310	9 A5.2|9 2	transgelin	Mm.283283	ENSMUST00000034590	GO:0005737:cytoplasm|GO:0007010:cytoskeleton organization|GO:0030855:epithelial cell differentiation|	2398	chr9:-:45929627-45936058	NM_011526	NM_011526(chr9:-:45929627-45936058)	0.00148986	0.371584	7.83e-05	0.053224	54.432	4.08e-06	1.04e-08	11.8196	10.5133	11.7826	7.15592	7.31823	6.13002
Fgfbp1	4.61565	NM_001271616	chr5	-	43978857	43981799	1248	14181	-	FGF-BP|FGF-BP1|FGFBP-1	5|5 B3	fibroblast growth factor binding protein 1	Mm.46053	ENSMUST00000199894	GO:0005576:extracellular region|GO:0005886:plasma membrane|GO:0007267:cell-cell signaling|GO:0008284:positive regulation of cell proliferation|GO:0009986:cell surface|GO:0016020:membrane|GO:0017134:fibroblast growth factor binding|GO:0019838:growth factor	3766	chr5:-:43978857-43981799	NM_008009|NM_001271616	NM_008009(chr5:-:43978857-43981799)||NM_001271616(chr5:-:43978857-43981799)	0.116294	0.610424	0.0182892	0.289387	72.035	0.000840823	7.29e-06	8.29438	8.80227	9.08989	7.29761	4.18662	1.52778
Ugt2b38	4.59015	NM_133894	chr5	-	87409939	87424203	1893	100559	-	9430041C03Rik|AA986709	5|5 E1	UDP glucuronosyltransferase 2 family, polypeptide B38	Mm.212589	ENSMUST00000072818	GO:0005783:endoplasmic reticulum|GO:0015020:glucuronosyltransferase activity|GO:0015020:glucuronosyltransferase activity|GO:0043231:intracellular membrane-bounded organelle|	137225	chr5:-:87409939-87424203	NM_133894	NM_133894(chr5:-:87409939-87424203)	0.0676951	0.578519	0.0127502	0.255667	74.8	0.103097	0.00391185	7.62297	4.80128	8.2492	2.99174	4.54826	3.03281
Cd248	4.58237	NM_054042	chr19	+	5068077	5070639	2562	70445	-	2610111G01Rik|AI842296|Cd164l1|Tem1	19|19 A	CD248 antigen, endosialin	Mm.29597	ENSMUST00000070630	GO:0005509:calcium ion binding|GO:0005737:cytoplasm|GO:0005886:plasma membrane|GO:0008284:positive regulation of cell proliferation|GO:0016020:membrane|GO:0016021:integral component of membrane|GO:0016477:cell migration|GO:0030246:carbohydrate binding|GO:	10699	chr19:+:5068077-5070639	NM_054042	NM_054042(chr19:+:5068077-5070639)	0.00670904	0.451081	0.000393552	0.100105	64.933	0.0012442	1.19e-05	10.93	9.38672	11.0818	6.29575	6.34767	7.36723
Foxs1	4.57014	NM_010226	chr2	-	152931897	152933208	1311	14239	-	FREAC10|Fkh3|Fkhl18	2|2 H1	forkhead box S1	Mm.205798	ENSMUST00000099200	GO:0000981:RNA polymerase II transcription factor activity, sequence-specific DNA binding|GO:0001568:blood vessel development|GO:0003677:DNA binding|GO:0003700:transcription factor activity, sequence-specific DNA binding|GO:0005634:nucleus|GO:0006351:tran	20871	chr2:-:152931897-152933208	NM_010226	NM_010226(chr2:-:152931897-152933208)	0.0019478	0.371584	5.72e-05	0.0462026	29.891	0.00582869	7.67e-05	6.87919	6.80281	7.7081	2.25851	3.58911	2.30905
Ngf	4.50544	NM_001112698	chr3	+	102469918	102521013	1069	18049	-	Ngfb	3 F2.2|3 4	nerve growth factor	Mm.1259	ENSMUST00000035952	GO:0001934:positive regulation of protein phosphorylation|GO:0001934:positive regulation of protein phosphorylation|GO:0004857:enzyme inhibitor activity|GO:0005057:signal transducer activity, downstream of receptor|GO:0005102:receptor binding|GO:0005163:n	1876	chr3:+:102469918-102521013	NM_013609|NM_001112698	NM_013609(chr3:+:102469918-102521013)||NM_001112698(chr3:+:102469918-102521013)	0.00234355	0.371584	5.01e-06	0.021575	29.891	0.0404277	0.00107039	7.09563	5.96982	6.34363	1.87864	1.83819	1.52778
Pmaip1	4.47647	NM_021451	chr18	+	66458603	66465558	2654	58801	-	Noxa	18|18 E1	phorbol-12-myristate-13-acetate-induced protein 1	Mm.271878	ENSMUST00000025399	GO:0001836:release of cytochrome c from mitochondria|GO:0001836:release of cytochrome c from mitochondria|GO:0005515:protein binding|GO:0005739:mitochondrion|GO:0005739:mitochondrion|GO:0005739:mitochondrion|GO:0006915:apoptotic process|GO:0006919:activat	75166	chr18:+:66458603-66465558	NM_021451	NM_021451(chr18:+:66458603-66465558)	0.0258127	0.539713	0.00474191	0.185567	64.933	0.0188006	0.000347943	8.31259	6.59911	8.6302	2.99174	5.72998	3.83613
Cp	4.47065	NM_007752	chr3	+	19957053	19992998	3889	12870	-	D3Ertd555e	3|3 A2	ceruloplasmin	Mm.13787	ENSMUST00000108328	GO:0004322:ferroxidase activity|GO:0005507:copper ion binding|GO:0005507:copper ion binding|GO:0005576:extracellular region|GO:0005615:extracellular space|GO:0005615:extracellular space|GO:0005765:lysosomal membrane|GO:0006810:transport|GO:0006811:ion tra	75	chr3:+:19957053-19992998	NM_001276248|NM_001276250|NM_007752	NM_001276248(chr3:+:19957053-20007609)||NM_001276250(chr3:+:19957053-20009750)||NM_007752(chr3:+:19957053-19992998)	0.0173271	0.510178	0.00307029	0.17239	54.432	0.0341776	0.000825725	10.1821	8.62332	10.649	7.62496	5.6896	5.7115
Des	4.44931	NM_010043	chr1	+	75360291	75368579	3065	13346	-	-	1 C4|1 38.	desmin	Mm.6712	ENSMUST00000027409	GO:0005198:structural molecule activity|GO:0005200:structural constituent of cytoskeleton|GO:0005515:protein binding|GO:0005737:cytoplasm|GO:0005856:cytoskeleton|GO:0005882:intermediate filament|GO:0005886:plasma membrane|GO:0005911:cell-cell junction|GO:	56469	chr1:+:75360291-75368579	NM_010043	NM_010043(chr1:+:75360291-75368579)	0.00173527	0.371584	0.000113392	0.0602558	72.035	1.43e-06	2.66e-09	10.7742	9.56239	10.6873	6.23796	5.55745	6.90681
Pdgfrb	4.44723	NM_001146268	chr18	+	61045149	61085067	5413	18596	-	AI528809|CD140b|PDGFR-1|Pdgfr	18 E1|18 3	platelet derived growth factor receptor, beta polypeptide	Mm.4146	ENSMUST00000025522	GO:0000166:nucleotide binding|GO:0001568:blood vessel development|GO:0001701:in utero embryonic development|GO:0001822:kidney development|GO:0001894:tissue homeostasis|GO:0004672:protein kinase activity|GO:0004713:protein tyrosine kinase activity|GO:00047	1960	chr18:+:61045149-61085067	NM_008809|NM_001146268	NM_008809(chr18:+:61045149-61085067)||NM_001146268(chr18:+:61045149-61085067)	0.0357325	0.550531	0.00148864	0.147192	72.035	3.08e-08	3.34e-11	10.0145	10.1587	10.8015	7.77986	4.66292	5.7115
C1qtnf7	4.43746	NM_175425	chr5	+	43601921	43616586	1274	109323	-	5530401N20Rik|8430425G24Rik|Ctrp7	5|5 B3	C1q and tumor necrosis factor related protein 7	Mm.275553	ENSMUST00000076939	GO:0003674:molecular_function|GO:0005576:extracellular region|GO:0005581:collagen trimer|GO:0005615:extracellular space|GO:0051260:protein homooligomerization|	12900	chr5:+:43601921-43616586	NM_001135172|NM_175425	NM_001135172(chr5:+:43515568-43616586)||NM_175425(chr5:+:43601921-43616586)	0.0275222	0.540666	0.00251768	0.157069	29.891	0.033193	0.000776234	7.08202	4.78041	7.78847	2.64456	3.07272	1.52778
Phyhipl	4.32873	NM_001162846	chr10	-	70557685	70592812	2723	70911	-	4921522K17Rik|AI267048	10|10 B5.3	phytanoyl-CoA hydroxylase interacting protein-like	Mm.19825	ENSMUST00000162251	GO:0003674:molecular_function|GO:0005737:cytoplasm|GO:0005739:mitochondrion|GO:0008150:biological_process|	13028	chr10:-:70557685-70592812	NM_178621|NM_001162846	NM_178621(chr10:-:70557685-70599291)||NM_001162846(chr10:-:70557685-70592812)	0.171997	0.646439	0.0449504	0.367987	29.891	0.140787	0.00628523	7.24349	3.21351	8.14217	3.45118	2.91476	2.81115
Tmprss2	4.2623	NM_015775	chr16	-	97564681	97611195	3161	50528	-	D16Ertd61e	16 C4|16 5	transmembrane protease, serine 2	Mm.276145	ENSMUST00000000395	GO:0004252:serine-type endopeptidase activity|GO:0005044:scavenger receptor activity|GO:0005576:extracellular region|GO:0005886:plasma membrane|GO:0006508:proteolysis|GO:0006508:proteolysis|GO:0008233:peptidase activity|GO:0008236:serine-type peptidase ac	4136	chr16:-:97564681-97611195	NM_015775	NM_015775(chr16:-:97564681-97611195)	0.0240279	0.539713	0.00331696	0.174765	21.008	0.0296468	0.000653321	9.03329	6.83869	9.38467	4.77099	5.64687	3.83613
F3	4.24194	NM_010171	chr3	+	121723536	121735052	1876	14066	-	AA409063|CD142|Cf-3|Cf3|TF	3 G1|3 52.	coagulation factor III	Mm.273188	ENSMUST00000029771	GO:0001938:positive regulation of endothelial cell proliferation|GO:0002020:protease binding|GO:0002541:activation of plasma proteins involved in acute inflammatory response|GO:0004252:serine-type endopeptidase activity|GO:0004896:cytokine receptor activi	1511	chr3:+:121723536-121735052	NM_010171	NM_010171(chr3:+:121723536-121735052)	0.0593412	0.578519	0.00456184	0.182389	54.432	0.000498347	3.7e-06	9.18015	8.43524	8.64742	7.12918	4.40548	4.14592
Ercc6l	4.19838	NM_146235	chrX	-	102142819	102157091	4198	236930	-	BC004701|D330021P09Rik	X|X D	excision repair cross-complementing rodent repair deficiency complementation group 6 like	Mm.31911	ENSMUST00000056904	GO:0000166:nucleotide binding|GO:0000775:chromosome, centromeric region|GO:0000776:kinetochore|GO:0003677:DNA binding|GO:0004386:helicase activity|GO:0005524:ATP binding|GO:0005694:chromosome|GO:0007049:cell cycle|GO:0007067:mitotic nuclear division|GO:00	44945	chrX:-:102142819-102157091	NM_146235	NM_146235(chrX:-:102142819-102157091)	0.102957	0.59998	0.0187996	0.290752	54.432	0.197942	0.0109746	6.43794	7.83417	7.23119	1.49772	6.06187	3.03281
Itga8	4.13422	NM_001001309	chr2	-	12106633	12301944	5832	241226	-	AI447669	2 A1|2 9.1	integrin alpha 8	Mm.329997	ENSMUST00000028106	GO:0001656:metanephros development|GO:0001656:metanephros development|GO:0001822:kidney development|GO:0005783:endoplasmic reticulum|GO:0005886:plasma membrane|GO:0005925:focal adhesion|GO:0007155:cell adhesion|GO:0007160:cell-matrix adhesion|GO:0007229:i	37396	chr2:-:12106633-12301944	NR_138462|NM_001001309	NR_138462(chr2:-:12106633-12301944)||NM_001001309(chr2:-:12106633-12301944)	0.0420897	0.567582	0.00218721	0.150336	74.8	4.08e-06	9.59e-09	11.3817	11.3661	12.1444	9.17364	7.24752	5.79572
Cyp1b1	4.12023	NM_009994	chr17	-	79706952	79715041	5128	13078	-	CP1B|P4501b1	17|17 E3	cytochrome P450, family 1, subfamily b, polypeptide 1	Mm.214016	ENSMUST00000024894	GO:0001525:angiogenesis|GO:0002930:trabecular meshwork development|GO:0004497:monooxygenase activity|GO:0004497:monooxygenase activity|GO:0005506:iron ion binding|GO:0005634:nucleus|GO:0005739:mitochondrion|GO:0005783:endoplasmic reticulum|GO:0006304:DNA	68035	chr17:-:79706952-79715041	NM_009994	NM_009994(chr17:-:79706952-79715041)	0.0136397	0.5027	0.00215681	0.150336	54.432	0.155464	0.00749521	9.54344	8.68865	10.8642	7.21227	5.42321	5.30178
Gpx3	4.0916	NM_008161	chr11	+	54902853	54910387	1522	14778	-	AA960521|EGPx|GPx|GSHPx-3|GSHPx-P	11|11 B1.3	glutathione peroxidase 3	Mm.200916	ENSMUST00000082430	GO:0004601:peroxidase activity|GO:0004602:glutathione peroxidase activity|GO:0004602:glutathione peroxidase activity|GO:0005576:extracellular region|GO:0005615:extracellular space|GO:0005615:extracellular space|GO:0006749:glutathione metabolic process|GO:	20480	chr11:+:54902853-54910387	NM_001329860|NM_008161	NM_001329860(chr11:+:54902853-54910387)||NM_008161(chr11:+:54902853-54910387)	0.149623	0.630209	0.0332855	0.34115	54.432	0.16681	0.00829672	12.9532	9.20212	13.2504	9.16041	8.86163	8.54069
Nbl1	4.08906	NM_008675	chr4	-	139082291	139092970	1762	17965	-	D4H1S1733E|DAN|Dana|NO3	4 70.57 cM	neuroblastoma, suppression of tumorigenicity 1	Mm.9404	ENSMUST00000042844	GO:0005515:protein binding|GO:0005576:extracellular region|GO:0007399:nervous system development|GO:0016015:morphogen activity|GO:0030514:negative regulation of BMP signaling pathway|GO:0035582:sequestering of BMP in extracellular matrix|GO:0036122:BMP bi	3924	chr4:-:139082291-139092970	NM_008675	NM_008675(chr4:-:139082291-139092970)	0.135674	0.617403	0.0406804	0.361122	54.432	0.370656	0.0341265	8.61647	7.11191	9.62832	7.46206	1.4605	4.52741
AA465934	4.04994	NR_028363	chr11	+	83291698	83294637	389	613254	-	-	11 C|11	expressed sequence AA465934	Mm.383758	ENSMUST00000177150			chr11:+:83291698-83294637	NR_028363	NR_028363(chr11:+:83291698-83294637)	0.000772664	0.371584	4.23e-07	0.00273063	42.076	2.82e-14	6.54e-18	9.76125	9.71781	9.65657	5.66787	5.77341	5.30178
Pamr1	4.00247	NM_173749	chr2	+	102550020	102643040	2854	210622	-	5930437L24|E430002G05Rik|Ramp	2|2 E2	peptidase domain containing associated with muscle regeneration 1	Mm.28649	ENSMUST00000028612	GO:0004252:serine-type endopeptidase activity|GO:0005509:calcium ion binding|GO:0005576:extracellular region|GO:0005615:extracellular space|GO:0006508:proteolysis|	9134	chr2:+:102550020-102643040	NM_173749	NM_173749(chr2:+:102550020-102643040)	0.00612078	0.440644	0.000168084	0.0622966	64.933	0.0338542	0.000810046	8.38298	7.82992	9.82177	3.45118	4.40548	4.38051
Agtr1a	3.97092	NM_177322	chr13	+	30336355	30382867	2284	11607	-	1810074K20Rik|AG2S|AI551199|AT1|AT1a|AT2R1|AT2R1A|Agtr-1a|Agtr1|Angtr-1a	13 A3.2|13	angiotensin II receptor, type 1a	Mm.35062	ENSMUST00000066412	GO:0001568:blood vessel development|GO:0001596:angiotensin type I receptor activity|GO:0001596:angiotensin type I receptor activity|GO:0001822:kidney development|GO:0001822:kidney development|GO:0001822:kidney development|GO:0001921:positive regulation of	3556	chr13:+:30336355-30382867	NM_177322	NM_177322(chr13:+:30336355-30382867)	0.0387556	0.558723	0.00212807	0.150336	54.432	2.26e-05	7.52e-08	10.3515	10.7766	11.4677	7.67861	6.80566	4.14592
Wnt9b	3.96664	NM_011719	chr11	-	103727362	103749821	4519	22412	-	Wnt14b|Wnt15|clf|clf1|wnt-14b|wnt-15	11 E1|11 6	wingless-type MMTV integration site family, member 9B	Mm.215161	ENSMUST00000018630	GO:0001658:branching involved in ureteric bud morphogenesis|GO:0001658:branching involved in ureteric bud morphogenesis|GO:0001701:in utero embryonic development|GO:0001822:kidney development|GO:0001932:regulation of protein phosphorylation|GO:0003339:reg	2551	chr11:-:103727362-103749821	NM_011719	NM_011719(chr11:-:103727362-103749821)	0.0269375	0.540666	0.0016365	0.149304	42.076	3.44e-05	1.22e-07	8.63223	7.88483	9.08207	2.99174	5.8772	4.6656
Lcn2	3.91488	NM_008491	chr2	-	32384636	32387739	853	16819	-	24p3|AW212229|NRL|Sip24	2 B|2 22.0	lipocalin 2	Mm.9537	ENSMUST00000050785	GO:0002020:protease binding|GO:0002376:immune system process|GO:0005215:transporter activity|GO:0005506:iron ion binding|GO:0005515:protein binding|GO:0005576:extracellular region|GO:0005615:extracellular space|GO:0005615:extracellular space|GO:0005829:cy	4064	chr2:-:32384636-32387739	NM_008491	NM_008491(chr2:-:32384636-32387739)	0.0495504	0.570316	0.012591	0.25504	64.933	0.12839	0.00547801	9.30531	6.26443	8.68588	4.77099	5.95215	3.51824
Tmc7	3.91231	NM_172476	chr7	-	118535843	118584686	4493	209760	-	1700030H01Rik|C230064B05|C630024K23Rik	7|7 F1-F2	transmembrane channel-like gene family 7	Mm.69380	ENSMUST00000044195	GO:0003674:molecular_function|GO:0005575:cellular_component|GO:0006810:transport|GO:0006811:ion transport|GO:0008150:biological_process|GO:0016020:membrane|GO:0016021:integral component of membrane|	36424	chr7:-:118535843-118584686	NM_172476	NM_172476(chr7:-:118535843-118584686)	0.0593403	0.578519	0.0175614	0.284138	29.891	0.153987	0.00725475	10.6541	8.16374	10.5037	8.30046	6.19059	6.59142
B3galt2	3.8878	NM_020025	chr1	+	143640696	143649937	4578	26878	-	-	1|1 F	UDP-Gal:betaGlcNAc beta 1,3-galactosyltransferase, polypeptide 2	Mm.285580	ENSMUST00000038252	GO:0005575:cellular_component|GO:0005794:Golgi apparatus|GO:0006486:protein glycosylation|GO:0008378:galactosyltransferase activity|GO:0008499:UDP-galactose:beta-N-acetylglucosamine beta-1,3-galactosyltransferase activity|GO:0009312:oligosaccharide biosyn	74512	chr1:+:143640696-143649937	NM_020025	NM_020025(chr1:+:143640696-143649937)	0.0999002	0.59998	0.0174893	0.284138	54.432	0.143272	0.00647907	7.69854	6.66058	7.7081	3.81074	2.2076	6.26772
Kap	3.87583	NM_010594	chr6	-	133849854	133853667	608	16483	-	AW146435|FKSG22	6 G1|6 64.	kidney androgen regulated protein	Mm.13052	ENSMUST00000048032	GO:0005576:extracellular region|	49244	chr6:-:133849854-133853667	NM_010594	NM_010594(chr6:-:133849854-133853667)	0.0899857	0.591636	0.0136233	0.261095	42.076	0.101384	0.0037605	10.2952	7.09334	10.1435	6.54108	5.55745	6.26772
Spink8	3.85141	NM_183136	chr9	+	109816626	109826627	679	78709	-	C630041L24Rik	9|9 F2	serine peptidase inhibitor, Kazal type 8	Mm.99613	ENSMUST00000198988	GO:0001669:acrosomal vesicle|GO:0004867:serine-type endopeptidase inhibitor activity|GO:0005576:extracellular region|GO:0005615:extracellular space|GO:0010466:negative regulation of peptidase activity|GO:0030414:peptidase inhibitor activity|GO:0060046:reg	18834	chr9:+:109816626-109826627	NM_183136	NM_183136(chr9:+:109816626-109826627)	0.00641674	0.449221	0.00067287	0.120769	54.432	0.0339309	0.000814509	7.68719	6.54216	7.68678	3.45118	3.83537	4.98725
Slamf9	3.82387	NM_029612	chr1	+	172475359	172478409	1145	98365	-	2310026I04Rik|AI462096|CD2F-10|CD84-H1|Cd2f10|SF2001	1|1 H3	SLAM family member 9	Mm.150050	ENSMUST00000027830	GO:0003674:molecular_function|GO:0005575:cellular_component|GO:0008150:biological_process|GO:0016020:membrane|GO:0016021:integral component of membrane|	12642	chr1:+:172475359-172478409	NM_029612	NM_029612(chr1:+:172475359-172478409)	0.0113417	0.485844	0.000111048	0.0602558	54.432	0.000658074	5.3e-06	8.44944	6.96815	8.20438	4.01934	4.40548	4.38051
Ctgf	3.81421	NM_010217	chr10	+	24595441	24598682	2402	14219	-	Ccn2|Fisp12|Hcs24|fisp-12	10 A4|10 1	connective tissue growth factor	Mm.390287	ENSMUST00000020171	GO:0001502:cartilage condensation|GO:0001503:ossification|GO:0001525:angiogenesis|GO:0001525:angiogenesis|GO:0001558:regulation of cell growth|GO:0001894:tissue homeostasis|GO:0001934:positive regulation of protein phosphorylation|GO:0001968:fibronectin b	1431	chr10:+:24595441-24598682	NM_010217	NM_010217(chr10:+:24595441-24598682)	0.0018194	0.371584	8.92e-05	0.0548672	54.432	2.81e-05	9.57e-08	13.3544	12.2365	13.2232	9.40897	8.96577	9.88822
Tlr13	3.74795	NM_205820	chrX	+	106143274	106160493	4014	279572	-	AI666735|Gm713	X|X D	toll-like receptor 13	Mm.336203	ENSMUST00000040065	GO:0002376:immune system process|GO:0002755:MyD88-dependent toll-like receptor signaling pathway|GO:0003723:RNA binding|GO:0004872:receptor activity|GO:0005515:protein binding|GO:0005737:cytoplasm|GO:0005768:endosome|GO:0005887:integral component of plasm	131340	chrX:+:106143274-106160493	NM_205820	NM_205820(chrX:+:106143274-106160493)	0.0236495	0.539713	0.00127066	0.145595	64.933	0.180465	0.00947462	5.90671	6.057	8.4546	2.25851	3.32699	2.30905
Slc7a8	3.74607	NM_016972	chr14	-	54722214	54781886	4034	50934	-	AA408822|LAT2	14|14 C2	solute carrier family 7 (cationic amino acid transporter, y+ system), member 8	Mm.276831	ENSMUST00000022787	GO:0003333:amino acid transmembrane transport|GO:0005275:amine transmembrane transporter activity|GO:0005737:cytoplasm|GO:0005886:plasma membrane|GO:0005886:plasma membrane|GO:0005887:integral component of plasma membrane|GO:0006810:transport|GO:0006865:a	8166	chr14:-:54722214-54781886	NM_016972	NM_016972(chr14:-:54722214-54781886)	0.0616854	0.578519	0.00810676	0.218929	29.891	0.0735667	0.00236981	8.12658	7.21661	8.24019	6.62615	3.83537	4.38051
S1pr3	3.7357	NM_010101	chr13	+	51408617	51422797	4484	13610	-	AI132464|Edg3|Lpb3|S1p3	13|13 A5	sphingosine-1-phosphate receptor 3	Mm.136736	ENSMUST00000087978	GO:0001816:cytokine production|GO:0004871:signal transducer activity|GO:0004930:G-protein coupled receptor activity|GO:0005178:integrin binding|GO:0005886:plasma membrane|GO:0005887:integral component of plasma membrane|GO:0006954:inflammatory response|GO	3829	chr13:+:51408617-51422797	NM_010101	NM_010101(chr13:+:51408617-51422797)	0.00582062	0.438698	3.71e-05	0.0462026	21.008	9.1e-22	1.41e-25	10.8853	10.46	10.7028	7.57845	6.26784	6.96709
Wdr86	3.73142	NM_001081441	chr5	-	24712268	24730680	1786	269633	-	2810046M22Rik|BC059069	5|5 A3	WD repeat domain 86	Mm.392539	ENSMUST00000068693	GO:0003674:molecular_function|GO:0005575:cellular_component|GO:0008150:biological_process|	90112	chr5:-:24712268-24730680	NM_001081441	NM_001081441(chr5:-:24712268-24730680)	0.029343	0.542742	0.000701185	0.120769	21.008	0.195073	0.0106524	6.52867	6.76423	9.06773	3.45118	2.91476	3.03281
Krt18	3.72907	NM_010664	chr15	+	102028215	102032026	1400	16668	-	CK18|K18|Krt1-18	15 F2|15 5	keratin 18	Mm.22479	ENSMUST00000023803	GO:0003723:RNA binding|GO:0005198:structural molecule activity|GO:0005515:protein binding|GO:0005634:nucleus|GO:0005737:cytoplasm|GO:0005815:microtubule organizing center|GO:0005829:cytosol|GO:0005882:intermediate filament|GO:0005882:intermediate filament	55448	chr15:+:102028215-102032026	NM_010664	NM_010664(chr15:+:102028215-102032026)	0.0746534	0.582875	0.00658311	0.204965	42.076	0.0517898	0.00147925	8.14983	5.60167	8.11486	4.3858	4.25863	4.6656
Selplg	3.69641	NM_009151	chr5	-	113817797	113830501	2604	20345	-	CD162|Psgl-1|Psgl1|Selp1|Selpl	5 F|5 55.5	selectin, platelet (p-selectin) ligand	Mm.332590	ENSMUST00000100874	GO:0001931:uropod|GO:0005515:protein binding|GO:0005886:plasma membrane|GO:0007155:cell adhesion|GO:0016020:membrane|GO:0016021:integral component of membrane|GO:0050901:leukocyte tethering or rolling|GO:0050902:leukocyte adhesive activation|	2261	chr5:-:113817797-113830501	NM_009151	NM_009151(chr5:-:113817797-113830501)	0.0286368	0.540666	0.00367571	0.175466	54.432	0.00928043	0.000137978	9.24229	7.87033	8.81005	6.95107	5.11364	4.6656
Myl9	3.69034	NM_172118	chr2	+	156775463	156781657	1083	98932	-	AI327049|MLC20|Mylc2c|RLC-C	2|2 H1	myosin, light polypeptide 9, regulatory	Mm.271770	ENSMUST00000088552	GO:0001725:stress fiber|GO:0005509:calcium ion binding|GO:0016459:myosin complex|GO:0016460:myosin II complex|GO:0030018:Z disc|GO:0032036:myosin heavy chain binding|GO:0046872:metal ion binding|GO:0070527:platelet aggregation|	21230	chr2:+:156775463-156781657	NM_172118	NM_172118(chr2:+:156775463-156781657)	0.0133305	0.502186	0.00193146	0.149304	42.076	0.0065925	9.14e-05	11.9482	10.6568	12.1988	9.40105	8.25783	7.40611
Cplx1	3.68772	NM_007756	chr5	-	108518553	108550027	2192	12889	-	921-S	5|5 F	complexin 1	Mm.5195	ENSMUST00000046892	GO:0000149:SNARE binding|GO:0005326:neurotransmitter transporter activity|GO:0005737:cytoplasm|GO:0006810:transport|GO:0006836:neurotransmitter transport|GO:0006887:exocytosis|GO:0016079:synaptic vesicle exocytosis|GO:0016079:synaptic vesicle exocytosis|G	21324	chr5:-:108518553-108550027	NM_007756	NM_007756(chr5:-:108518553-108550027)	0.0868271	0.58922	0.0118311	0.25047	64.933	0.171341	0.00879659	7.1389	4.38051	7.18311	3.45118	3.83537	3.03281
Rarres2	3.61589	NM_027852	chr6	-	48569695	48572802	842	71660	-	0610007L05Rik|AI303516	6|6 B2.3	retinoic acid receptor responder (tazarotene induced) 2	Mm.28231	ENSMUST00000204267	GO:0001523:retinoid metabolic process|GO:0001934:positive regulation of protein phosphorylation|GO:0001934:positive regulation of protein phosphorylation|GO:0005102:receptor binding|GO:0005515:protein binding|GO:0005576:extracellular region|GO:0005615:ext	2167	chr6:-:48569695-48572802	NM_001347168|NM_001347167|NM_027852	NM_001347168(chr6:-:48569695-48572802)||NM_001347167(chr6:-:48569695-48572802)||NM_027852(chr6:-:48569695-48572802)	0.00482154	0.432368	0.000156535	0.0622966	29.891	0.0303934	0.000679924	7.71695	7.09334	7.69752	4.01934	4.08163	5.16703
Fhl2	3.60568	NM_010212	chr1	-	43123070	43163961	1566	14200	-	FHL-2|SLIM-3|SLIM3	1|1 B	four and a half LIM domains 2	Mm.6799	ENSMUST00000185893	GO:0000122:negative regulation of transcription from RNA polymerase II promoter|GO:0001649:osteoblast differentiation|GO:0005515:protein binding|GO:0005634:nucleus|GO:0005737:cytoplasm|GO:0005925:focal adhesion|GO:0006351:transcription, DNA-templated|GO:0	20372	chr1:-:43123070-43163961	NM_001289533|NM_010212	NM_001289533(chr1:-:43123070-43196761)||NM_010212(chr1:-:43123070-43163961)	0.0171401	0.510016	0.000705686	0.120769	74.8	1.01e-07	1.17e-10	10.9088	9.83197	10.5125	7.10776	6.9068	4.84156
0610040J01Rik	3.57677	NM_029554	chr5	+	63812494	63899619	1870	76261	-	AI662686	5|5 C3.1	RIKEN cDNA 0610040J01 gene	Mm.38143	ENSMUST00000081747	GO:0003674:molecular_function|GO:0005654:nucleoplasm|GO:0008150:biological_process|GO:0030054:cell junction|	49537	chr5:+:63812494-63899619	NM_029554	NM_029554(chr5:+:63812494-63899619)	0.120383	0.610424	0.0464548	0.370809	21.008	0.580074	0.0864017	6.60958	5.38225	8.20979	6.12487	2.2076	3.03281
Spint2	3.55167	NM_001082548	chr7	-	29256329	29281977	1289	20733	-	AL024025|C76321|HAI-2	7|7 B1	serine protease inhibitor, Kunitz type 2	Mm.295230	ENSMUST00000108236	GO:0001843:neural tube closure|GO:0001843:neural tube closure|GO:0004867:serine-type endopeptidase inhibitor activity|GO:0005737:cytoplasm|GO:0005886:plasma membrane|GO:0007163:establishment or maintenance of cell polarity|GO:0010466:negative regulation o	7955	chr7:-:29256329-29281977	NM_011464|NM_001082548	NM_011464(chr7:-:29256329-29281977)||NM_001082548(chr7:-:29256329-29281977)	0.0705865	0.578519	0.0104999	0.241703	72.035	0.00406474	5.04e-05	9.6402	8.5522	9.77725	7.80062	6.08854	4.26133
Htra1	3.49152	NM_019564	chr7	+	130936202	130985658	2039	56213	-	AI429470|HTRA|L56|Prss11|RSPP11	7|7 F3	HtrA serine peptidase 1	Mm.30156	ENSMUST00000006367	GO:0001558:regulation of cell growth|GO:0001890:placenta development|GO:0004252:serine-type endopeptidase activity|GO:0005515:protein binding|GO:0005520:insulin-like growth factor binding|GO:0005576:extracellular region|GO:0005615:extracellular space|GO:0	31114	chr7:+:130936202-130985658	NM_019564	NM_019564(chr7:+:130936202-130985658)	0.0632944	0.578519	0.0087132	0.224595	64.933	0.00137416	1.35e-05	11.4705	10.2101	11.4561	9.04172	7.96462	5.46193
Il34	3.48279	NM_001135100	chr8	-	110741828	110805924	1741	76527	-	2010004A03Rik|AI593503	8|8 E1	interleukin 34	Mm.77697	ENSMUST00000076846	GO:0001934:positive regulation of protein phosphorylation|GO:0001934:positive regulation of protein phosphorylation|GO:0002376:immune system process|GO:0005125:cytokine activity|GO:0005157:macrophage colony-stimulating factor receptor binding|GO:0005157:m	12648	chr8:-:110741828-110805924	NM_029646|NM_001135100	NM_029646(chr8:-:110741828-110805924)||NM_001135100(chr8:-:110741828-110805924)	0.00871669	0.471481	0.000551569	0.111483	42.076	0.0360358	0.000890738	7.09629	6.624	8.46423	3.6135	3.32699	4.46434
Ntn1	3.42628	NM_008744	chr11	-	68209363	68386826	5738	18208	-	AI561871|BC019633|Netrin-1	11|11 B3	netrin 1	Mm.39095	ENSMUST00000021284	GO:0001764:neuron migration|GO:0005515:protein binding|GO:0005576:extracellular region|GO:0005578:proteinaceous extracellular matrix|GO:0005604:basement membrane|GO:0005737:cytoplasm|GO:0006915:apoptotic process|GO:0006930:substrate-dependent cell migrati	21008	chr11:-:68209363-68386826	NM_008744	NM_008744(chr11:-:68209363-68386826)	0.0731922	0.578886	0.0114609	0.24886	42.076	0.107077	0.00409632	7.65995	5.27909	8.25672	4.23367	3.58911	4.78119
Adra2b	3.41651	NM_009633	chr2	+	127363285	127367221	3936	11552	-	Adra-2b|[a]2B|a2b-AR|alpha2-C2|alpha2B	2 F1|2 61.	adrenergic receptor, alpha 2b	Mm.347390	ENSMUST00000071902	GO:0000165:MAPK cascade|GO:0000187:activation of MAPK activity|GO:0001525:angiogenesis|GO:0003056:regulation of vascular smooth muscle contraction|GO:0004935:adrenergic receptor activity|GO:0004938:alpha2-adrenergic receptor activity|GO:0004938:alpha2-adr	553	chr2:+:127363285-127367221	NM_009633	NM_009633(chr2:+:127363285-127367221)	0.114805	0.610121	0.0452819	0.368012	72.035	0.407093	0.0407598	6.7435	4.113	8.41778	1.49772	3.32699	4.78119
Mmp2	3.4042	NM_008610	chr8	+	92827296	92853421	3073	17390	-	Clg4a|GelA|MMP-2	8 C5|8 44.	matrix metallopeptidase 2	Mm.29564	ENSMUST00000034187	GO:0001525:angiogenesis|GO:0001541:ovarian follicle development|GO:0001666:response to hypoxia|GO:0001666:response to hypoxia|GO:0001955:blood vessel maturation|GO:0001957:intramembranous ossification|GO:0001968:fibronectin binding|GO:0004222:metalloendop	3329	chr8:+:92827296-92853421	NM_008610	NM_008610(chr8:+:92827296-92853421)	0.0571138	0.578519	0.00642969	0.203015	29.891	0.110683	0.00436608	10.7736	8.66155	11.1128	7.01431	7.36938	7.94252
Tmem27	3.39122	NM_020626	chrX	+	164090186	164118859	1262	57394	-	0610008J07Rik|NX-17|NX17	X|X F5	transmembrane protein 27	Mm.143766	ENSMUST00000015545	GO:0005515:protein binding|GO:0005737:cytoplasm|GO:0006508:proteolysis|GO:0008237:metallopeptidase activity|GO:0008241:peptidyl-dipeptidase activity|GO:0016020:membrane|GO:0016021:integral component of membrane|GO:0031526:brush border membrane|GO:0035543:	10767	chrX:+:164090186-164118859	NM_001313719|NM_020626	NM_001313719(chrX:+:164092188-164118859)||NM_020626(chrX:+:164090186-164118859)	0.0482252	0.568469	0.00796348	0.217882	74.8	0.0534892	0.00154081	7.84476	5.57252	8.06541	4.89491	3.46574	4.45354
Ms4a4c	3.38761	NM_029499	chr19	+	11407660	11427246	1723	64380	-	5830413L19Rik|AI449185|Ms4a9	19|19 A	membrane-spanning 4-domains, subfamily A, member 4C	Mm.440715	ENSMUST00000072729	GO:0003674:molecular_function|GO:0005575:cellular_component|GO:0008150:biological_process|	113790	chr19:+:11407660-11427246	NM_029499	NM_029499(chr19:+:11407660-11427246)	0.0278288	0.540666	0.00625846	0.202054	54.432	0.179588	0.00941468	7.51576	5.73948	7.40695	4.01934	5.25334	3.51824
Tacstd2	3.38647	NM_020047	chr6	-	67534058	67535822	1764	56753	-	C80403|EGP-1|GA733-1|Ly97|TROP2	6|6 C1	tumor-associated calcium signal transducer 2	Mm.439913	ENSMUST00000058178	GO:0003674:molecular_function|GO:0005615:extracellular space|GO:0005634:nucleus|GO:0005886:plasma membrane|GO:0005887:integral component of plasma membrane|GO:0009925:basal plasma membrane|GO:0010633:negative regulation of epithelial cell migration|GO:001	1763	chr6:-:67534058-67535822	NM_020047	NM_020047(chr6:-:67534058-67535822)	0.0363728	0.550531	0.00443573	0.182389	14.265	0.0927378	0.00328898	9.92818	7.6475	9.42294	6.03647	5.64687	6.82876
Gstm4	3.33809	NM_026764	chr3	-	108040407	108044856	1669	14865	-	1110004G14Rik|GSTM7-7|Gstb-4|Gstb4	3|3 F2.3	glutathione S-transferase, mu 4	Mm.31203	ENSMUST00000178808	GO:0004364:glutathione transferase activity|GO:0004364:glutathione transferase activity|GO:0005737:cytoplasm|GO:0005829:cytosol|GO:0006749:glutathione metabolic process|GO:0018916:nitrobenzene metabolic process|GO:0019899:enzyme binding|GO:0042178:xenobio	37357	chr3:-:108040407-108044856	NM_001160411|NM_026764	NM_001160411(chr3:-:108040407-108044859)||NM_026764(chr3:-:108040407-108044856)	0.0897935	0.591636	0.0138521	0.264092	54.432	0.267356	0.018322	7.80243	7.84758	7.13938	4.23367	6.81799	4.46434
Cd63	3.29831	NM_001042580	chr10	+	128908918	128912818	940	12512	-	C75951|ME491|Tspan30	10 D3|10 7	CD63 antigen	Mm.371552	ENSMUST00000105229	GO:0002092:positive regulation of receptor internalization|GO:0005515:protein binding|GO:0005576:extracellular region|GO:0005615:extracellular space|GO:0005737:cytoplasm|GO:0005764:lysosome|GO:0005764:lysosome|GO:0005765:lysosomal membrane|GO:0005768:endo	37526	chr10:+:128908918-128912818	NM_007653|NM_001282966|NM_001042580	NM_007653(chr10:+:128909865-128912818)||NM_001282966(chr10:+:128909344-128912818)||NM_001042580(chr10:+:128908918-128912818)	0.0296327	0.542742	0.00596603	0.199302	42.076	0.0510281	0.00144621	11.389	9.36992	11.315	8.61848	8.01669	6.8905
Tusc5	3.29402	NM_177709	chr11	+	76679872	76698664	3237	237858	-	C130069F04Rik|DSPB1|Lost1	11|11 B5	tumor suppressor candidate 5	Mm.127006	ENSMUST00000062024	GO:0005515:protein binding|GO:0005886:plasma membrane|GO:0009607:response to biotic stimulus|GO:0016021:integral component of membrane|GO:0030659:cytoplasmic vesicle membrane|GO:0032869:cellular response to insulin stimulus|GO:0044381:glucose import in re	65330	chr11:+:76679872-76698664	NM_177709	NM_177709(chr11:+:76679872-76698664)	0.0712289	0.578519	0.00955732	0.230647	64.933	0.32421	0.0263204	7.10476	6.59911	7.51173	3.81074	6.06187	3.51824
Gucy1a3	3.27822	NM_021896	chr3	-	82092426	82145877	4654	60596	-	1200016O07Rik|sGC-alpha1	3|3 E3	guanylate cyclase 1, soluble, alpha 3	Mm.143831	ENSMUST00000048976	GO:0000166:nucleotide binding|GO:0004016:adenylate cyclase activity|GO:0004383:guanylate cyclase activity|GO:0004383:guanylate cyclase activity|GO:0005525:GTP binding|GO:0005737:cytoplasm|GO:0005886:plasma membrane|GO:0006182:cGMP biosynthetic process|GO:	37360	chr3:-:82092426-82145877	NM_021896	NM_021896(chr3:-:82092426-82145877)	0.0912332	0.591636	0.0126756	0.255449	21.008	0.00331819	3.78e-05	9.81932	8.85216	8.88572	7.4987	5.6075	3.03281
Igfbp2	3.2676	NM_001310659	chr1	+	72825386	72852471	930	16008	-	AI255832|IBP-2|Igfbp-2|mIGFBP-2	1 C3|1 36.	insulin-like growth factor binding protein 2	Mm.141936	ENSMUST00000120564	GO:0001558:regulation of cell growth|GO:0005520:insulin-like growth factor binding|GO:0005576:extracellular region|GO:0005615:extracellular space|GO:0005615:extracellular space|GO:0016324:apical plasma membrane|GO:0019838:growth factor binding|GO:0031410:	499	chr1:+:72825386-72852471	NM_008342|NM_001310659	NM_008342(chr1:+:72824479-72852471)||NM_001310659(chr1:+:72825386-72852471)	0.0436259	0.567582	0.00137457	0.147192	29.891	0.310369	0.0242018	8.25783	5.5718	6.18235	2.99174	2.91476	2.85538
Csdc2	3.25445	NM_145473	chr15	+	81936758	81950941	2490	105859	-	AI415250|AI481750|Pippin	15|15 E1	cold shock domain containing C2, RNA binding	Mm.22524	ENSMUST00000038757	GO:0003676:nucleic acid binding|GO:0003677:DNA binding|GO:0003723:RNA binding|GO:0003730:mRNA 3'-UTR binding|GO:0005634:nucleus|GO:0005737:cytoplasm|GO:0005737:cytoplasm|GO:0006355:regulation of transcription, DNA-templated|GO:0006397:mRNA processing|GO:0	8701	chr15:+:81936758-81950941	NM_145473	NM_145473(chr15:+:81936758-81950941)	0.132795	0.612956	0.0456306	0.368757	54.432	0.601058	0.0947152	6.70563	5.69238	7.38382	3.45118	3.32699	6.29435
Plek2	3.21616	NM_013738	chr12	-	78888696	78906938	1551	27260	-	-	12|12 C3	pleckstrin 2	Mm.103380	ENSMUST00000021544	GO:0005737:cytoplasm|GO:0005856:cytoskeleton|GO:0005886:plasma membrane|GO:0016020:membrane|GO:0035556:intracellular signal transduction|GO:0042995:cell projection|	8447	chr12:-:78888696-78906938	NM_013738	NM_013738(chr12:-:78888696-78906938)	0.0531455	0.574721	0.00730222	0.209558	42.076	0.22861	0.0138079	7.59667	7.77071	6.76379	6.20891	3.83537	4.38051
Spink1	3.20813	NM_009258	chr18	-	43728068	43737237	422	20730	-	Spink3|p12	18|18 B3	serine peptidase inhibitor, Kazal type 1	Mm.272	ENSMUST00000025381	GO:0001669:acrosomal vesicle|GO:0004867:serine-type endopeptidase inhibitor activity|GO:0004867:serine-type endopeptidase inhibitor activity|GO:0005576:extracellular region|GO:0005615:extracellular space|GO:0010466:negative regulation of peptidase activit	68300	chr18:-:43728068-43737237	NM_009258	NM_009258(chr18:-:43728068-43737237)	0.0546937	0.575547	0.0157819	0.277721	72.035	0.164841	0.00814256	8.46229	5.87722	7.87104	5.74464	4.66292	3.51824
Chn1	3.19952	NM_001166604	chr2	-	73610659	73660423	3688	108699	-	0610007I19Rik|0710001E19Rik|1700112L09Rik|2900046J01Rik|AI413815|ARHGAP2	2|2 C3	chimerin 1	Mm.257073	ENSMUST00000112024	GO:0005096:GTPase activator activity|GO:0005515:protein binding|GO:0005737:cytoplasm|GO:0007165:signal transduction|GO:0007399:nervous system development|GO:0008045:motor neuron axon guidance|GO:0035556:intracellular signal transduction|GO:0043087:regulat	31056	chr2:-:73610659-73660423	NM_029716|NM_175752|NM_001166603|NM_001113246|NM_001166604	NM_029716(chr2:-:73610659-73625740)||NM_175752(chr2:-:73610659-73660423)||NM_001166603(chr2:-:73610659-73775346)||NM_001113246(chr2:-:73610659-73775346)||NM_001166604(chr2:-:73610659-73660423)	0.0574567	0.578519	0.0102324	0.238092	72.035	0.408912	0.0413135	7.6346	6.23234	4.78534	2.99174	4.25863	3.03281
Gpc3	3.15872	NM_016697	chrX	-	52272426	52613974	2268	14734	-	OCI-5	X|X A5	glypican 3	Mm.22515	ENSMUST00000069360	GO:0001658:branching involved in ureteric bud morphogenesis|GO:0001822:kidney development|GO:0005515:protein binding|GO:0005576:extracellular region|GO:0005578:proteinaceous extracellular matrix|GO:0005764:lysosome|GO:0005886:plasma membrane|GO:0005887:in	20944	chrX:-:52272426-52613974	NM_016697	NM_016697(chrX:-:52272426-52613974)	0.0851074	0.58858	0.0147479	0.269353	21.008	0.0144403	0.000244884	10.1462	9.2929	10.2468	9.00154	6.0985	6.98744
Cspg4	3.15854	NM_139001	chr9	+	56865103	56899870	8050	121021	-	4732461B14Rik|AN2|NG2	9|9 B	chondroitin sulfate proteoglycan 4	Mm.41329	ENSMUST00000035661	GO:0000187:activation of MAPK activity|GO:0001525:angiogenesis|GO:0004871:signal transducer activity|GO:0005515:protein binding|GO:0005518:collagen binding|GO:0005886:plasma membrane|GO:0005886:plasma membrane|GO:0005925:focal adhesion|GO:0006954:inflamma	20445	chr9:+:56865103-56899870	NM_139001	NM_139001(chr9:+:56865103-56899870)	0.015308	0.506873	0.00234808	0.153147	75.252	0.00273837	3.03e-05	8.79691	7.36899	8.74638	5.58784	4.08163	5.96716
Rtn4rl1	3.13034	NM_177708	chr11	+	75193992	75267762	3308	237847	-	Ngr3|Ngrh2|Ngrl2	11|11 B5	reticulon 4 receptor-like 1	Mm.82661	ENSMUST00000102514	GO:0004860:protein kinase inhibitor activity|GO:0004872:receptor activity|GO:0005737:cytoplasm|GO:0005886:plasma membrane|GO:0006469:negative regulation of protein kinase activity|GO:0009897:external side of plasma membrane|GO:0009986:cell surface|GO:0016	18611	chr11:+:75193992-75267762	NM_177708	NM_177708(chr11:+:75193992-75267762)	0.060935	0.578519	0.00896576	0.227466	29.891	0.0528384	0.00151388	8.32028	7.78447	9.31214	6.62615	5.18994	3.03281
Serpine2	3.07097	NM_009255	chr1	-	79794320	79858665	2055	20720	-	B230326M24Rik|PAI-1|PI-7|PI7|PN-1|Spi4	1 C4|1 40.	serine (or cysteine) peptidase inhibitor, clade E, member 2	Mm.3093	ENSMUST00000027467	GO:0004867:serine-type endopeptidase inhibitor activity|GO:0004867:serine-type endopeptidase inhibitor activity|GO:0005102:receptor binding|GO:0005102:receptor binding|GO:0005539:glycosaminoglycan binding|GO:0005576:extracellular region|GO:0005576:extrace	21247	chr1:-:79794320-79858665	NM_009255	NM_009255(chr1:-:79794320-79858665)	0.0108395	0.48519	5.15e-05	0.0462026	42.076	0.000147236	8.78e-07	13.4028	12.5931	13.6053	10.3318	10.2574	10.3343
Mrvi1	3.06152	NM_194464	chr7	-	110868257	110982461	6210	17540	-	BB115629|Irag|Ris1	7 E3|7 57.	MRV integration site 1	Mm.250023	ENSMUST00000125758	GO:0005515:protein binding|GO:0005737:cytoplasm|GO:0016020:membrane|GO:0016021:integral component of membrane|GO:0016529:sarcoplasmic reticulum|GO:0019934:cGMP-mediated signaling|GO:0045986:negative regulation of smooth muscle contraction|GO:0060087:relax	4425	chr7:-:110868257-110982461	NM_010826|NM_194464	NM_010826(chr7:-:110868257-110946187)||NM_194464(chr7:-:110868257-110982461)	0.168795	0.642931	0.0482866	0.375194	64.933	0.227837	0.0137083	7.83252	7.90544	4.87601	4.77099	5.18994	4.44293
Tgfb3	3.05726	NM_009368	chr12	-	86056742	86079041	3385	21809	-	TGF-beta-3|Tgfb-3	12 D2|12 4	transforming growth factor, beta 3	Mm.3992	ENSMUST00000003687	GO:0000187:activation of MAPK activity|GO:0001666:response to hypoxia|GO:0001701:in utero embryonic development|GO:0005114:type II transforming growth factor beta receptor binding|GO:0005114:type II transforming growth factor beta receptor binding|GO:0005	2433	chr12:-:86056742-86079041	NM_009368	NM_009368(chr12:-:86056742-86079041)	0.098648	0.598216	0.0344372	0.345013	64.933	0.267343	0.018259	9.46699	7.11191	9.27336	7.57845	6.2161	5.96716
Axl	3.054	NM_001190974	chr7	-	25756499	25788733	5057	26362	-	AI323647|Ark|Tyro7|Ufo	7 A3|7 14.	AXL receptor tyrosine kinase	Mm.4128	ENSMUST00000085948	GO:0000166:nucleotide binding|GO:0001764:neuron migration|GO:0001764:neuron migration|GO:0001779:natural killer cell differentiation|GO:0001786:phosphatidylserine binding|GO:0001818:negative regulation of cytokine production|GO:0001961:positive regulation	7583	chr7:-:25756499-25788733	NM_001190975|NM_009465|NM_001190974	NM_001190975(chr7:-:25756499-25788733)||NM_009465(chr7:-:25756499-25788733)||NM_001190974(chr7:-:25756499-25788733)	0.0142662	0.506873	0.000686898	0.120769	64.933	6.13e-05	2.52e-07	11.2729	10.8408	11.8969	8.32046	6.39134	8.2189
Slc38a4	3.0538	NM_027052	chr15	-	96994822	97055956	3932	69354	-	1110012E16Rik|1700012A18Rik|Ata3|mATA3|mNAT3	15|15 F1	solute carrier family 38, member 4	Mm.250980	ENSMUST00000023101	GO:0003333:amino acid transmembrane transport|GO:0005886:plasma membrane|GO:0005887:integral component of plasma membrane|GO:0006810:transport|GO:0006811:ion transport|GO:0006814:sodium ion transport|GO:0006865:amino acid transport|GO:0015171:amino acid t	75077	chr15:-:96994822-97055956	NM_027052	NM_027052(chr15:-:96994822-97055956)	0.127946	0.610424	0.0294655	0.330024	42.076	0.276449	0.0197158	7.19972	4.88544	8.19402	4.93728	4.08163	4.14592
Ptn	3.04304	NM_008973	chr6	-	36715662	36811361	2021	19242	-	HARP|HB-GAM|HBBN|HBGF-8|HBNF|OSF|Osf-1|Osf1	6 B1|6 15.	pleiotrophin	Mm.279690	ENSMUST00000101534	GO:0001503:ossification|GO:0005539:glycosaminoglycan binding|GO:0005576:extracellular region|GO:0005578:proteinaceous extracellular matrix|GO:0005604:basement membrane|GO:0005615:extracellular space|GO:0005737:cytoplasm|GO:0005783:endoplasmic reticulum|GO	2117	chr6:-:36715662-36811361	NM_008973	NM_008973(chr6:-:36715662-36811361)	0.0319873	0.544422	0.00148649	0.147192	42.076	3.23e-07	4.51e-10	9.97726	9.48311	10.0164	8.09239	6.93422	6.09875
Slc17a1	3.0402	NR_121611	chr13	+	23869017	23895730	2528	20504	-	NAPI-1|Napi1|Npt1	13 A3.1|13	solute carrier family 17 (sodium phosphate), member 1	Mm.2656	ENSMUST00000110413	GO:0005436:sodium:phosphate symporter activity|GO:0005887:integral component of plasma membrane|GO:0006810:transport|GO:0006811:ion transport|GO:0006814:sodium ion transport|GO:0015114:phosphate ion transmembrane transporter activity|GO:0015293:symporter	48324	chr13:+:23869017-23895730	NM_001170638|NM_009198|NR_121611	NM_001170638(chr13:+:23870272-23895730)||NM_009198(chr13:+:23870272-23895730)||NR_121611(chr13:+:23869017-23895730)	0.166408	0.64197	0.0490379	0.37629	42.076	0.263434	0.0178696	7.29882	4.24224	8.28767	3.45118	4.25863	4.52741
Notch3	3.0343	NM_008716	chr17	-	32120892	32166852	7943	18131	-	AW229011|N3|hpbk	17 B1|17 1	notch 3	Mm.439741	ENSMUST00000087723	GO:0000122:negative regulation of transcription from RNA polymerase II promoter|GO:0004872:receptor activity|GO:0005509:calcium ion binding|GO:0005515:protein binding|GO:0005634:nucleus|GO:0005654:nucleoplasm|GO:0005829:cytosol|GO:0005886:plasma membrane|	376	chr17:-:32120892-32166852	NM_008716	NM_008716(chr17:-:32120892-32166852)	0.0348227	0.550531	0.00242734	0.154417	54.432	0.0586346	0.00171627	9.02707	7.57142	9.42881	6.56405	5.99277	5.92384
Cd53	3.02006	NM_007651	chr3	-	106758860	106790149	2802	12508	-	AI323659|Ox-44|Tspan25	3 F2.3|3 4	CD53 antigen	Mm.316861	ENSMUST00000038845	GO:0001772:immunological synapse|GO:0005886:plasma membrane|GO:0005887:integral component of plasma membrane|GO:0005911:cell-cell junction|GO:0007166:cell surface receptor signaling pathway|GO:0009986:cell surface|GO:0016020:membrane|GO:0016021:integral c	20152	chr3:-:106758860-106790149	NM_007651	NM_007651(chr3:-:106758860-106790149)	0.031431	0.544422	0.00782128	0.217213	21.008	0.0404277	0.0010659	7.79853	9.37395	9.14493	6.12487	7.47141	5.79572
Aqp1	2.99215	NM_007472	chr6	+	55336298	55348555	2760	11826	-	CHIP28	6 B3|6 27.	aquaporin 1	Mm.18625	ENSMUST00000004774	GO:0003094:glomerular filtration|GO:0003097:renal water transport|GO:0005215:transporter activity|GO:0005223:intracellular cGMP activated cation channel activity|GO:0005267:potassium channel activity|GO:0005372:water transmembrane transporter activity|GO:	68051	chr6:+:55336298-55348555	NM_007472	NM_007472(chr6:+:55336298-55348555)	0.0448839	0.567582	0.00343196	0.174765	72.035	0.000101371	5.7e-07	13.3944	13.0619	13.7097	12.1315	10.255	10.4023
Akr1b7	2.98465	NM_009731	chr6	+	34412361	34423137	1248	11997	-	AR|Avdp|MVDP	6 B1|6 14.	aldo-keto reductase family 1, member B7	Mm.482073	ENSMUST00000007449	GO:0004032:alditol:NADP+ 1-oxidoreductase activity|GO:0005737:cytoplasm|GO:0005739:mitochondrion|GO:0016491:oxidoreductase activity|GO:0044255:cellular lipid metabolic process|GO:0055114:oxidation-reduction process|	122176	chr6:+:34412361-34423137	NM_009731	NM_009731(chr6:+:34412361-34423137)	0.0591972	0.578519	0.00364704	0.175466	29.891	0.202197	0.0114141	9.86403	7.2764	8.828	5.88828	5.84335	5.56911
Npnt	2.97132	NM_001287103	chr3	-	132881744	132949814	4337	114249	-	1110009H02Rik|AA682063|AI314031|Nctn|POEM	3|3 G3	nephronectin	Mm.279310	ENSMUST00000042744	GO:0001657:ureteric bud development|GO:0001658:branching involved in ureteric bud morphogenesis|GO:0005178:integrin binding|GO:0005178:integrin binding|GO:0005509:calcium ion binding|GO:0005576:extracellular region|GO:0005578:proteinaceous extracellular m	14138	chr3:-:132881744-132949814	NM_033525|NM_001287101|NM_001287102|NM_001029836|NM_001287103	NM_033525(chr3:-:132881744-132950291)||NM_001287101(chr3:-:132881744-132950291)||NM_001287102(chr3:-:132881744-132950291)||NM_001029836(chr3:-:132881744-132950291)||NM_001287103(chr3:-:132881744-132949814)	0.0249307	0.539713	0.002289	0.152867	72.035	0.000387007	2.79e-06	11.9845	11.3376	12.1944	10.3952	8.7077	9.01317
Rcan2	2.96827	NM_001286654	chr17	+	43952998	44039516	3107	53901	-	Csp2|Dscr1l1|MCIP2|ZAKI-4	17 B3|17 1	regulator of calcineurin 2	Mm.251242	ENSMUST00000177857	GO:0000166:nucleotide binding|GO:0005737:cytoplasm|GO:0006950:response to stress|GO:0006950:response to stress|GO:0006979:response to oxidative stress|GO:0007219:Notch signaling pathway|GO:0007614:short-term memory|GO:0008597:calcium-dependent protein ser	130985	chr17:+:43952998-44039516	NM_001286653|NM_207649|NM_030598|NM_001286654	NM_001286653(chr17:+:43804002-44039516)||NM_207649(chr17:+:43801850-44039516)||NM_030598(chr17:+:43953190-44039516)||NM_001286654(chr17:+:43952998-44039516)	0.0420175	0.567582	0.0117415	0.249803	72.035	0.118013	0.00475317	10.0072	8.69559	10.2932	8.57689	6.86558	7.03888
Sema3e	2.92035	NM_011348	chr5	+	14025275	14256689	6861	20349	-	6430702L12|AA408817|Semah|mKIAA0331	5|5 A1	sema domain, immunoglobulin domain (Ig), short basic domain, secreted, (semaphorin) 3E	Mm.134093	ENSMUST00000073957	GO:0001525:angiogenesis|GO:0001569:branching involved in blood vessel morphogenesis|GO:0001953:negative regulation of cell-matrix adhesion|GO:0002040:sprouting angiogenesis|GO:0005515:protein binding|GO:0005576:extracellular region|GO:0005615:extracellula	8247	chr5:+:14025275-14256689	NM_011348	NM_011348(chr5:+:14025275-14256689)	0.0117082	0.488895	0.000761138	0.121032	21.008	0.0146943	0.000252605	8.95682	7.88483	9.45988	6.03647	6.34767	5.46193
Cyp2j5	2.91301	NM_010007	chr4	-	96627431	96664119	3651	13109	-	-	4 C5|4 44.	cytochrome P450, family 2, subfamily j, polypeptide 5	Mm.12838	ENSMUST00000030299	GO:0001990:regulation of systemic arterial blood pressure by hormone|GO:0001998:angiotensin-mediated vasoconstriction involved in regulation of systemic arterial blood pressure|GO:0004497:monooxygenase activity|GO:0005506:iron ion binding|GO:0005783:endop	116530	chr4:-:96627431-96664119	NM_010007	NM_010007(chr4:-:96627431-96664119)	0.117991	0.610424	0.0443516	0.367905	72.035	0.221338	0.0130431	8.62017	5.87722	8.75152	5.70716	4.25863	6.32156
Col8a1	2.89964	NM_007739	chr16	-	57624255	57754737	5110	12837	-	Col8a-1	16|16 C1.1	collagen, type VIII, alpha 1	Mm.130388	ENSMUST00000089332	GO:0001525:angiogenesis|GO:0005576:extracellular region|GO:0005578:proteinaceous extracellular matrix|GO:0005581:collagen trimer|GO:0005604:basement membrane|GO:0005615:extracellular space|GO:0007155:cell adhesion|GO:0010811:positive regulation of cell-su	22423	chr16:-:57624255-57754737	NM_007739	NM_007739(chr16:-:57624255-57754737)	0.0209482	0.522409	0.00379605	0.178262	54.432	0.0313146	0.000720183	8.25447	6.7435	8.63842	5.35483	5.6896	4.14592
St6gal1	2.88226	NM_145933	chr16	+	23224739	23360350	4508	20440	-	AW742324|Siat1|St6Gal-I|St6gal|St6galI	16 B1|16 1	beta galactoside alpha 2,6 sialyltransferase 1	Mm.149029	ENSMUST00000178797	GO:0000138:Golgi trans cisterna|GO:0003835:beta-galactoside alpha-2,6-sialyltransferase activity|GO:0003835:beta-galactoside alpha-2,6-sialyltransferase activity|GO:0005576:extracellular region|GO:0005783:endoplasmic reticulum|GO:0005794:Golgi apparatus|G	2281	chr16:+:23224739-23360350	NM_001252506|NM_001252505|NM_145933	NM_001252506(chr16:+:23290469-23360350)||NM_001252505(chr16:+:23226020-23360350)||NM_145933(chr16:+:23224739-23360350)	0.000555579	0.371584	3.56e-05	0.0462026	74.8	1.17e-05	3.25e-08	9.41148	8.71773	9.20706	5.70716	6.3248	6.36784
Pdpn	2.84068	NM_010329	chr4	-	143267408	143299564	1839	14726	-	Gp38|OTS-8|RANDAM-2|T1-alpha|T1a|T1alpha	4|4 E1	podoplanin	Mm.2976	ENSMUST00000119654	GO:0000902:cell morphogenesis|GO:0001726:ruffle|GO:0001946:lymphangiogenesis|GO:0005372:water transmembrane transporter activity|GO:0005886:plasma membrane|GO:0005886:plasma membrane|GO:0006693:prostaglandin metabolic process|GO:0006833:water transport|GO	4729	chr4:-:143267408-143299564	NM_001290822|NM_010329	NM_001290822(chr4:-:143267408-143299564)||NM_010329(chr4:-:143267408-143299564)	0.102776	0.59998	0.0148713	0.269353	72.035	0.00638819	8.66e-05	9.15275	9.28698	9.57448	8.66217	6.08027	6.4463
Ggt5	2.81876	NM_011820	chr10	+	75589380	75616968	4137	23887	-	AI551243|GGL|GGT-REL|Ggtla1	10|10 C1	gamma-glutamyltransferase 5	Mm.257927	ENSMUST00000072217	GO:0005886:plasma membrane|GO:0006508:proteolysis|GO:0006749:glutathione metabolic process|GO:0006750:glutathione biosynthetic process|GO:0006954:inflammatory response|GO:0008233:peptidase activity|GO:0016020:membrane|GO:0016021:integral component of memb	55802	chr10:+:75589380-75616968	NM_011820	NM_011820(chr10:+:75589380-75616968)	0.0321599	0.544422	0.00590052	0.199302	42.076	0.0142888	0.000240102	8.07345	8.88577	9.19433	6.06701	6.06187	7.60703
Cblb	2.79969	NM_001033238	chr16	+	52031548	52208046	6322	208650	-	AI429560|AI851073|Cbl-b	16|16 B5	Casitas B-lineage lymphoma b	Mm.328206	ENSMUST00000114471	GO:0001784:phosphotyrosine binding|GO:0002669:positive regulation of T cell anergy|GO:0004871:signal transducer activity|GO:0005509:calcium ion binding|GO:0005515:protein binding|GO:0005634:nucleus|GO:0005654:nucleoplasm|GO:0005829:cytosol|GO:0005886:plas	15856	chr16:+:52031548-52208046	NM_001033238	NM_001033238(chr16:+:52031548-52208046)	0.0143557	0.506873	0.000724579	0.120769	54.432	0.000511053	3.84e-06	8.70065	9.06741	9.38139	5.94542	7.34532	6.26772
Kcnh1	2.79484	NM_001038607	chr1	+	192190776	192510159	7158	16510	-	EAG1|Kv10.1|M-eag	1|1 H6	potassium voltage-gated channel, subfamily H (eag-related), member 1	Mm.4489	ENSMUST00000110844	GO:0000155:phosphorelay sensor kinase activity|GO:0000160:phosphorelay signal transduction system|GO:0001964:startle response|GO:0005216:ion channel activity|GO:0005244:voltage-gated ion channel activity|GO:0005249:voltage-gated potassium channel activity	68242	chr1:+:192190776-192510159	NM_010600|NM_001038607	NM_010600(chr1:+:192190776-192510159)||NM_001038607(chr1:+:192190776-192510159)	0.0815774	0.586822	0.00836605	0.221846	72.035	1.06e-08	1.07e-11	9.59031	10.1679	9.98326	4.66042	7.18842	8.07481
Cd59b	2.75893	NM_181858	chr2	+	104071009	104084957	796	333883	-	-	2|2 E2	CD59b antigen	Mm.359026	ENSMUST00000090429	GO:0001775:cell activation|GO:0001848:complement binding|GO:0001848:complement binding|GO:0001971:negative regulation of activation of membrane attack complex|GO:0001971:negative regulation of activation of membrane attack complex|GO:0005576:extracellular	56386	chr2:+:104071009-104084957	NM_181858	NM_181858(chr2:+:104071009-104084957)	0.00182004	0.371584	5.18e-05	0.0462026	64.933	0.0103472	0.000157042	7.71695	8.11376	8.23133	5.35483	4.66292	5.51263
Snx24	2.7427	NM_029394	chr18	+	53245661	53390825	1882	69226	-	2810011K15Rik|5730433I16Rik|AI451341	18|18 D1	sorting nexing 24	Mm.32414	ENSMUST00000165032	GO:0005575:cellular_component|GO:0006810:transport|GO:0008150:biological_process|GO:0008289:lipid binding|GO:0010314:phosphatidylinositol-5-phosphate binding|GO:0015031:protein transport|GO:0016020:membrane|GO:0031410:cytoplasmic vesicle|GO:0032266:phosph	8529	chr18:+:53245661-53390825	NM_029394	NM_029394(chr18:+:53245661-53390825)	0.0209452	0.522409	0.00453961	0.182389	42.076	0.264619	0.0180219	7.52389	6.36219	7.59674	5.82351	4.40548	4.78119
Pax8	2.7276	NM_011040	chr2	-	24420550	24475599	2569	18510	-	Pax-8	2 A3|2 16.	paired box 8	Mm.2533	ENSMUST00000028355	GO:0000978:RNA polymerase II core promoter proximal region sequence-specific DNA binding|GO:0000979:RNA polymerase II core promoter sequence-specific DNA binding|GO:0001077:transcriptional activator activity, RNA polymerase II core promoter proximal regio	2589	chr2:-:24420550-24475599	NM_011040	NM_011040(chr2:-:24420550-24475599)	0.0787664	0.585215	0.0276102	0.322914	14.265	0.23675	0.0144096	8.62869	6.36219	8.23133	6.62615	5.50373	4.6656
Cpe	2.70676	NM_013494	chr8	-	64592550	64693109	2163	12876	-	CPH|Cph-1|Cph1|NF-alpha1|R74677|fat	8 B3.1|8 3	carboxypeptidase E	Mm.31395	ENSMUST00000048967	GO:0003214:cardiac left ventricle morphogenesis|GO:0004180:carboxypeptidase activity|GO:0004180:carboxypeptidase activity|GO:0004181:metallocarboxypeptidase activity|GO:0005576:extracellular region|GO:0005615:extracellular space|GO:0005615:extracellular s	48052	chr8:-:64592550-64693109	NM_013494	NM_013494(chr8:-:64592550-64693109)	0.0313806	0.544422	0.00666365	0.206365	54.432	0.0886142	0.00305353	8.51733	7.30272	9.29545	6.18027	5.81057	3.83613
Gata3	2.70383	NM_008091	chr2	-	9857077	9878600	3215	14462	-	Gata-3|jal	2 A1|2 6.6	GATA binding protein 3	Mm.313866	ENSMUST00000102976	GO:0000122:negative regulation of transcription from RNA polymerase II promoter|GO:0000790:nuclear chromatin|GO:0000902:cell morphogenesis|GO:0000976:transcription regulatory region sequence-specific DNA binding|GO:0000977:RNA polymerase II regulatory reg	1550	chr2:-:9857077-9878600	NM_008091	NM_008091(chr2:-:9857077-9878600)	0.00116854	0.371584	8.53e-05	0.0548672	54.432	4.08e-06	9.72e-09	10.5541	10.2545	11.1114	7.97163	7.14079	7.85025
Lgals1	2.6655	NM_008495	chr15	+	78926724	78930465	800	16852	-	AA410090|Gal-1|Galbp|L-14.5|L14|Lect14|galectin-1	15 E1|15 3	lectin, galactose binding, soluble 1	Mm.43831	ENSMUST00000089377	GO:0001948:glycoprotein binding|GO:0002317:plasma cell differentiation|GO:0003723:RNA binding|GO:0004871:signal transducer activity|GO:0005515:protein binding|GO:0005534:galactose binding|GO:0005576:extracellular region|GO:0005578:proteinaceous extracellu	7399	chr15:+:78926724-78930465	NM_008495	NM_008495(chr15:+:78926724-78930465)	0.0607879	0.578519	0.0103978	0.240639	21.008	0.136128	0.00593464	11.3944	9.67673	11.4832	9.38573	8.51434	8.72893
Jchain	2.65125	NM_152839	chr5	-	88519808	88527897	2102	16069	-	9530090F24Rik|AI323815|Igj|Jch	5|5 E1	immunoglobulin joining chain	Mm.1192	ENSMUST00000087033	GO:0002250:adaptive immune response|GO:0003094:glomerular filtration|GO:0003697:single-stranded DNA binding|GO:0003823:antigen binding|GO:0005576:extracellular region|GO:0005615:extracellular space|GO:0006959:humoral immune response|GO:0019731:antibacteri	16958	chr5:-:88519808-88527897	NM_152839	NM_152839(chr5:-:88519808-88527897)	0.0503239	0.571617	0.0144447	0.268635	8.399	0.182774	0.00963832	9.58379	7.48363	9.04259	5.50555	6.39134	7.31885
Vstm4	2.61149	NM_178791	chr14	+	32856755	32939489	2743	320736	-	E130203B14Rik	14|14 B	V-set and transmembrane domain containing 4	Mm.187910	ENSMUST00000053175	GO:0003674:molecular_function|GO:0005576:extracellular region|GO:0005886:plasma membrane|GO:0008150:biological_process|GO:0016020:membrane|GO:0016021:integral component of membrane|	18707	chr14:+:32856755-32939489	NM_178791	NM_178791(chr14:+:32856755-32939489)	0.0680038	0.578519	0.00531881	0.194725	54.432	0.154324	0.00737325	6.06715	7.72513	7.92422	5.02445	5.11364	5.23154
Ltb	2.59194	NM_008518	chr17	+	35194506	35196305	1095	16994	-	AI662801|LTbeta|Tnfc|Tnfsf3|Tnlg1c|p33	17 B1|17 1	lymphotoxin B	Mm.1715	ENSMUST00000025262	GO:0005125:cytokine activity|GO:0005164:tumor necrosis factor receptor binding|GO:0005615:extracellular space|GO:0005886:plasma membrane|GO:0006955:immune response|GO:0010467:gene expression|GO:0016020:membrane|GO:0016021:integral component of membrane|GO	1752	chr17:+:35194506-35196305	NM_008518	NM_008518(chr17:+:35194506-35196305)	0.137893	0.617403	0.0257728	0.318137	72.035	0.318273	0.0255081	7.0337	7.14019	7.24464	5.94542	4.54826	1.52778
Crb2	2.58938	NM_001163566	chr2	+	37776248	37799103	6372	241324	-	5930402A21|BC043114	2|2 B	crumbs family member 2	Mm.392369	ENSMUST00000050372	GO:0001707:mesoderm formation|GO:0001756:somitogenesis|GO:0005509:calcium ion binding|GO:0010718:positive regulation of epithelial to mesenchymal transition|GO:0010951:negative regulation of endopeptidase activity|GO:0014028:notochord formation|GO:0016020	45474	chr2:+:37776248-37799103	NM_001163566	NM_001163566(chr2:+:37776248-37799103)	0.0481919	0.568469	0.00568388	0.199302	72.035	0.146324	0.00666241	8.30487	6.08783	7.46192	5.29721	4.87254	4.38051
Cpm	2.5645	NM_027468	chr10	+	117629499	117687352	5195	70574	-	1110060I01Rik|5730456K23Rik|AA589379|E030045M14Rik	10|10 D2	carboxypeptidase M	Mm.339332	ENSMUST00000020399	GO:0004180:carboxypeptidase activity|GO:0004181:metallocarboxypeptidase activity|GO:0005615:extracellular space|GO:0006508:proteolysis|GO:0006518:peptide metabolic process|GO:0008233:peptidase activity|GO:0008237:metallopeptidase activity|GO:0008270:zinc	35367	chr10:+:117629499-117687352	NM_027468	NM_027468(chr10:+:117629499-117687352)	0.0365344	0.550531	0.0020601	0.150336	75.252	0.062791	0.00188655	11.0724	9.83905	11.5351	8.75941	8.25783	8.50788
Tmem54	2.54892	NM_001290706	chr4	+	129105547	129111624	1148	66260	-	1810017F10Rik|AI507302	4|4 D2.2	transmembrane protein 54	Mm.25295	ENSMUST00000030577	GO:0003674:molecular_function|GO:0005575:cellular_component|GO:0008150:biological_process|GO:0016020:membrane|GO:0016021:integral component of membrane|	11937	chr4:+:129105547-129111624	NM_133881|NM_025452|NM_001290706	NM_133881(chr4:+:129105529-129111626)||NM_025452(chr4:+:129105529-129111626)||NM_001290706(chr4:+:129105547-129111624)	0.0581429	0.578519	0.00635822	0.202368	29.891	0.0208823	0.000404256	7.78046	7.35987	8.42486	5.86259	2.91476	5.23154
Robo1	2.54581	NM_019413	chr16	+	72663148	73046100	7568	19876	-	AW494633|AW742721|DUTT1|Gm310	16|16 C3.1	roundabout guidance receptor 1	Mm.310772	ENSMUST00000023600	GO:0002042:cell migration involved in sprouting angiogenesis|GO:0003281:ventricular septum development|GO:0005515:protein binding|GO:0005737:cytoplasm|GO:0005886:plasma membrane|GO:0005886:plasma membrane|GO:0006919:activation of cysteine-type endopeptida	2206	chr16:+:72663148-73046100	NM_019413	NM_019413(chr16:+:72663148-73046100)	0.0978855	0.597971	0.0364593	0.351896	54.432	0.550064	0.0761167	7.08896	7.42344	9.06479	4.77099	7.24752	4.87763
Sdc4	2.53299	NM_011521	chr2	-	164424246	164443188	2460	20971	-	AA959608|AW108331|S4|Synd4|ryudocan|syndecan-4	2 H3|2 85.	syndecan 4	Mm.3815	ENSMUST00000017153	GO:0001843:neural tube closure|GO:0001968:fibronectin binding|GO:0005080:protein kinase C binding|GO:0005515:protein binding|GO:0005576:extracellular region|GO:0005925:focal adhesion|GO:0009986:cell surface|GO:0009986:cell surface|GO:0010762:regulation of	31121	chr2:-:164424246-164443188	NM_011521	NM_011521(chr2:-:164424246-164443188)	0.00257337	0.371584	0.0002383	0.0789078	42.076	0.000101371	5.81e-07	12.8711	12.1179	13.046	10.3618	9.61584	10.3381
Pgf	2.52956	NM_008827	chr12	-	85166638	85177313	1599	18654	-	AI854365|PIGF|Plgf	12 D1|12 3	placental growth factor	Mm.4809	ENSMUST00000004913	GO:0001525:angiogenesis|GO:0001658:branching involved in ureteric bud morphogenesis|GO:0001666:response to hypoxia|GO:0001938:positive regulation of endothelial cell proliferation|GO:0001938:positive regulation of endothelial cell proliferation|GO:0002040	1978	chr12:-:85166638-85177313	NM_001271705|NM_008827	NM_001271705(chr12:-:85166638-85175982)||NM_008827(chr12:-:85166638-85177313)	0.0320145	0.544422	0.00721525	0.208484	72.035	0.257115	0.0168206	6.05896	6.48608	8.56637	1.49772	3.95652	4.26133
Aif1l	2.52567	NM_145144	chr2	+	31950302	31973442	2953	108897	-	2810003C17Rik|AI043124|C87647|Iba2	2|2 B	allograft inflammatory factor 1-like	Mm.24838	ENSMUST00000001920	GO:0003779:actin binding|GO:0005509:calcium ion binding|GO:0005737:cytoplasm|GO:0005856:cytoskeleton|GO:0005884:actin filament|GO:0005886:plasma membrane|GO:0005925:focal adhesion|GO:0008150:biological_process|GO:0015629:actin cytoskeleton|GO:0016020:memb	12863	chr2:+:31950302-31973442	NM_145144	NM_145144(chr2:+:31950302-31973442)	0.0323022	0.544422	0.00830791	0.22167	42.076	0.0735667	0.00236704	12.4055	11.2102	12.6	10.8763	9.26559	9.87985
Pitpnm3	2.52094	NM_001081641	chr11	-	72047527	72135889	6618	327958	-	A330068P14Rik|AI848332|Ackr6|Gm880	11|11 B4	PITPNM family member 3	Mm.351793	ENSMUST00000075258	GO:0005575:cellular_component|GO:0005622:intracellular|GO:0006810:transport|GO:0008150:biological_process|GO:0008289:lipid binding|GO:0016020:membrane|GO:0046872:metal ion binding|	66271	chr11:-:72047527-72135889	NM_001024927|NM_001081641	NM_001024927(chr11:-:72047527-72135889)||NM_001081641(chr11:-:72047527-72135889)	0.0818142	0.586822	0.0161068	0.277721	42.076	0.0610679	0.00181586	8.07815	8.75672	9.52807	7.39997	6.23578	4.05374
Retnlg	2.50667	NM_181596	chr16	+	48872607	48874498	608	245195	-	Fizz3|Relmg|Xcp1	16 B5|16 3	resistin like gamma	Mm.231288	ENSMUST00000065666	GO:0002408:myeloid dendritic cell chemotaxis|GO:0005179:hormone activity|GO:0005615:extracellular space|	138458	chr16:+:48872607-48874498	NM_181596	NM_181596(chr16:+:48872607-48874498)	0.0229372	0.539713	0.00134021	0.147192	29.891	0.155464	0.00749991	9.37154	7.53957	8.1272	5.62053	5.95215	5.16703
Gc	2.48135	NM_008096	chr5	-	89417510	89457898	1812	14473	-	DBP|VDB	5 E1|5 44.	group specific component	Mm.196595	ENSMUST00000049209	GO:0003779:actin binding|GO:0005499:vitamin D binding|GO:0005576:extracellular region|GO:0005615:extracellular space|GO:0005829:cytosol|GO:0006810:transport|GO:0030424:axon|GO:0042359:vitamin D metabolic process|GO:0048471:perinuclear region of cytoplasm|	486	chr5:-:89417510-89457898	NM_008096	NM_008096(chr5:-:89417510-89457898)	0.161036	0.637896	0.0434439	0.36634	42.076	0.261464	0.017655	8.30487	5.87722	8.57694	5.82351	5.42321	5.99688
Lyz2	2.46245	NM_017372	chr10	-	117277540	117282272	1057	17105	-	AI326280|Lys|Lysm|Lyzf2|Lyzs|Lzm|Lzm-s1|Lzp	10 D2|10 6	lysozyme 2	Mm.45436	ENSMUST00000092163	GO:0000137:Golgi cis cisterna|GO:0003796:lysozyme activity|GO:0003796:lysozyme activity|GO:0003824:catalytic activity|GO:0005576:extracellular region|GO:0005615:extracellular space|GO:0005737:cytoplasm|GO:0005788:endoplasmic reticulum lumen|GO:0005795:Gol	121490	chr10:-:117277540-117282272	NM_017372	NM_017372(chr10:-:117277540-117282272)	0.0663304	0.578519	0.0217849	0.306959	64.933	0.164841	0.00816107	11.0026	9.24611	10.6627	7.03664	9.27633	8.20028
Osr2	2.45581	NM_054049	chr15	+	35296111	35303305	1710	107587	-	5430409I15Rik|Osr2A|Osr2B	15 B3.1|15	odd-skipped related 2	Mm.46336	ENSMUST00000022952	GO:0000122:negative regulation of transcription from RNA polymerase II promoter|GO:0000977:RNA polymerase II regulatory region sequence-specific DNA binding|GO:0001228:transcriptional activator activity, RNA polymerase II transcription regulatory region s	14200	chr15:+:35296111-35303305	NM_054049	NM_054049(chr15:+:35296111-35303305)	0.121583	0.610424	0.0330735	0.340816	64.933	0.381502	0.0362995	6.98725	5.1003	7.51173	4.53144	4.40548	5.30178
Sdc2	2.45275	NM_008304	chr15	+	32920722	33034721	3313	15529	-	4833414L08Rik|AA960457|Hspg1|Synd2|syndecan-2	15 B3.1|15	syndecan 2	Mm.234266	ENSMUST00000022871	GO:0005515:protein binding|GO:0007399:nervous system development|GO:0016020:membrane|GO:0016021:integral component of membrane|GO:0030154:cell differentiation|GO:0030165:PDZ domain binding|GO:0043025:neuronal cell body|GO:0045202:synapse|GO:0045202:synaps	2253	chr15:+:32920722-33034721	NM_008304	NM_008304(chr15:+:32920722-33034721)	0.143462	0.624005	0.0464598	0.370809	42.076	0.286443	0.0209165	9.41148	8.21404	9.25841	8.58415	6.80566	5.46193
Col1a2	2.45108	NM_007743	chr6	+	4505617	4541543	5222	12843	-	AA960264|AI325291|Col1a-2|Cola-2|Cola2|oim	6 A1|6 1.8	collagen, type I, alpha 2	Mm.277792	ENSMUST00000031668	GO:0001501:skeletal system development|GO:0001568:blood vessel development|GO:0005201:extracellular matrix structural constituent|GO:0005515:protein binding|GO:0005576:extracellular region|GO:0005578:proteinaceous extracellular matrix|GO:0005581:collagen	69	chr6:+:4505617-4541543	NM_007743	NM_007743(chr6:+:4505617-4541543)	0.0120212	0.493471	0.00187042	0.149304	64.933	0.00229668	2.45e-05	10.452	9.3014	9.99904	6.87961	7.54796	8.28267
Steap2	2.4399	NM_001285471	chr5	-	5664828	5694089	4624	74051	-	4921538B17Rik|AI930049|AW045895|IPCA-1|IPCA1|PCANAP1|STAMP1|STMP	5|5 A1	six transmembrane epithelial antigen of prostate 2	Mm.274956	ENSMUST00000015797	GO:0005215:transporter activity|GO:0005768:endosome|GO:0005769:early endosome|GO:0005829:cytosol|GO:0005886:plasma membrane|GO:0005886:plasma membrane|GO:0005887:integral component of plasma membrane|GO:0006810:transport|GO:0006811:ion transport|GO:000689	17682	chr5:-:5664828-5694089	NM_001285470|NM_001103156|NM_028734|NM_001103157|NM_001285469|NM_001285471	NM_001285470(chr5:-:5664828-5694089)||NM_001103156(chr5:-:5664828-5694089)||NM_028734(chr5:-:5664828-5694568)||NM_001103157(chr5:-:5664828-5694089)||NM_001285469(chr5:-:5664828-5694326)||NM_001285471(chr5:-:5664828-5694089)	0.0858545	0.58922	0.0247617	0.313736	72.035	0.324294	0.0263957	6.84538	5.44945	8.07194	4.01934	4.40548	5.49554
Igfbp7	2.43497	NM_008048	chr5	-	77349239	77408045	1120	29817	-	AGM|Fstl2|Mac25	5|5 C3.3	insulin-like growth factor binding protein 7	Mm.233470	ENSMUST00000163898	GO:0001558:regulation of cell growth|GO:0005520:insulin-like growth factor binding|GO:0005576:extracellular region|GO:0005615:extracellular space|GO:0005615:extracellular space|GO:0007155:cell adhesion|GO:0019838:growth factor binding|GO:0031012:extracell	1193	chr5:-:77349239-77408045	NM_001159518|NM_008048	NM_001159518(chr5:-:77349239-77408045)||NM_008048(chr5:-:77349239-77408045)	0.108859	0.605219	0.0210957	0.304051	72.035	0.00920857	0.000136196	11.5771	10.797	11.5591	10.359	9.12418	7.23049
Fcgr3	2.4277	NM_010188	chr1	-	171051168	171059403	1353	14131	-	CD16	1 H3|1 78.	Fc receptor, IgG, low affinity III	Mm.22119	ENSMUST00000164044	GO:0001788:antibody-dependent cellular cytotoxicity|GO:0001798:positive regulation of type IIa hypersensitivity|GO:0001805:positive regulation of type III hypersensitivity|GO:0001812:positive regulation of type I hypersensitivity|GO:0001812:positive regul	47936	chr1:-:171051168-171059403	NM_010188	NM_010188(chr1:-:171051168-171059403)	0.0337331	0.550531	0.00451319	0.182389	42.076	0.0304138	0.000684295	7.46292	7.4502	8.65775	6.0062	5.03522	3.51824
Col4a3	2.4263	NM_007734	chr1	+	82586920	82722059	8609	12828	-	[a]3(IV)|alpha3(IV)	1|1 C5	collagen, type IV, alpha 3	Mm.389135	ENSMUST00000113457	GO:0005178:integrin binding|GO:0005201:extracellular matrix structural constituent|GO:0005576:extracellular region|GO:0005578:proteinaceous extracellular matrix|GO:0005581:collagen trimer|GO:0005587:collagen type IV trimer|GO:0005587:collagen type IV trim	68033	chr1:+:82586920-82722059	NM_007734	NM_007734(chr1:+:82586920-82722059)	0.0110868	0.48519	0.00190261	0.149304	29.891	0.00480585	6.18e-05	12.8119	11.7624	12.5661	10.905	10.1398	9.70042
P3h2	2.42407	NM_173379	chr16	-	25960322	26105784	2248	210530	-	4832416N06|AW553532|Leprel1|Mlat4	16|16 B1	prolyl 3-hydroxylase 2	Mm.326869	ENSMUST00000039990	GO:0005506:iron ion binding|GO:0005604:basement membrane|GO:0005783:endoplasmic reticulum|GO:0005783:endoplasmic reticulum|GO:0005794:Golgi apparatus|GO:0008285:negative regulation of cell proliferation|GO:0016491:oxidoreductase activity|GO:0016705:oxidor	10062	chr16:-:25960322-26105784	NM_173379	NM_173379(chr16:-:25960322-26105784)	0.020303	0.520223	0.0021124	0.150336	29.891	0.0369744	0.000919062	8.46633	8.03796	6.83127	5.62053	4.78534	5.61389
Triqk	2.39019	NM_173746	chr4	+	12906836	12981485	1498	208820	-	C130086A10|Gm11818|OTTMUSG00000004461	4 A1|4	triple QxxK/R motif containing	Mm.12057	ENSMUST00000143186	GO:0005783:endoplasmic reticulum|GO:0005789:endoplasmic reticulum membrane|GO:0016020:membrane|GO:0016021:integral component of membrane|	90150	chr4:+:12906836-12981485	NM_001171801|NM_173746	NM_001171801(chr4:+:12906836-12981485)||NM_173746(chr4:+:12906836-12981485)	0.0634849	0.578519	0.0209976	0.303371	29.891	0.588835	0.0900064	7.00907	7.27002	5.79877	4.61888	5.90459	4.05374
S100a4	2.37897	NM_011311	chr3	+	90603769	90606045	499	20198	-	18A2|42a|Capl|FSp1|Mts1|PeL98|metastasin|pk9a	3 F1|3 39.	S100 calcium binding protein A4	Mm.3925	ENSMUST00000001046	GO:0003723:RNA binding|GO:0003779:actin binding|GO:0005509:calcium ion binding|GO:0005509:calcium ion binding|GO:0005515:protein binding|GO:0005615:extracellular space|GO:0005634:nucleus|GO:0042802:identical protein binding|GO:0043005:neuron projection|GO	7924	chr3:+:90603769-90606045	NM_011311	NM_011311(chr3:+:90603769-90606045)	0.0387654	0.558723	0.00466632	0.183797	42.076	0.000955811	8.56e-06	12.0793	11.3971	11.9305	10.8271	9.33435	9.55153
Efemp1	2.37344	NM_146015	chr11	+	28853204	28926743	2036	216616	-	-	11|11 A3.3	epidermal growth factor-containing fibulin-like extracellular matrix protein 1	Mm.44176	ENSMUST00000020759	GO:0005006:epidermal growth factor-activated receptor activity|GO:0005154:epidermal growth factor receptor binding|GO:0005509:calcium ion binding|GO:0005576:extracellular region|GO:0005578:proteinaceous extracellular matrix|GO:0005604:basement membrane|GO	3028	chr11:+:28853204-28926743	NM_146015	NM_146015(chr11:+:28853204-28926743)	0.0585174	0.578519	0.0181819	0.289387	42.076	0.361166	0.0326655	7.9244	6.44324	9.4323	5.55096	5.64687	3.03281
S100a8	2.37295	NM_013650	chr3	+	90669070	90670034	392	20201	-	60B8Ag|AI323541|B8Ag|CFAg|CP-10|Caga|MRP8|p8	3 F1|3 39.	S100 calcium binding protein A8 (calgranulin A)	Mm.21567	ENSMUST00000069927	GO:0002376:immune system process|GO:0002523:leukocyte migration involved in inflammatory response|GO:0002793:positive regulation of peptide secretion|GO:0002793:positive regulation of peptide secretion|GO:0005509:calcium ion binding|GO:0005576:extracellul	2225	chr3:+:90669070-90670034	NM_013650	NM_013650(chr3:+:90669070-90670034)	0.0133382	0.502186	0.000228063	0.0775054	74.8	1.32e-12	6.15e-16	10.4957	10.8283	10.4669	7.07068	8.31826	8.12279
Gm12505	2.36866	NR_040674	chr4	-	55410442	55418842	757	100415914	-	OTTMUSG00000007226	4 B3|4	predicted gene 12505	Mm.261765	ENSMUST00000146041			chr4:-:55410442-55418842	NR_040674	NR_040674(chr4:-:55410442-55418842)	0.0793854	0.585215	0.0119904	0.250805	54.432	0.137898	0.00608322	8.52684	6.76423	8.73069	5.70716	6.15818	6.34789
Ifi209	2.36342	NM_175026	chr1	+	173630858	173647928	3497	236312	-	4930422C14|AI447904|Ifix|Pyhin-1|Pyhin1	1|1 H3	interferon activated gene 209	Mm.447	ENSMUST00000056071	GO:0000978:RNA polymerase II core promoter proximal region sequence-specific DNA binding|GO:0001047:core promoter binding|GO:0001078:transcriptional repressor activity, RNA polymerase II core promoter proximal region sequence-specific binding|GO:0003690:d	115929	chr1:+:173630858-173647928	NM_175026	NM_175026(chr1:+:173630858-173647928)	0.0765852	0.584528	0.0280765	0.324631	21.008	0.491514	0.059108	7.3762	6.89083	5.37063	3.45118	5.55745	4.52741
Mmp23	2.36033	NM_011985	chr4	-	155650654	155653384	1434	26561	-	CA-MMP	4|4 E2	matrix metallopeptidase 23	Mm.29373	ENSMUST00000030937	GO:0004222:metalloendopeptidase activity|GO:0005783:endoplasmic reticulum|GO:0006508:proteolysis|GO:0008233:peptidase activity|GO:0008237:metallopeptidase activity|GO:0008270:zinc ion binding|GO:0016020:membrane|GO:0016021:integral component of membrane|G	3424	chr4:-:155650654-155653384	NM_001320235|NM_011985	NM_001320235(chr4:-:155650654-155653290)||NM_011985(chr4:-:155650654-155653384)	0.0636379	0.578519	0.00901742	0.227466	29.891	0.0670769	0.00205168	8.64393	8.80547	8.0714	5.52046	6.2836	7.59154
Cxcl13	2.35962	NM_018866	chr5	+	95956938	95961068	1162	55985	-	4631412M08Rik|ANGIE2|Angie|BCA-1|BLC|BLR1L|Scyb13	5|5 E3	chemokine (C-X-C motif) ligand 13	Mm.10116	ENSMUST00000023840	GO:0002518:lymphocyte chemotaxis across high endothelial venule|GO:0002690:positive regulation of leukocyte chemotaxis|GO:0005125:cytokine activity|GO:0005576:extracellular region|GO:0005615:extracellular space|GO:0006935:chemotaxis|GO:0006952:defense res	48431	chr5:+:95956938-95961068	NM_018866	NM_018866(chr5:+:95956938-95961068)	0.0317293	0.544422	0.00193225	0.149304	72.035	0.0552802	0.00160524	8.13303	8.47044	7.86054	6.64447	5.77341	4.87763
Fxyd6	2.35813	NM_022004	chr9	+	45370184	45396159	1792	59095	-	0610030I18Rik|Php	9|9 A5.2	FXYD domain-containing ion transport regulator 6	Mm.208287	ENSMUST00000085939	GO:0005216:ion channel activity|GO:0005886:plasma membrane|GO:0005887:integral component of plasma membrane|GO:0006810:transport|GO:0006811:ion transport|GO:0016020:membrane|GO:0016021:integral component of membrane|GO:0017080:sodium channel regulator act	11090	chr9:+:45370184-45396159	NM_022004	NM_022004(chr9:+:45370184-45396159)	0.0444175	0.567582	0.00682773	0.20833	72.035	0.293774	0.0219014	11.1353	12.3535	10.1031	8.77718	8.15704	9.31789
Slc4a8	2.35518	NM_021530	chr15	+	100761746	100823971	11793	59033	-	AW493845|C230026C11|NDCBE|kNBC-3	15|15 F1	solute carrier family 4 (anion exchanger), member 8	Mm.209856	ENSMUST00000023776	GO:0005215:transporter activity|GO:0005452:inorganic anion exchanger activity|GO:0005886:plasma membrane|GO:0005887:integral component of plasma membrane|GO:0006810:transport|GO:0006811:ion transport|GO:0006814:sodium ion transport|GO:0006820:anion transp	68419	chr15:+:100761746-100823971	NM_001347102|NM_021530	NM_001347102(chr15:+:100781253-100823971)||NM_021530(chr15:+:100761746-100823971)	0.0535518	0.574721	0.00347949	0.174765	29.891	0.185885	0.00987419	8.19309	7.95059	7.96239	5.60721	7.03696	5.50414
Rab3b	2.34399	NM_023537	chr4	+	108879069	108943324	3320	69908	-	2610528C18Rik	4|4 C7	RAB3B, member RAS oncogene family	Mm.41580	ENSMUST00000106650	GO:0000166:nucleotide binding|GO:0003924:GTPase activity|GO:0005515:protein binding|GO:0005525:GTP binding|GO:0005737:cytoplasm|GO:0005829:cytosol|GO:0005886:plasma membrane|GO:0006810:transport|GO:0007264:small GTPase mediated signal transduction|GO:0008	2149	chr4:+:108879069-108943324	NM_023537	NM_023537(chr4:+:108879069-108943324)	0.120084	0.610424	0.020813	0.303021	64.933	0.0310218	0.000701439	9.54098	9.25132	9.35829	8.90762	7.01429	6.46092
Acpp	2.34383	NM_019807	chr9	-	104298999	104337722	2667	56318	-	5'-NT|A030005E02Rik|FRAP|Lap|PAP|Ppal	9|9 F1	acid phosphatase, prostate	Mm.19941	ENSMUST00000112590	GO:0003993:acid phosphatase activity|GO:0003993:acid phosphatase activity|GO:0005576:extracellular region|GO:0005615:extracellular space|GO:0005622:intracellular|GO:0005634:nucleus|GO:0005764:lysosome|GO:0005765:lysosomal membrane|GO:0005771:multivesicula	55552	chr9:-:104298999-104337722	NM_207668|NM_019807	NM_207668(chr9:-:104288239-104337722)||NM_019807(chr9:-:104298999-104337722)	0.0185916	0.513801	0.000874848	0.127908	21.008	0.00240403	2.61e-05	7.97691	8.46593	8.60148	6.30918	6.1221	4.84156
Ptger4	2.34038	NM_008965	chr15	-	5233398	5244187	3264	19219	-	EP4|Ptgerep4	15 A1|15 1	prostaglandin E receptor 4 (subtype EP4)	Mm.18509	ENSMUST00000120563	GO:0001934:positive regulation of protein phosphorylation|GO:0002792:negative regulation of peptide secretion|GO:0004871:signal transducer activity|GO:0004930:G-protein coupled receptor activity|GO:0004955:prostaglandin receptor activity|GO:0004957:prosta	20261	chr15:-:5233398-5244187	NM_001136079|NM_008965	NM_001136079(chr15:-:5233398-5244187)||NM_008965(chr15:-:5233398-5244187)	0.0195369	0.517006	0.000986733	0.134845	54.432	0.044712	0.00121349	9.26096	7.77901	8.55648	6.43923	6.2161	5.84406
Daam2	2.30515	NM_001008231	chr17	-	49456021	49564337	6045	76441	-	2310016D11Rik|AI843643|AW557870	17|17 C	dishevelled associated activator of morphogenesis 2	Mm.211275	ENSMUST00000057610	GO:0003779:actin binding|GO:0007368:determination of left/right symmetry|GO:0016043:cellular component organization|GO:0017048:Rho GTPase binding|GO:0030036:actin cytoskeleton organization|GO:0070062:extracellular exosome|	69186	chr17:-:49456021-49564337	NM_001008231	NM_001008231(chr17:-:49456021-49564337)	0.00548011	0.438698	0.000677088	0.120769	42.076	0.0121307	0.000193505	8.23802	8.25057	9.21553	5.94542	6.75134	5.88388
G0s2	2.29336	NM_008059	chr1	-	193272159	193273188	843	14373	-	AI255151|AV006465	1 H6|1 97.	G0/G1 switch gene 2	Mm.439721	ENSMUST00000009777	GO:0005739:mitochondrion|GO:0005739:mitochondrion|GO:0006915:apoptotic process|GO:0097191:extrinsic apoptotic signaling pathway|GO:2001238:positive regulation of extrinsic apoptotic signaling pathway|GO:2001238:positive regulation of extrinsic apoptotic s	7326	chr1:-:193272159-193273188	NM_008059	NM_008059(chr1:-:193272159-193273188)	0.0205212	0.522409	0.00407965	0.182094	21.008	0.14123	0.00635388	7.0337	7.4604	8.84055	4.01934	5.77341	5.16703
Plxdc2	2.29135	NM_026162	chr2	+	16356303	16755839	6947	67448	-	1200007L24Rik|5430431D22Rik|AI646728|AU022916|AV231634|Tem7r	2|2 A2-A3	plexin domain containing 2	Mm.313938	ENSMUST00000028081	GO:0005886:plasma membrane|GO:0016020:membrane|GO:0016021:integral component of membrane|GO:0070062:extracellular exosome|	41666	chr2:+:16356303-16755839	NM_026162	NM_026162(chr2:+:16356303-16755839)	0.00405953	0.417839	6.77e-05	0.051408	64.933	0.00622601	8.34e-05	8.87323	8.07662	8.11486	5.82351	5.95215	5.56911
Rbp1	2.27474	NM_011254	chr9	+	98422960	98446550	2627	19659	-	CRBPI|Crbp|Rbp-1	9 E3.3|9 5	retinol binding protein 1, cellular	Mm.279741	ENSMUST00000052068	GO:0002138:retinoic acid biosynthetic process|GO:0005215:transporter activity|GO:0005501:retinoid binding|GO:0005654:nucleoplasm|GO:0005829:cytosol|GO:0006776:vitamin A metabolic process|GO:0006810:transport|GO:0008289:lipid binding|GO:0016918:retinal bin	2175	chr9:+:98422960-98446550	NM_011254	NM_011254(chr9:+:98422960-98446550)	0.117816	0.610424	0.0484587	0.375853	64.933	0.457549	0.0516038	9.88109	7.4502	9.15152	7.98636	6.87678	6.15795
Vegfd	2.25889	NM_001308489	chrX	+	164373521	164400971	1374	14205	-	AI325264|Figf|VEGF-D	X F5|X 76.	vascular endothelial growth factor D	Mm.297978	ENSMUST00000033751	GO:0001525:angiogenesis|GO:0001666:response to hypoxia|GO:0001938:positive regulation of endothelial cell proliferation|GO:0005161:platelet-derived growth factor receptor binding|GO:0005172:vascular endothelial growth factor receptor binding|GO:0005515:pr	3288	chrX:+:164373521-164400971	NM_010216|NM_001308489	NM_010216(chrX:+:164373521-164402650)||NM_001308489(chrX:+:164373521-164400971)	0.0110739	0.48519	0.00135786	0.147192	42.076	0.0489305	0.00136781	7.83834	7.43085	8.81379	6.14013	5.57944	5.11116
Nt5e	2.25788	NM_011851	chr9	+	88327608	88372089	3580	23959	-	2210401F01Rik|5'-NT|AI447961|CD73|NT|Nt5|eNT	9|9 E3.1	5' nucleotidase, ecto	Mm.244235	ENSMUST00000034992	GO:0000166:nucleotide binding|GO:0005829:cytosol|GO:0005886:plasma membrane|GO:0005886:plasma membrane|GO:0006164:purine nucleotide biosynthetic process|GO:0006196:AMP catabolic process|GO:0006196:AMP catabolic process|GO:0007159:leukocyte cell-cell adhes	1895	chr9:+:88327608-88372089	NM_011851	NM_011851(chr9:+:88327608-88372089)	0.0079493	0.451286	5.69e-05	0.0462026	74.8	1.7e-05	5.14e-08	11.0558	10.2437	10.3573	7.9492	8.09945	8.12279
Rhpn1	2.24108	NM_008164	chr15	+	75704287	75714419	2232	14787	-	BB023497|Grbp|Rhophilin|mKIAA1929	15|15 D3	rhophilin, Rho GTPase binding protein 1	Mm.57052	ENSMUST00000121137	GO:0007165:signal transduction|GO:0030695:GTPase regulator activity|GO:0050790:regulation of catalytic activity|	7346	chr15:+:75704287-75714419	NM_001163465|NM_008164	NM_001163465(chr15:+:75704287-75714419)||NM_008164(chr15:+:75704287-75714419)	0.0692071	0.578519	0.0120435	0.251145	29.891	0.0279804	0.000596154	9.94233	10.2976	9.56052	9.27914	7.70125	7.63306
Hebp1	2.22598	NM_013546	chr6	-	135137518	135168215	1061	15199	-	Hebp|p22HBP	6|6 G1	heme binding protein 1	Mm.378937	ENSMUST00000045855	GO:0005737:cytoplasm|GO:0005739:mitochondrion|GO:0005829:cytosol|GO:0020037:heme binding|GO:0042168:heme metabolic process|GO:0070062:extracellular exosome|	8407	chr6:-:135137518-135168215	NM_013546	NM_013546(chr6:-:135137518-135168215)	0.061925	0.578519	0.0168768	0.280987	64.933	0.258197	0.0172289	8.14983	6.71516	8.30009	5.62053	6.68979	5.92384
Dpp4	2.22138	NM_001159543	chr2	-	62333222	62412231	3654	13482	-	Cd26|Dpp-4|THAM	2 C1.3|2 3	dipeptidylpeptidase 4	Mm.1151	ENSMUST00000047812	GO:0001618:virus receptor activity|GO:0001662:behavioral fear response|GO:0001666:response to hypoxia|GO:0002020:protease binding|GO:0002709:regulation of T cell mediated immunity|GO:0004177:aminopeptidase activity|GO:0004252:serine-type endopeptidase act	3279	chr2:-:62333222-62412231	NM_010074|NM_001159543	NM_010074(chr2:-:62330072-62412231)||NM_001159543(chr2:-:62333222-62412231)	0.0795531	0.585215	0.00933541	0.228738	21.008	0.000716481	6.05e-06	10.5367	10.7634	10.3378	9.73726	8.31535	7.64622
Pdlim4	2.20758	NM_019417	chr11	-	54054927	54069017	1185	30794	-	Ril	11 B1.3|11	PDZ and LIM domain 4	Mm.21830	ENSMUST00000018755	GO:0005515:protein binding|GO:0008270:zinc ion binding|GO:0030036:actin cytoskeleton organization|GO:0042805:actinin binding|GO:0046872:metal ion binding|	2735	chr11:-:54054927-54069017	NM_019417	NM_019417(chr11:-:54054927-54069017)	0.113315	0.607346	0.0226456	0.308162	54.432	0.554925	0.0773475	7.16994	6.057	9.26601	5.55096	4.96236	4.6656
Ccl6	2.19948	NM_009139	chr11	-	83587885	83593087	1436	20305	-	MRP-1|Scya6|c10	11 C|11 50	chemokine (C-C motif) ligand 6	Mm.137	ENSMUST00000019071	GO:0002548:monocyte chemotaxis|GO:0005125:cytokine activity|GO:0005576:extracellular region|GO:0005615:extracellular space|GO:0006935:chemotaxis|GO:0006954:inflammatory response|GO:0006955:immune response|GO:0007186:G-protein coupled receptor signaling pa	22507	chr11:-:83587885-83593087	NM_009139	NM_009139(chr11:-:83587885-83593087)	0.0423876	0.567582	0.00279315	0.163216	14.265	0.128985	0.00552335	8.56731	7.57142	9.28838	6.09875	6.5654	6.36784
Tmem87a	2.18674	NM_001110497	chr2	-	120355308	120404116	2921	211499	-	A930025J12Rik	2|2 E5	transmembrane protein 87A	Mm.260712	ENSMUST00000090042	GO:0003674:molecular_function|GO:0005575:cellular_component|GO:0008150:biological_process|GO:0016020:membrane|GO:0016021:integral component of membrane|	9165	chr2:-:120355308-120404116	NM_173734|NM_001110496|NM_001110497	NM_173734(chr2:-:120355308-120404116)||NM_001110496(chr2:-:120355308-120404116)||NM_001110497(chr2:-:120355308-120404116)	0.00107995	0.371584	2.82e-05	0.0455245	64.933	2.74e-11	1.7e-14	11.1592	11.0192	10.8771	9.03584	8.83247	8.4964
Mt2	2.18624	NM_008630	chr8	+	94172617	94173567	556	17750	-	AA409533|MT-II|Mt-2	8 C5|8 46.	metallothionein 2	Mm.147226	ENSMUST00000034214	GO:0006882:cellular zinc ion homeostasis|GO:0007263:nitric oxide mediated signal transduction|GO:0008270:zinc ion binding|GO:0010273:detoxification of copper ion|GO:0046872:metal ion binding|		chr8:+:94172617-94173567	NM_008630	NM_008630(chr8:+:94172617-94173567)	0.140131	0.619743	0.0472585	0.372426	72.035	0.422643	0.043647	8.18312	6.15766	9.13405	5.09944	6.4639	5.99688
Arhgef16	2.17096	NM_001112744	chr4	-	154278469	154299895	2717	230972	-	-	4|4 E2	Rho guanine nucleotide exchange factor (GEF) 16	Mm.38481	ENSMUST00000030898	GO:0005085:guanyl-nucleotide exchange factor activity|GO:0005089:Rho guanyl-nucleotide exchange factor activity|GO:0005737:cytoplasm|GO:0005913:cell-cell adherens junction|GO:0017048:Rho GTPase binding|GO:0030165:PDZ domain binding|GO:0030971:receptor tyr	82484	chr4:-:154278469-154299895	NM_001112744	NM_001112744(chr4:-:154278469-154299895)	0.0363506	0.550531	0.0057291	0.199302	74.8	0.18906	0.0101069	8.44315	6.89083	7.88246	6.38778	5.6075	5.7115
Nphs2	2.16477	NM_130456	chr1	+	156310718	156328035	3124	170484	-	PDCN|SRN1	1|1 G3	nephrosis 2, podocin	Mm.289099	ENSMUST00000027896	GO:0005515:protein binding|GO:0005886:plasma membrane|GO:0005887:integral component of plasma membrane|GO:0005911:cell-cell junction|GO:0007588:excretion|GO:0016020:membrane|GO:0016021:integral component of membrane|GO:0031235:intrinsic component of the c	22826	chr1:+:156310718-156328035	NM_130456	NM_130456(chr1:+:156310718-156328035)	0.116992	0.610424	0.0223868	0.307793	64.933	0.0442647	0.0011894	12.3349	12.408	12.057	11.9035	10.0553	10.1701
Myl7	2.15282	NM_022879	chr11	-	5896636	5898782	590	17898	-	MLC-2alpha|MLC2a|MYL2A|Mylc2a|RLC-A	11 A1|11 3	myosin, light polypeptide 7, regulatory	Mm.46514	ENSMUST00000102921	GO:0005509:calcium ion binding|GO:0005515:protein binding|GO:0016459:myosin complex|GO:0031672:A band|GO:0043197:dendritic spine|GO:0046872:metal ion binding|	23290	chr11:-:5896636-5898782	NM_022879	NM_022879(chr11:-:5896636-5898782)	0.0112089	0.485746	0.000784478	0.122057	0	0.0284365	0.000609952	8.86478	7.96407	8.94245	6.29575	6.8413	6.71196
Ikzf1	2.13933	NM_001301863	chr11	+	11690176	11772926	5120	22778	-	5832432G11Rik|Ikaros|LyF-1|Zfpn1a1|Znfn1a1|hlk-1|mKIAA4227	11 A1|11 7	IKAROS family zinc finger 1	Mm.103545	ENSMUST00000076700	GO:0000122:negative regulation of transcription from RNA polymerase II promoter|GO:0000977:RNA polymerase II regulatory region sequence-specific DNA binding|GO:0000979:RNA polymerase II core promoter sequence-specific DNA binding|GO:0000980:RNA polymerase	55948	chr11:+:11690176-11772926	NM_001301865|NM_001301866|NM_001025597|NM_009578|NM_001301868|NM_001301863	NM_001301865(chr11:+:11690176-11772926)||NM_001301866(chr11:+:11690176-11772926)||NM_001025597(chr11:+:11685924-11772926)||NM_009578(chr11:+:11685924-11772926)||NM_001301868(chr11:+:11685924-11772926)||NM_001301863(chr11:+:11690176-11772926)	0.0522136	0.574329	0.0139134	0.264092	64.933	0.276299	0.0196837	8.04966	6.48295	7.12658	6.12487	3.95652	4.98725
P2ry2	2.12566	NM_001302346	chr7	-	100996567	101012053	2848	18442	-	P2U1|P2Y2	7|7 E2	purinergic receptor P2Y, G-protein coupled 2	Mm.3000	ENSMUST00000207916	GO:0004871:signal transducer activity|GO:0004930:G-protein coupled receptor activity|GO:0005524:ATP binding|GO:0005739:mitochondrion|GO:0005764:lysosome|GO:0005769:early endosome|GO:0005886:plasma membrane|GO:0007165:signal transduction|GO:0007186:G-prote	1927	chr7:-:100996567-101012053	NM_001302347|NM_008773|NM_001302346	NM_001302347(chr7:-:100996567-101011998)||NM_008773(chr7:-:100996567-101011998)||NM_001302346(chr7:-:100996567-101012053)	0.0372597	0.55303	0.00466822	0.183797	64.933	0.0650649	0.00198229	12.222	10.9536	12.0816	10.4411	9.95596	9.86775
S100a9	2.10451	NM_001281852	chr3	-	90692629	90695721	524	20202	-	60B8Ag|AW546964|BEE22|Cagb|GAGB|L1Ag|MRP14|p14	3 F1|3 39.	S100 calcium binding protein A9 (calgranulin B)	Mm.2128	ENSMUST00000069960	GO:0002376:immune system process|GO:0002523:leukocyte migration involved in inflammatory response|GO:0002793:positive regulation of peptide secretion|GO:0002793:positive regulation of peptide secretion|GO:0005509:calcium ion binding|GO:0005576:extracellul	2227	chr3:-:90692629-90695721	NM_009114|NM_001281852	NM_009114(chr3:-:90692629-90695721)||NM_001281852(chr3:-:90692629-90695721)	0.000120691	0.259768	1.83e-05	0.0455245	42.076	9.26e-05	4.8e-07	9.72711	9.45367	9.36992	7.12494	7.34917	7.46782
Slc11a1	2.10419	NM_013612	chr1	+	74375202	74386051	2304	18173	-	Bcg|Ity|Ity1|Lsh|Nramp|Nramp1|ity	1 C3|1 38.	solute carrier family 11 (proton-coupled divalent metal ion transporters), member 1	Mm.2913	ENSMUST00000027368	GO:0000060:protein import into nucleus, translocation|GO:0000165:MAPK cascade|GO:0001818:negative regulation of cytokine production|GO:0001819:positive regulation of cytokine production|GO:0002309:T cell proliferation involved in immune response|GO:000236	73884	chr1:+:74375202-74386051	NM_013612	NM_013612(chr1:+:74375202-74386051)	0.157949	0.635223	0.0426886	0.365571	74.8	0.557223	0.0780992	8.14983	7.68994	8.02804	5.50555	7.8147	5.92384
Hhat	2.07701	NM_144881	chr1	-	192512827	192771219	2835	226861	-	2810432O22Rik|AI462858|AP-2CRE|Skn|Tg(TFAP2A-cre)1Will	1|1 H6	hedgehog acyltransferase	Mm.145857	ENSMUST00000044190	GO:0000166:nucleotide binding|GO:0005525:GTP binding|GO:0005783:endoplasmic reticulum|GO:0007224:smoothened signaling pathway|GO:0007275:multicellular organism development|GO:0016020:membrane|GO:0016021:integral component of membrane|GO:0016409:palmitoylt	41232	chr1:-:192512827-192771219	NM_144881	NM_144881(chr1:-:192512827-192771219)	0.0253205	0.539713	0.0060861	0.199482	72.035	0.0822332	0.0027254	8.69685	9.20619	9.89356	7.12918	8.20323	6.93653
Arhgap8	2.07621	NM_001205334	chr15	+	84720051	84772207	1547	73167	-	3110043J09Rik	15|15 E2	Rho GTPase activating protein 8	Mm.128411	ENSMUST00000006029	GO:0005096:GTPase activator activity|GO:0005737:cytoplasm|GO:0007165:signal transduction|GO:0043087:regulation of GTPase activity|	23645	chr15:+:84720051-84772207	NM_001164628|NM_001164627|NM_028455|NM_001205334	NM_001164628(chr15:+:84720051-84772207)||NM_001164627(chr15:+:84720051-84772207)||NM_028455(chr15:+:84720051-84772207)||NM_001205334(chr15:+:84720051-84772207)	0.0693709	0.578519	0.010162	0.237738	42.076	0.324982	0.0266244	7.04471	6.23234	8.53835	4.96849	5.5347	4.71978
Procr	2.07052	NM_011171	chr2	+	155751216	155755478	1504	19124	-	AI325044|Ccca|Ccd41|Epcr	2|2 H1	protein C receptor, endothelial	Mm.3243	ENSMUST00000029140	GO:0005813:centrosome|GO:0005925:focal adhesion|GO:0007596:blood coagulation|GO:0007599:hemostasis|GO:0008022:protein C-terminus binding|GO:0009986:cell surface|GO:0016020:membrane|GO:0016021:integral component of membrane|GO:0050819:negative regulation o	4670	chr2:+:155751216-155755478	NM_011171	NM_011171(chr2:+:155751216-155755478)	0.00357969	0.406687	0.00037375	0.0993017	64.933	0.000538947	4.09e-06	11.5957	10.6866	10.9887	8.91815	8.52171	9.25327
Bcar3	2.06372	NM_013867	chr3	+	122419779	122530182	3300	29815	-	AI131758|AND-34	3|3 G1	breast cancer anti-estrogen resistance 3	Mm.45815	ENSMUST00000029766	GO:0002089:lens morphogenesis in camera-type eye|GO:0005070:SH3/SH2 adaptor activity|GO:0005085:guanyl-nucleotide exchange factor activity|GO:0007165:signal transduction|GO:0007264:small GTPase mediated signal transduction|GO:0033138:positive regulation o	31181	chr3:+:122419779-122530182	NM_013867	NM_013867(chr3:+:122419779-122530182)	0.0809112	0.586718	0.0232352	0.309021	14.265	0.279622	0.0201258	9.91397	9.56871	10.6993	9.52925	7.72654	7.85025
Evi2b	2.05085	NM_001077496	chr11	-	79513384	79523762	3529	216984	-	Evi-2|Evi2	11|11 B5	ecotropic viral integration site 2b	Mm.439665	ENSMUST00000179322	GO:0003674:molecular_function|GO:0008150:biological_process|	48438	chr11:-:79513384-79523762	NM_001077496	NM_001077496(chr11:-:79513384-79523762)	0.0286223	0.540666	0.000819482	0.125986	29.891	0.219165	0.0128132	6.38074	6.59911	7.73621	4.77099	4.54826	4.52741
Lhfp	2.04486	NM_175386	chr3	+	53041546	53261679	2089	108927	-	2810489O06Rik|AI194968	3|3 C	lipoma HMGIC fusion partner	Mm.118617	ENSMUST00000059562	GO:0003674:molecular_function|GO:0005575:cellular_component|GO:0008150:biological_process|GO:0016020:membrane|GO:0016021:integral component of membrane|	4223	chr3:+:53041546-53261679	NM_175386	NM_175386(chr3:+:53041546-53261679)	0.00518343	0.435699	0.000164468	0.0622966	74.8	0.000188517	1.21e-06	10.7159	9.95572	9.90404	7.73845	7.91086	8.17374
Glb1l2	2.02507	NM_001310768	chr9	-	26763043	26806468	3689	244757	-	-	9|9 A4	galactosidase, beta 1-like 2	Mm.293696	ENSMUST00000066560	GO:0004553:hydrolase activity, hydrolyzing O-glycosyl compounds|GO:0004565:beta-galactosidase activity|GO:0005576:extracellular region|GO:0005773:vacuole|GO:0005975:carbohydrate metabolic process|GO:0008152:metabolic process|GO:0016787:hydrolase activity|	71790	chr9:-:26763043-26806468	NM_153803|NM_001310768	NM_153803(chr9:-:26763043-26806417)||NM_001310768(chr9:-:26763043-26806468)	0.0994726	0.599973	0.0389456	0.359656	10.416	0.471438	0.0548319	5.64687	7.35987	8.8639	5.56446	5.3348	3.03281
Fbln2	2.02184	NM_007992	chr6	+	91212763	91272540	4477	14115	-	5730577E14Rik|FIBL-2	6 D1|6 40.	fibulin 2	Mm.249146	ENSMUST00000113498	GO:0005509:calcium ion binding|GO:0005515:protein binding|GO:0005576:extracellular region|GO:0005578:proteinaceous extracellular matrix|GO:0005615:extracellular space|GO:0010811:positive regulation of cell-substrate adhesion|GO:0031012:extracellular matri	1514	chr6:+:91212763-91272540	NM_001081437|NM_007992	NM_001081437(chr6:+:91212763-91272540)||NM_007992(chr6:+:91212763-91272540)	0.0912116	0.591636	0.0280197	0.324526	54.432	0.209718	0.0120497	12.0052	11.0124	11.7798	11.1644	9.38234	9.75793
Cap1	2.02152	NM_007598	chr4	-	122859047	122886057	2749	12331	-	-	4|4 D2.2	CAP, adenylate cyclase-associated protein 1 (yeast)	Mm.8687	ENSMUST00000069533	GO:0000902:cell morphogenesis|GO:0001667:ameboidal-type cell migration|GO:0003779:actin binding|GO:0005515:protein binding|GO:0005615:extracellular space|GO:0005737:cytoplasm|GO:0005886:plasma membrane|GO:0005925:focal adhesion|GO:0006898:receptor-mediate	74572	chr4:-:122859047-122886057	NM_001301067|NM_007598	NM_001301067(chr4:-:122859047-122886057)||NM_007598(chr4:-:122859047-122886057)	0.129623	0.610795	0.0266066	0.32142	29.891	0.324982	0.0266486	11.3041	9.60125	11.7333	9.28262	9.10219	9.43835
Nupr1	2.01788	NM_019738	chr7	-	126623245	126625470	626	56312	-	2310032H04Rik|Com1|p8	7|7 F3	nuclear protein transcription regulator 1	Mm.18742	ENSMUST00000032961	GO:0002526:acute inflammatory response|GO:0003677:DNA binding|GO:0003682:chromatin binding|GO:0005515:protein binding|GO:0005634:nucleus|GO:0005634:nucleus|GO:0005829:cytosol|GO:0006351:transcription, DNA-templated|GO:0006355:regulation of transcription,	8229	chr7:-:126623245-126625470	NM_019738	NM_019738(chr7:-:126623245-126625470)	0.00748496	0.451286	0.0014492	0.147192	42.076	0.000387007	2.82e-06	10.8925	10.1189	10.7531	9.36863	8.73519	8.58314
Cfh	2.01689	NM_009888	chr1	-	140085854	140183411	4365	12628	-	Mud-1|NOM|Sas-1|Sas1	1 61.62 cM	complement component factor h	Mm.8655	ENSMUST00000111976	GO:0001851:complement component C3b binding|GO:0002376:immune system process|GO:0005576:extracellular region|GO:0005615:extracellular space|GO:0005615:extracellular space|GO:0005634:nucleus|GO:0005737:cytoplasm|GO:0005886:plasma membrane|GO:0006956:comple	20086	chr1:-:140085854-140183411	NM_009888	NM_009888(chr1:-:140085854-140183411)	0.11694	0.610424	0.0295068	0.3302	74.8	0.275058	0.0195359	9.70249	8.08467	9.76834	8.14999	7.55989	7.6856
Fah	2.0076	NM_010176	chr7	-	84585158	84605942	1585	14085	-	-	7 D3|7 48.	fumarylacetoacetate hydrolase	Mm.3798	ENSMUST00000032865	GO:0003824:catalytic activity|GO:0004334:fumarylacetoacetase activity|GO:0004334:fumarylacetoacetase activity|GO:0006527:arginine catabolic process|GO:0006559:L-phenylalanine catabolic process|GO:0006572:tyrosine catabolic process|GO:0008152:metabolic pro	110	chr7:-:84585158-84605942	NM_010176	NM_010176(chr7:-:84585158-84605942)	0.0802785	0.586004	0.0250133	0.313736	54.432	0.547839	0.075457	7.75224	7.02503	8.0042	5.74464	7.14079	5.61389
Col4a4	2.00681	NM_007735	chr1	-	82450722	82586849	7808	12829	-	E130010M05Rik|[a]4(IV)	1|1 C5	collagen, type IV, alpha 4	Mm.40253	ENSMUST00000087050	GO:0005201:extracellular matrix structural constituent|GO:0005201:extracellular matrix structural constituent|GO:0005576:extracellular region|GO:0005578:proteinaceous extracellular matrix|GO:0005581:collagen trimer|GO:0005587:collagen type IV trimer|GO:00	20071	chr1:-:82450722-82586849	NM_007735	NM_007735(chr1:-:82450722-82586849)	0.0437026	0.567582	0.00335182	0.174765	42.076	0.240435	0.0148182	10.334	9.5501	11.4086	8.32717	7.87317	8.40909
Slc3a1	1.98111	NM_009205	chr17	+	85028346	85064241	2305	20532	-	D2H|NBAT|NTAA|RBAT	17 E4|17 5	solute carrier family 3, member 1	Mm.227176	ENSMUST00000024944	GO:0003824:catalytic activity|GO:0005515:protein binding|GO:0005743:mitochondrial inner membrane|GO:0005774:vacuolar membrane|GO:0005886:plasma membrane|GO:0005887:integral component of plasma membrane|GO:0005975:carbohydrate metabolic process|GO:0006810:	37289	chr17:+:85028346-85064241	NM_009205	NM_009205(chr17:+:85028346-85064241)	0.111047	0.606172	0.0291283	0.329435	54.432	0.275058	0.0195324	8.27545	6.624	8.71792	5.78785	6.29435	6.65453
Ocln	1.97689	NM_008756	chr13	-	100497366	100552498	3192	18260	-	AI503564|Ocl	13 D1|13 5	occludin	Mm.4807	ENSMUST00000069756	GO:0005515:protein binding|GO:0005886:plasma membrane|GO:0005886:plasma membrane|GO:0005911:cell-cell junction|GO:0005911:cell-cell junction|GO:0005923:bicellular tight junction|GO:0005923:bicellular tight junction|GO:0009986:cell surface|GO:0016020:membr	1905	chr13:-:100497366-100552498	NM_008756	NM_008756(chr13:-:100497366-100552498)	0.0457731	0.568469	0.00510335	0.192142	54.432	0.423199	0.0439776	7.46292	5.65013	5.81302	4.53144	3.83537	3.83613
Trpv4	1.96755	NM_022017	chr5	-	114622153	114658421	3226	63873	-	0610033B08Rik|OTRPC4|Trp12|VR-OAC|VRL-2|VROAC	5|5 F	transient receptor potential cation channel, subfamily V, member 4	Mm.266450	ENSMUST00000071968	GO:0000122:negative regulation of transcription from RNA polymerase II promoter|GO:0000166:nucleotide binding|GO:0002024:diet induced thermogenesis|GO:0003779:actin binding|GO:0005034:osmosensor activity|GO:0005034:osmosensor activity|GO:0005080:protein k	11003	chr5:-:114622153-114658421	NM_022017	NM_022017(chr5:-:114622153-114658421)	0.0822162	0.587245	0.0243964	0.313171	42.076	0.19702	0.0108727	11.5201	10.7923	11.7413	10.882	9.55252	9.22425
Serpinb6b	1.9644	NM_011454	chr13	+	32965512	32979037	1859	20708	-	NK13|Spi12|ovalbumin	13 A3.2|13	serine (or cysteine) peptidase inhibitor, clade B, member 6b	Mm.36526	ENSMUST00000110293	GO:0004867:serine-type endopeptidase inhibitor activity|GO:0004867:serine-type endopeptidase inhibitor activity|GO:0005615:extracellular space|GO:0005622:intracellular|GO:0005737:cytoplasm|GO:0008406:gonad development|GO:0010951:negative regulation of end	22633	chr13:+:32965512-32979037	NM_011454	NM_011454(chr13:+:32965512-32979037)	0.01367	0.5027	0.00241605	0.154417	64.933	0.0995865	0.00367068	9.65211	8.57308	8.27933	6.99849	5.6896	6.60868
Vasn	1.94569	NM_139307	chr16	+	4639944	4651166	3189	246154	-	2610528G05Rik|Atia|Slitl2	16|16 A1	vasorin	Mm.482140	ENSMUST00000038770	GO:0005515:protein binding|GO:0005615:extracellular space|GO:0005739:mitochondrion|GO:0005765:lysosomal membrane|GO:0005886:plasma membrane|GO:0005913:cell-cell adherens junction|GO:0007166:cell surface receptor signaling pathway|GO:0009986:cell surface|G	36929	chr16:+:4639944-4651166	NM_139307	NM_139307(chr16:+:4639944-4651166)	0.101207	0.59998	0.0376201	0.356439	29.891	0.269354	0.0185658	8.42888	8.41778	6.68867	6.47209	6.87678	5.56911
Podn	1.94287	NM_001285956	chr4	-	108014792	108030986	3246	242608	-	9430070G18|Pcan|SLRR5A	4|4 C7	podocan	Mm.74710	ENSMUST00000106708	GO:0004860:protein kinase inhibitor activity|GO:0005518:collagen binding|GO:0005576:extracellular region|GO:0005578:proteinaceous extracellular matrix|GO:0005615:extracellular space|GO:0005737:cytoplasm|GO:0005737:cytoplasm|GO:0006469:negative regulation	17803	chr4:-:108014792-108030986	NM_001285958|NM_172874|NM_001285956	NM_001285958(chr4:-:108014792-108032090)||NM_172874(chr4:-:108014792-108032090)||NM_001285956(chr4:-:108014792-108030986)	0.0714578	0.578519	0.013951	0.264092	72.035	0.27409	0.0192929	8.10082	6.64121	8.22326	6.36467	5.64687	6.15795
Tmsb4x	1.94269	NM_021278	chrX	-	167207093	167209218	670	19241	-	Ptmb4|Tb4	X F5|X 78.	thymosin, beta 4, X chromosome	Mm.142729	ENSMUST00000112172	GO:0003779:actin binding|GO:0005515:protein binding|GO:0005615:extracellular space|GO:0005634:nucleus|GO:0005737:cytoplasm|GO:0005829:cytosol|GO:0005856:cytoskeleton|GO:0007015:actin filament organization|GO:0014911:positive regulation of smooth muscle ce	116060	chrX:-:167207093-167209218	NM_021278	NM_021278(chrX:-:167207093-167209218)	0.00978067	0.482276	0.00195804	0.149521	10.416	0.00137416	1.36e-05	15.1997	14.5453	15.1733	13.8979	13.0619	13.2306
Ptpro	1.94065	NM_011216	chr6	+	137252298	137464633	6621	19277	-	D28|GLEPP1|PTPBK|PTPROt|PTPU2|PTPoc|PTPphi|Ptpn15|R-PTP-O	6|6 G1	protein tyrosine phosphatase, receptor type, O	Mm.186361	ENSMUST00000167679	GO:0000902:cell morphogenesis|GO:0002548:monocyte chemotaxis|GO:0003093:regulation of glomerular filtration|GO:0003105:negative regulation of glomerular filtration|GO:0004721:phosphoprotein phosphatase activity|GO:0004725:protein tyrosine phosphatase acti	21564	chr6:+:137252298-137464633	NM_001164402|NM_001164401|NM_001164403|NM_011216	NM_001164402(chr6:+:137410720-137464633)||NM_001164401(chr6:+:137252298-137464633)||NM_001164403(chr6:+:137410720-137464633)||NM_011216(chr6:+:137252298-137464633)	0.0462673	0.568469	0.00803892	0.218566	64.933	0.0484976	0.0013482	9.62091	9.25294	10.5017	8.26079	7.68025	6.01378
Cd74	1.9395	NM_001042605	chr18	+	60803848	60812652	1415	16149	-	CLIP|DHLAG|HLADG|Ia-GAMMA|Ii	18 E1|18 3	CD74 antigen (invariant polypeptide of major histocompatibility complex, class II antigen-associated)	Mm.439737	ENSMUST00000097563	GO:0000187:activation of MAPK activity|GO:0001516:prostaglandin biosynthetic process|GO:0001540:beta-amyloid binding|GO:0001961:positive regulation of cytokine-mediated signaling pathway|GO:0001961:positive regulation of cytokine-mediated signaling pathwa	3209	chr18:+:60803848-60812652	NM_010545|NM_001042605	NM_010545(chr18:+:60803848-60812652)||NM_001042605(chr18:+:60803848-60812652)	0.147103	0.630209	0.0396575	0.359656	54.432	0.408912	0.0413219	11.8468	9.98	12.3919	10.003	9.90729	9.39726
Serpinb1a	1.93332	NM_025429	chr13	-	32842091	32851185	1918	66222	-	1190005M04Rik|AI325983|EI|EIA|ELANH2|LEI|M/NEI|MNEI|PI2	13 A3.2|13	serine (or cysteine) peptidase inhibitor, clade B, member 1a	Mm.20144	ENSMUST00000076352	GO:0004867:serine-type endopeptidase inhibitor activity|GO:0005615:extracellular space|GO:0005615:extracellular space|GO:0005737:cytoplasm|GO:0010466:negative regulation of peptidase activity|GO:0016020:membrane|GO:0030414:peptidase inhibitor activity|GO:	133768	chr13:-:32842091-32851185	NM_025429	NM_025429(chr13:-:32842091-32851185)	0.00170303	0.371584	4.43e-05	0.0462026	29.891	8.15e-07	1.31e-09	10.723	10.5831	10.7563	9.07797	8.78966	8.63557
Mall	1.93095	NM_145532	chr2	-	127704389	127729897	1967	228576	-	BC012256|BENE	2|2 F1	mal, T cell differentiation protein-like	Mm.133036	ENSMUST00000028856	GO:0000139:Golgi membrane|GO:0001766:membrane raft polarization|GO:0005886:plasma membrane|GO:0008104:protein localization|GO:0016020:membrane|GO:0016021:integral component of membrane|GO:0019911:structural constituent of myelin sheath|GO:0030136:clathrin	3965	chr2:-:127704389-127729897	NM_145532	NM_145532(chr2:-:127704389-127729897)	0.124254	0.610424	0.0251999	0.315035	72.035	0.100874	0.00373376	9.55206	9.19521	9.37784	9.03584	7.44689	7.03888
Ehhadh	1.90805	NM_023737	chr16	-	21761284	21787834	3010	74147	-	1300002P22Rik|HD|L-PBE|LBFP|LBP|MFP|MFP1|PBFE	16|16 B1	enoyl-Coenzyme A, hydratase/3-hydroxyacyl Coenzyme A dehydrogenase	Mm.28100	ENSMUST00000023559	GO:0003824:catalytic activity|GO:0003857:3-hydroxyacyl-CoA dehydrogenase activity|GO:0003857:3-hydroxyacyl-CoA dehydrogenase activity|GO:0004165:dodecenoyl-CoA delta-isomerase activity|GO:0004300:enoyl-CoA hydratase activity|GO:0005102:receptor binding|GO	1486	chr16:-:21761284-21787834	NM_023737	NM_023737(chr16:-:21761284-21787834)	0.0685561	0.578519	0.0231167	0.308719	29.891	0.308864	0.0240365	8.22961	8.55013	7.06014	6.06701	7.15537	6.32156
Ifi27l2a	1.90217	NM_029803	chr12	-	103442165	103443680	464	76933	-	2310061N23Rik|Ifi27|Isg12|Isg12(b1)	12|12 E	interferon, alpha-inducible protein 27 like 2A	Mm.271275	ENSMUST00000055071	GO:0003674:molecular_function|GO:0005575:cellular_component|GO:0007568:aging|GO:0009615:response to virus|GO:0016020:membrane|GO:0016021:integral component of membrane|	137395	chr12:-:103442165-103443680	NM_001281830|NM_029803	NM_001281830(chr12:-:103433872-103443680)||NM_029803(chr12:-:103442165-103443680)	0.0558661	0.576959	0.0210015	0.303371	21.008	0.171341	0.0087693	10.8743	9.902	10.8809	9.97585	8.97216	8.96189
Gja1	1.90068	NM_010288	chr10	+	56377299	56390419	3105	14609	-	AU042049|AW546267|Cnx43|Cx43|Cx43alpha1|Gja-1|Npm1|connexin43	10 B4|10 2	gap junction protein, alpha 1	Mm.378921	ENSMUST00000068581	GO:0001649:osteoblast differentiation|GO:0001701:in utero embryonic development|GO:0001764:neuron migration|GO:0001937:negative regulation of endothelial cell proliferation|GO:0001947:heart looping|GO:0002070:epithelial cell maturation|GO:0002088:lens dev	136	chr10:+:56377299-56390419	NM_010288	NM_010288(chr10:+:56377299-56390419)	0.113698	0.607346	0.0489755	0.37629	74.8	0.472593	0.055259	10.3295	9.53678	10.8601	9.94605	8.42886	8.39514
Tec	1.88797	NM_001113464	chr5	-	72755717	72868448	2574	21682	-	-	5 C3.2|5 3	tec protein tyrosine kinase	Mm.319581	ENSMUST00000071944	GO:0000166:nucleotide binding|GO:0002250:adaptive immune response|GO:0002376:immune system process|GO:0004672:protein kinase activity|GO:0004713:protein tyrosine kinase activity|GO:0004715:non-membrane spanning protein tyrosine kinase activity|GO:0004715:	1302	chr5:-:72755717-72868448	NM_013689|NM_001113460|NM_001113461|NM_001113464	NM_013689(chr5:-:72755717-72868448)||NM_001113460(chr5:-:72755717-72868448)||NM_001113461(chr5:-:72755717-72868448)||NM_001113464(chr5:-:72755717-72868448)	0.0548165	0.575547	0.0116809	0.249335	64.933	0.258243	0.0172747	8.36568	7.00019	8.37173	6.67626	6.47771	5.8726
Emp1	1.87888	NM_010128	chr6	+	135362930	135383173	2721	13730	-	I-8-09|TMP	6 G1|6 66.	epithelial membrane protein 1	Mm.182785	ENSMUST00000111907	GO:0005886:plasma membrane|GO:0008219:cell death|GO:0016020:membrane|GO:0016021:integral component of membrane|GO:0016049:cell growth|GO:0032060:bleb assembly|	1088	chr6:+:135362930-135383173	NM_001288628|NM_001288627|NM_010128	NM_001288628(chr6:+:135362930-135383173)||NM_001288627(chr6:+:135367492-135383173)||NM_010128(chr6:+:135362930-135383173)	0.00377169	0.413766	0.000510749	0.110869	54.432	1.72e-07	2.13e-10	12.0131	11.5106	11.8462	10.5453	9.91103	9.96731
Vim	1.86753	NM_011701	chr2	+	13574310	13582826	1834	22352	-	-	2 A1|2 10.	vimentin	Mm.268000	ENSMUST00000028062	GO:0001948:glycoprotein binding|GO:0003725:double-stranded RNA binding|GO:0005198:structural molecule activity|GO:0005200:structural constituent of cytoskeleton|GO:0005212:structural constituent of eye lens|GO:0005515:protein binding|GO:0005737:cytoplasm|	2538	chr2:+:13574310-13582826	NM_011701	NM_011701(chr2:+:13574310-13582826)	0.0454261	0.568443	0.0150893	0.271019	42.076	0.149665	0.00690728	13.4338	12.3396	13.4189	12.259	11.0757	11.5513
Gucy1b3	1.86346	NM_001161796	chr3	-	82032003	82074711	3234	54195	-	GC-S-beta-1|GCbeta1	3|3 E3	guanylate cyclase 1, soluble, beta 3	Mm.9445	ENSMUST00000193597	GO:0000166:nucleotide binding|GO:0004016:adenylate cyclase activity|GO:0004383:guanylate cyclase activity|GO:0004383:guanylate cyclase activity|GO:0005525:GTP binding|GO:0005886:plasma membrane|GO:0006182:cGMP biosynthetic process|GO:0006182:cGMP biosynth	664	chr3:-:82032003-82074711	NM_017469|NM_001161796	NM_017469(chr3:-:82032003-82074711)||NM_001161796(chr3:-:82032003-82074711)	0.00788328	0.451286	0.00152	0.148379	14.265	0.227837	0.0137003	7.69298	8.34531	8.4589	6.32835	6.98528	6.48185
Snai1	1.86025	NM_011427	chr2	+	167538194	167542811	1618	20613	-	Sna|Sna1|Snail|Snail1	2 H3|2 87.	snail family zinc finger 1	Mm.2093	ENSMUST00000052631	GO:0000122:negative regulation of transcription from RNA polymerase II promoter|GO:0000122:negative regulation of transcription from RNA polymerase II promoter|GO:0000122:negative regulation of transcription from RNA polymerase II promoter|GO:0000977:RNA	4363	chr2:+:167538194-167542811	NM_011427	NM_011427(chr2:+:167538194-167542811)	0.0259171	0.539713	0.00415961	0.182094	72.035	0.177535	0.00927957	8.43447	7.09334	8.10015	6.36467	6.2399	5.56911
Pkp2	1.85442	NM_026163	chr16	+	16213344	16272712	2891	67451	-	1200008D14Rik|1200012P04Rik|AA516617|Pkp2l	16|16 A2	plakophilin 2	Mm.2252	ENSMUST00000039408	GO:0002159:desmosome assembly|GO:0005080:protein kinase C binding|GO:0005515:protein binding|GO:0005654:nucleoplasm|GO:0005882:intermediate filament|GO:0005886:plasma membrane|GO:0005911:cell-cell junction|GO:0005912:adherens junction|GO:0005912:adherens	3364	chr16:+:16213344-16272712	NM_026163	NM_026163(chr16:+:16213344-16272712)	0.100254	0.59998	0.0411527	0.36228	21.008	0.541099	0.0732127	7.50129	6.76423	8.98051	4.93728	5.64687	6.98744
Ifi208	1.84876	NM_001162938	chr1	+	173673679	173698392	2987	100033459	-	9830148g24rik|E430029J22Rik|Pydc3|Pyr-rv1	1|1 H3	interferon activated gene 208	Mm.303377	ENSMUST00000085876	GO:0000978:RNA polymerase II core promoter proximal region sequence-specific DNA binding|GO:0001047:core promoter binding|GO:0001078:transcriptional repressor activity, RNA polymerase II core promoter proximal region sequence-specific binding|GO:0003690:d		chr1:+:173673679-173698392	NM_001162938	NM_001162938(chr1:+:173673679-173698392)	0.00263402	0.371584	0.000358166	0.0984118	14.265	0.132765	0.00575721	8.32647	7.93061	8.48827	6.06701	6.47771	6.76538
Chil3	1.84376	NM_009892	chr3	-	106147553	106167564	1539	12655	-	AI505981|Chi3l3|ECF-L|Ym1	3 F2.2|3 4	chitinase-like 3	Mm.387173	ENSMUST00000063062	GO:0000272:polysaccharide catabolic process|GO:0004553:hydrolase activity, hydrolyzing O-glycosyl compounds|GO:0004563:beta-N-acetylhexosaminidase activity|GO:0004568:chitinase activity|GO:0005634:nucleus|GO:0005737:cytoplasm|GO:0005783:endoplasmic reticu	74931	chr3:-:106147553-106167564	NM_009892	NM_009892(chr3:-:106147553-106167564)	0.0882143	0.590288	0.0149751	0.269419	74.8	0.326752	0.0272934	7.0337	5.94542	8.33888	4.66042	5.18994	5.38225
Rasl12	1.83064	NM_001033158	chr9	+	65398487	65412707	2429	70784	-	4631404I11Rik	9|9 C	RAS-like, family 12	Mm.35827	ENSMUST00000085453	GO:0000166:nucleotide binding|GO:0005525:GTP binding|GO:0005575:cellular_component|GO:0007165:signal transduction|GO:0007264:small GTPase mediated signal transduction|GO:0008150:biological_process|GO:0016020:membrane|	9565	chr9:+:65398487-65412707	NM_001162923|NM_001033158	NM_001162923(chr9:+:65398487-65414853)||NM_001033158(chr9:+:65398487-65412707)	0.0165433	0.510016	0.00350102	0.174765	64.933	0.25878	0.0173936	7.97009	7.10005	6.92917	5.26941	6.11444	4.9474
Lsr	1.82878	NM_001164184	chr7	-	30957769	30973469	2120	54135	-	ILDR3|Lisch7	7|7 B1	lipolysis stimulated lipoprotein receptor	Mm.4067	ENSMUST00000108116	GO:0001889:liver development|GO:0005515:protein binding|GO:0005886:plasma membrane|GO:0016020:membrane|GO:0016021:integral component of membrane|GO:0019216:regulation of lipid metabolic process|GO:0030169:low-density lipoprotein particle binding|GO:003022	9306	chr7:-:30957769-30973469	NM_017405|NM_001164185|NM_001164184	NM_017405(chr7:-:30957769-30973469)||NM_001164185(chr7:-:30957769-30973469)||NM_001164184(chr7:-:30957769-30973469)	0.045035	0.567582	0.0127893	0.255667	64.933	0.258197	0.0172327	8.4833	7.86193	9.50867	5.46052	7.35681	6.65453
Fbln5	1.82618	NM_011812	chr12	-	101746564	101819119	5893	23876	-	A55|DANCE|EVEC	12|12 E	fibulin 5	Mm.288381	ENSMUST00000021603	GO:0005178:integrin binding|GO:0005509:calcium ion binding|GO:0005576:extracellular region|GO:0005578:proteinaceous extracellular matrix|GO:0005615:extracellular space|GO:0005615:extracellular space|GO:0007155:cell adhesion|GO:0008022:protein C-terminus b	38170	chr12:-:101746564-101819119	NM_011812	NM_011812(chr12:-:101746564-101819119)	0.0625492	0.578519	0.0227698	0.308719	54.432	0.244285	0.0153979	14.2122	13.2287	14.5059	13.3182	12.3861	12.3519
Sep4	1.82143	NM_001284394	chr11	+	87581060	87590539	1653	18952	-	ARTS|Bh5|Pnutl2	11|11 C	septin 4	Mm.2214	ENSMUST00000063156	GO:0000166:nucleotide binding|GO:0005525:GTP binding|GO:0005654:nucleoplasm|GO:0005737:cytoplasm|GO:0005739:mitochondrion|GO:0005856:cytoskeleton|GO:0007049:cell cycle|GO:0007286:spermatid development|GO:0007420:brain development|GO:0030382:sperm mitochon	6107	chr11:+:87581060-87590539	NM_001284398|NM_011129|NM_001284392|NM_001284394	NM_001284398(chr11:+:87578388-87590539)||NM_011129(chr11:+:87581060-87590539)||NM_001284392(chr11:+:87581060-87590539)||NM_001284394(chr11:+:87581060-87590539)	0.00280339	0.371584	0.000564117	0.112077	29.891	2.04e-05	6.31e-08	11.052	10.5236	11.0317	9.2103	9.634	9.12033
Pttg1	1.81358	NM_001131054	chr11	-	43420247	43426248	740	30939	-	AW555095|C87862|Pttg|Pttg3	11|11 B1.1	pituitary tumor-transforming gene 1	Mm.6856	ENSMUST00000020687	GO:0001558:regulation of cell growth|GO:0004869:cysteine-type endopeptidase inhibitor activity|GO:0005634:nucleus|GO:0005737:cytoplasm|GO:0006281:DNA repair|GO:0006355:regulation of transcription, DNA-templated|GO:0006974:cellular response to DNA damage s	3110	chr11:-:43420247-43426248	NM_013917|NM_001131054	NM_013917(chr11:-:43420247-43425981)||NM_001131054(chr11:-:43420247-43426248)	0.129772	0.610795	0.0299587	0.331413	72.035	0.173138	0.0089423	10.9139	10.6418	10.9583	10.6031	8.98063	9.10031
Sema3b	1.80874	NM_001291539	chr9	-	107597673	107609241	3687	20347	-	SemA|Semaa|sema5|semaV	9 F1|9 58.	sema domain, immunoglobulin domain (Ig), short basic domain, secreted, (semaphorin) 3B	Mm.4083	ENSMUST00000102532	GO:0005576:extracellular region|GO:0007275:multicellular organism development|GO:0007399:nervous system development|GO:0030154:cell differentiation|GO:0070062:extracellular exosome|	20972	chr9:-:107597673-107609241	NM_001291537|NR_111986|NM_009153|NM_001042779|NM_001291538|NM_001291539	NM_001291537(chr9:-:107597673-107607092)||NR_111986(chr9:-:107597673-107605587)||NM_009153(chr9:-:107597673-107605402)||NM_001042779(chr9:-:107597673-107609241)||NM_001291538(chr9:-:107597673-107607092)||NM_001291539(chr9:-:107597673-107609241)	0.0114755	0.488895	0.00208598	0.150336	64.933	0.014047	0.00023495	8.85551	9.36863	9.95708	7.78465	7.55989	6.68345
Cldn5	1.80836	NM_013805	chr16	+	18776846	18778262	1416	12741	-	AI854493|MBEC1|Tmvcf	16 A3|16 1	claudin 5	Mm.22768	ENSMUST00000043577	GO:0005198:structural molecule activity|GO:0005515:protein binding|GO:0005886:plasma membrane|GO:0005911:cell-cell junction|GO:0005923:bicellular tight junction|GO:0005923:bicellular tight junction|GO:0007043:cell-cell junction assembly|GO:0007179:transfo	2459	chr16:+:18776846-18778262	NM_013805	NM_013805(chr16:+:18776846-18778262)	0.147498	0.630209	0.03916	0.359656	42.076	0.256175	0.0166432	12.1865	11.883	12.1831	11.9407	10.3748	10.2905
Cryab	1.79604	NM_001289782	chr9	+	50751324	50756635	1116	12955	-	Crya-2|Crya2|HspB5|P23	9 A5.3|9 2	crystallin, alpha B	Mm.178	ENSMUST00000217475	GO:0001666:response to hypoxia|GO:0002088:lens development in camera-type eye|GO:0005212:structural constituent of eye lens|GO:0005515:protein binding|GO:0005634:nucleus|GO:0005737:cytoplasm|GO:0005739:mitochondrion|GO:0005794:Golgi apparatus|GO:0005829:c	68209	chr9:+:50751324-50756635	NM_001289785|NM_001289784|NM_009964|NM_001289782	NM_001289785(chr9:+:50752970-50756635)||NM_001289784(chr9:+:50752970-50756635)||NM_009964(chr9:+:50752970-50756635)||NM_001289782(chr9:+:50751324-50756635)	0.0394399	0.562791	0.00628365	0.202276	64.933	0.00197834	2.04e-05	10.8196	10.1826	10.7601	9.69129	8.96408	8.28712
2610528J11Rik	1.7951	NM_025572	chr4	+	118527274	118530217	915	66451	-	TEMP	4|4 D2.1	RIKEN cDNA 2610528J11 gene	Mm.34431	ENSMUST00000030261	GO:0003674:molecular_function|GO:0005768:endosome|GO:0005886:plasma membrane|GO:0016020:membrane|GO:0016021:integral component of membrane|	11971	chr4:+:118527274-118530217	NM_025572	NM_025572(chr4:+:118527274-118530217)	0.079681	0.585215	0.0230263	0.308719	64.933	0.518326	0.0665332	7.29882	6.86705	7.93353	5.02445	5.50373	6.82876
Gm14137	1.79075	NM_001039223	chr2	+	119174508	119177575	3067	623781	-	OTTMUSG00000015762	2|2 E5	predicted gene 14137	Mm.389344	ENSMUST00000069711	GO:0005096:GTPase activator activity|GO:0005737:cytoplasm|GO:0005739:mitochondrion|GO:0005886:plasma membrane|GO:0007266:Rho protein signal transduction|GO:0008360:regulation of cell shape|GO:0017049:GTP-Rho binding|GO:0030838:positive regulation of actin	85847	chr2:+:119174508-119177575	NM_001039223	NM_001039223(chr2:+:119174508-119177575)	0.0846213	0.588268	0.0121478	0.251809	72.035	0.666772	0.126966	7.07007	6.96815	5.70244	5.1774	5.36541	5.08493
C1qtnf1	1.78596	NM_001204129	chr11	+	118428456	118451782	4393	56745	-	1600017K21Rik|CTRP1|Zsig37	11|11 E2	C1q and tumor necrosis factor related protein 1	Mm.23845	ENSMUST00000017590	GO:0005518:collagen binding|GO:0005576:extracellular region|GO:0005581:collagen trimer|GO:0005615:extracellular space|GO:0005615:extracellular space|GO:0005634:nucleus|GO:0005829:cytosol|GO:0005887:integral component of plasma membrane|GO:0007204:positive	10548	chr11:+:118428456-118451782	NM_019959|NM_001204130|NM_001204129	NM_019959(chr11:+:118433800-118451782)||NM_001204130(chr11:+:118443533-118451782)||NM_001204129(chr11:+:118428456-118451782)	0.0425746	0.567582	0.00696016	0.20833	64.933	0.0154799	0.0002745	9.93557	9.42636	10.5855	8.3598	6.41561	8.14961
Cyr61	1.78437	NM_010516	chr3	-	145646970	145649985	2028	16007	-	AI325051|CCN1|Igfbp10	3 H2|3 70.	cysteine rich protein 61	Mm.1231	ENSMUST00000029846	GO:0001558:regulation of cell growth|GO:0001649:osteoblast differentiation|GO:0001934:positive regulation of protein phosphorylation|GO:0002041:intussusceptive angiogenesis|GO:0003181:atrioventricular valve morphogenesis|GO:0003278:apoptotic process invol	1194	chr3:-:145646970-145649985	NM_010516	NM_010516(chr3:-:145646970-145649985)	0.0172579	0.510178	0.000611403	0.114119	54.432	0.00130279	1.27e-05	12.8352	12.1206	12.8821	11.0785	10.8701	11.0508
Cdh13	1.77917	NM_019707	chr8	+	118283610	119324927	3913	12554	-	4932416G01Rik|Cdht|Tcad	8 E1|8 65.	cadherin 13	Mm.334841	ENSMUST00000117160	GO:0001938:positive regulation of endothelial cell proliferation|GO:0001954:positive regulation of cell-matrix adhesion|GO:0002040:sprouting angiogenesis|GO:0005509:calcium ion binding|GO:0005515:protein binding|GO:0005615:extracellular space|GO:0005737:c	20335	chr8:+:118283610-119324927	NM_019707	NM_019707(chr8:+:118283610-119324927)	0.0952657	0.5948	0.0412863	0.362892	74.8	0.350913	0.0307808	11.1185	10.0658	11.2313	10.3952	8.97666	9.33934
Sox6	1.77337	NM_011445	chr7	-	115470871	115995086	8699	20679	-	AI987981|SOX-LZ	7 F1|7 61.	SRY (sex determining region Y)-box 6	Mm.323365	ENSMUST00000166877	GO:0000122:negative regulation of transcription from RNA polymerase II promoter|GO:0000122:negative regulation of transcription from RNA polymerase II promoter|GO:0000902:cell morphogenesis|GO:0001701:in utero embryonic development|GO:0003677:DNA binding|	22631	chr7:-:115470871-115995086	NM_001025559|NM_001277327|NM_001277328|NM_001277326|NM_001025560|NM_011445	NM_001025559(chr7:-:115470871-116038744)||NM_001277327(chr7:-:115470871-115824710)||NM_001277328(chr7:-:115470871-115801609)||NM_001277326(chr7:-:115470871-115846140)||NM_001025560(chr7:-:115470871-116031047)||NM_011445(chr7:-:115470871-115995086)	0.0577508	0.578519	0.0107441	0.241943	21.008	0.0404277	0.00107064	8.39466	8.90901	9.29446	7.91205	6.05408	7.13563
Rida	1.77158	NM_008287	chr15	-	34484021	34495246	994	15473	-	HR12|HRP12|Hrsp12	15|15 B3.1	reactive intermediate imine deaminase A homolog	Mm.491154	ENSMUST00000022946	GO:0003723:RNA binding|GO:0004518:nuclease activity|GO:0004519:endonuclease activity|GO:0005634:nucleus|GO:0005739:mitochondrion|GO:0005777:peroxisome|GO:0005829:cytosol|GO:0016787:hydrolase activity|GO:0016892:endoribonuclease activity, producing 3'-phos	4261	chr15:-:34484021-34495246	NM_008287	NM_008287(chr15:-:34484021-34495246)	0.030264	0.54433	0.00793913	0.217745	54.432	0.0333562	0.000790382	9.98402	9.38672	10.2646	8.21245	9.09769	7.9957
Lamc2	1.77116	NM_008485	chr1	-	153122755	153186447	5164	16782	-	AA589349	1 G3|1 65.	laminin, gamma 2	Mm.329272	ENSMUST00000027753	GO:0005515:protein binding|GO:0005576:extracellular region|GO:0005578:proteinaceous extracellular matrix|GO:0005604:basement membrane|GO:0005604:basement membrane|GO:0005607:laminin-2 complex|GO:0005610:laminin-5 complex|GO:0005615:extracellular space|GO:	4062	chr1:-:153122755-153186447	NM_008485	NM_008485(chr1:-:153122755-153186447)	0.00450401	0.432368	0.00099197	0.134845	29.891	4.36e-06	1.15e-08	13.0364	12.9665	12.4621	11.702	11.1953	11.118
Tpd52	1.77	NM_001025262	chr3	-	8929435	8964054	2363	21985	-	AI043038|mD52	3|3 A1	tumor protein D52	Mm.371590	ENSMUST00000094381	GO:0005509:calcium ion binding|GO:0005515:protein binding|GO:0005737:cytoplasm|GO:0005783:endoplasmic reticulum|GO:0008284:positive regulation of cell proliferation|GO:0042803:protein homodimerization activity|GO:0042803:protein homodimerization activity|	38007	chr3:-:8929435-8964054	NM_009412|NM_001025264|NM_001025263|NM_001025261|NM_001025262	NM_009412(chr3:-:8929435-9004515)||NM_001025264(chr3:-:8929435-9004515)||NM_001025263(chr3:-:8929435-9004515)||NM_001025261(chr3:-:8929435-8964054)||NM_001025262(chr3:-:8929435-8964054)	0.0760083	0.584452	0.0270915	0.321999	72.035	0.227762	0.0136333	10.1263	9.10479	9.82529	9.23902	8.05529	7.86665
Palld	1.76989	NM_001293774	chr8	-	61511428	61591169	4224	72333	-	2410003B16Rik|6030492A02	8|8 B3.1	palladin, cytoskeletal associated protein	Mm.29933	ENSMUST00000034057	GO:0001725:stress fiber|GO:0001726:ruffle|GO:0002102:podosome|GO:0003334:keratinocyte development|GO:0003382:epithelial cell morphogenesis|GO:0003779:actin binding|GO:0005634:nucleus|GO:0005634:nucleus|GO:0005829:cytosol|GO:0005856:cytoskeleton|GO:0005884	75052	chr8:-:61511428-61591169	NM_001081390|NM_001293773|NM_001293772|NM_001293774	NM_001081390(chr8:-:61515020-61902690)||NM_001293773(chr8:-:61511428-61760098)||NM_001293772(chr8:-:61511428-61902694)||NM_001293774(chr8:-:61511428-61591169)	0.122894	0.610424	0.024146	0.312795	54.432	0.350913	0.0307061	10.1402	8.73658	10.7372	8.20487	8.51172	8.37031
Pkia	1.74722	NM_008862	chr3	+	7366603	7445365	3682	18767	-	AI415001|PKIalpha	3|3 A1	protein kinase inhibitor, alpha	Mm.3193	ENSMUST00000028999	GO:0000122:negative regulation of transcription from RNA polymerase II promoter|GO:0004860:protein kinase inhibitor activity|GO:0004862:cAMP-dependent protein kinase inhibitor activity|GO:0004862:cAMP-dependent protein kinase inhibitor activity|GO:0005634	7473	chr3:+:7366603-7445365	NM_008862	NM_008862(chr3:+:7366603-7445365)	0.0370405	0.552995	0.00396642	0.182094	29.891	0.109801	0.00425975	9.45739	8.1752	8.85655	7.10032	7.53782	7.10933
Edn1	1.7443	NM_010104	chr13	+	42301475	42307990	2139	13614	-	ET-1|PPET1|preproET	13 A4|13 2	endothelin 1	Mm.14543	ENSMUST00000021796	GO:0000122:negative regulation of transcription from RNA polymerase II promoter|GO:0001501:skeletal system development|GO:0001516:prostaglandin biosynthetic process|GO:0001569:branching involved in blood vessel morphogenesis|GO:0001666:response to hypoxia	1476	chr13:+:42301475-42307990	NM_010104	NM_010104(chr13:+:42301475-42307990)	0.130162	0.611138	0.0415835	0.363268	54.432	0.441774	0.0478925	12.1138	10.6892	12.6271	10.9027	10.0825	10.3695
Tmem51	1.74395	NM_145402	chr4	-	142030992	142084304	1874	214359	-	BC003277	4|4 E1	transmembrane protein 51	Mm.27587	ENSMUST00000036572	GO:0003674:molecular_function|GO:0005575:cellular_component|GO:0008150:biological_process|GO:0016020:membrane|GO:0016021:integral component of membrane|	9966	chr4:-:142030992-142084304	NM_145402	NM_145402(chr4:-:142030992-142084304)	0.0955939	0.5948	0.0158651	0.277721	75.252	0.0639504	0.0019265	8.58787	7.65236	8.09162	6.38778	6.34767	3.51824
Slc5a1	1.73288	NM_019810	chr5	+	33104218	33162699	3933	20537	-	Sglt1	5|5 B1	solute carrier family 5 (sodium/glucose cotransporter), member 1	Mm.25237	ENSMUST00000011178	GO:0001656:metanephros development|GO:0001951:intestinal D-glucose absorption|GO:0005215:transporter activity|GO:0005355:glucose transmembrane transporter activity|GO:0005412:glucose:sodium symporter activity|GO:0005412:glucose:sodium symporter activity|G	55456	chr5:+:33104218-33162699	NM_019810	NM_019810(chr5:+:33104218-33162699)	0.0988071	0.598216	0.0131948	0.256185	42.076	0.52707	0.069057	8.36011	5.87722	6.3958	4.86333	4.66292	4.52741
Adamts9	1.72935	NM_175314	chr6	-	92772698	92901441	6036	101401	-	1810011L16Rik|8430403M15Rik|AW743315|E030027K14Rik	6|6 D1	a disintegrin-like and metallopeptidase (reprolysin type) with thrombospondin type 1 motif, 9	Mm.158235	ENSMUST00000167391	GO:0004175:endopeptidase activity|GO:0005578:proteinaceous extracellular matrix|GO:0005615:extracellular space|GO:0006508:proteolysis|GO:0006508:proteolysis|GO:0008237:metallopeptidase activity|GO:0009986:cell surface|GO:0045636:positive regulation of mel	18821	chr6:-:92772698-92901441	NM_175314	NM_175314(chr6:-:92772698-92901441)	0.00214029	0.371584	0.00015352	0.0622966	74.8	0.000202898	1.32e-06	9.48651	9.6402	10.1012	8.05411	7.91086	7.65894
Rasl11a	1.72901	NM_026864	chr5	+	146845070	146847726	1126	68895	-	1110065D03Rik|AI852031	5|5 G3	RAS-like, family 11, member A	Mm.266978	ENSMUST00000031646	GO:0000166:nucleotide binding|GO:0005515:protein binding|GO:0005525:GTP binding|GO:0005634:nucleus|GO:0005730:nucleolus|GO:0006351:transcription, DNA-templated|GO:0006355:regulation of transcription, DNA-templated|GO:0007165:signal transduction|GO:0007264	45783	chr5:+:146845070-146847726	NM_026864	NM_026864(chr5:+:146845070-146847726)	0.0128759	0.499338	0.0016241	0.149304	54.432	0.00391951	4.73e-05	9.78325	8.97508	9.8412	8.12799	7.58905	8.05424
Epn3	1.71828	NM_027984	chr11	-	94489598	94499974	3884	71889	-	2310022G12Rik	11|11 D	epsin 3	Mm.248620	ENSMUST00000127305	GO:0005634:nucleus|GO:0005654:nucleoplasm|GO:0005737:cytoplasm|GO:0005905:clathrin-coated pit|GO:0008150:biological_process|GO:0008289:lipid binding|GO:0019897:extrinsic component of plasma membrane|GO:0030136:clathrin-coated vesicle|GO:0031410:cytoplasmi	56791	chr11:-:94489598-94499974	NM_027984	NM_027984(chr11:-:94489598-94499974)	0.0858163	0.58922	0.0323478	0.338548	64.933	0.49611	0.0604291	7.46292	6.49407	8.97145	5.74464	6.36501	4.14592
Nlrp2	1.70674	NM_177690	chr7	-	5298546	5351035	3404	232827	-	E330007A02Rik|NBS1|Nalp2|PAN1|PYPAF2	7|7 A1	NLR family, pyrin domain containing 2	Mm.246598	ENSMUST00000045022	GO:0000784:nuclear chromosome, telomeric region|GO:0005737:cytoplasm|GO:0005794:Golgi apparatus|GO:0005829:cytosol|GO:0032090:Pyrin domain binding|GO:0043231:intracellular membrane-bounded organelle|GO:0043280:positive regulation of cysteine-type endopept	56789	chr7:-:5298546-5351035	NM_177690	NM_177690(chr7:-:5298546-5351035)	0.00151741	0.371584	0.00031281	0.0935231	54.432	0.0715546	0.00227175	9.06355	8.69907	9.07762	7.20294	7.35681	7.69923
Lrp1	1.70542	NM_008512	chr10	-	127538157	127621148	14891	16971	-	A2mr|AI316852|CD91|Lrp|b2b1554Clo	10|10 D3	low density lipoprotein receptor-related protein 1	Mm.271854	ENSMUST00000049149	GO:0002020:protease binding|GO:0003279:cardiac septum development|GO:0003723:RNA binding|GO:0005509:calcium ion binding|GO:0005515:protein binding|GO:0005634:nucleus|GO:0005730:nucleolus|GO:0005765:lysosomal membrane|GO:0005768:endosome|GO:0005829:cytosol	1744	chr10:-:127538157-127621148	NM_008512	NM_008512(chr10:-:127538157-127621148)	0.0353241	0.550531	0.00899689	0.227466	72.035	0.0778272	0.00252513	11.1023	10.0778	11.1907	9.3969	8.89346	9.76419
Mest	1.70474	NM_001252293	chr6	+	30733505	30748466	2387	17294	-	AA408879|AI256745|Peg1	6 A3.3|6 1	mesoderm specific transcript	Mm.335639	ENSMUST00000124665	GO:0003824:catalytic activity|GO:0005783:endoplasmic reticulum|GO:0010883:regulation of lipid storage|GO:0016020:membrane|GO:0016021:integral component of membrane|GO:0032526:response to retinoic acid|GO:0070062:extracellular exosome|	1800	chr6:+:30733505-30748466	NM_008590|NM_001252292|NM_001252293	NM_008590(chr6:+:30738049-30748466)||NM_001252292(chr6:+:30738052-30748466)||NM_001252293(chr6:+:30733505-30748466)	0.00236667	0.371584	0.00014215	0.0622966	54.432	8.15e-07	1.32e-09	15.163	14.7435	15.163	13.5519	13.3182	13.4583
Bok	1.70383	NM_016778	chr1	+	93685574	93695770	1559	51800	-	matador|mtd	1|1 D	BCL2-related ovarian killer	Mm.3295	ENSMUST00000027499	GO:0001836:release of cytochrome c from mitochondria|GO:0005102:receptor binding|GO:0005515:protein binding|GO:0005634:nucleus|GO:0005737:cytoplasm|GO:0005739:mitochondrion|GO:0005743:mitochondrial inner membrane|GO:0005768:endosome|GO:0005783:endoplasmic	9632	chr1:+:93685574-93695770	NM_016778	NM_016778(chr1:+:93685574-93695770)	0.0363502	0.550531	0.0106649	0.241943	64.933	0.0842355	0.00284394	9.49654	8.24326	9.22135	7.87579	6.62409	7.51752
Syt12	1.70337	NM_134164	chr19	-	4445907	4477143	3277	171180	-	-	19|19 A	synaptotagmin XII	Mm.262270	ENSMUST00000059295	GO:0005509:calcium ion binding|GO:0005544:calcium-dependent phospholipid binding|GO:0005886:plasma membrane|GO:0006906:vesicle fusion|GO:0016020:membrane|GO:0016021:integral component of membrane|GO:0017158:regulation of calcium ion-dependent exocytosis|G	15895	chr19:-:4445907-4477143	NM_134164	NM_134164(chr19:-:4445907-4477143)	0.148277	0.630209	0.0450575	0.368012	64.933	0.582842	0.0879404	5.38637	6.80281	7.54796	5.09944	5.55745	4.87763
Rgs4	1.68998	NM_009062	chr1	-	169741476	169747642	2941	19736	-	AA004315|AA597169|ESTM48|ESTM50	1 H2.3|1 7	regulator of G-protein signaling 4	Mm.41642	ENSMUST00000027991	GO:0001965:G-protein alpha-subunit binding|GO:0005096:GTPase activator activity|GO:0005096:GTPase activator activity|GO:0005634:nucleus|GO:0005737:cytoplasm|GO:0005737:cytoplasm|GO:0005829:cytosol|GO:0005886:plasma membrane|GO:0005886:plasma membrane|GO:0	4100	chr1:-:169741476-169747642	NM_009062	NM_009062(chr1:-:169741476-169747642)	0.100551	0.59998	0.0190722	0.293263	29.891	0.63217	0.108291	7.27286	5.27909	4.55288	2.99174	3.58911	3.83613
Maf	1.67874	NM_001025577	chr8	-	115703252	115706894	3642	17132	-	2810401A20Rik|A230108G15Rik|AW047063|c-maf	8 E1|8 62.	avian musculoaponeurotic fibrosarcoma oncogene homolog	Mm.275549	ENSMUST00000109104	GO:0000122:negative regulation of transcription from RNA polymerase II promoter|GO:0000981:RNA polymerase II transcription factor activity, sequence-specific DNA binding|GO:0001228:transcriptional activator activity, RNA polymerase II transcription regula	74552	chr8:-:115703252-115706894	NM_001025577	NM_001025577(chr8:-:115703252-115706894)	0.0609232	0.578519	0.0201789	0.300018	54.432	0.594554	0.0923553	7.48316	5.87722	6.05925	5.58784	4.25863	4.38051
Ptprj	1.67793	NM_008982	chr2	-	90432888	90580647	7634	19271	-	AI450271|BET|Byp|CD148|DEP-1|PTPbeta2|Ptpb2|RPTPJ|Scc-1|Scc1	2 E1|2 50.	protein tyrosine phosphatase, receptor type, J	Mm.330393	ENSMUST00000111495	GO:0001570:vasculogenesis|GO:0001772:immunological synapse|GO:0001772:immunological synapse|GO:0001954:positive regulation of cell-matrix adhesion|GO:0004721:phosphoprotein phosphatase activity|GO:0004725:protein tyrosine phosphatase activity|GO:0004725:p	2130	chr2:-:90432888-90580647	NM_001135657|NM_008982	NM_001135657(chr2:-:90429755-90479174)||NM_008982(chr2:-:90432888-90580647)	0.0685463	0.578519	0.0249699	0.313736	54.432	0.275688	0.0196188	9.11888	7.70261	9.17482	7.44096	7.50171	6.07383
Slc12a2	1.66749	NM_009194	chr18	+	57878677	57946821	6520	20496	-	9330166H04Rik|Nkcc1|mBSC2|sy-ns	18 D3|18 3	solute carrier family 12, member 2	Mm.399997	ENSMUST00000115366	GO:0005215:transporter activity|GO:0005515:protein binding|GO:0005886:plasma membrane|GO:0006810:transport|GO:0006811:ion transport|GO:0006813:potassium ion transport|GO:0006814:sodium ion transport|GO:0006821:chloride transport|GO:0006972:hyperosmotic re	20283	chr18:+:57878677-57946821	NM_009194	NM_009194(chr18:+:57878677-57946821)	0.0475877	0.568469	0.00658668	0.204965	42.076	0.078179	0.0025426	11.0344	9.96217	11.1763	8.96427	9.36691	9.45257
Tnfrsf21	1.66007	NM_178589	chr17	+	43016554	43089188	3626	94185	-	AA959878|DR6|R74815|TR7	17|17 B3	tumor necrosis factor receptor superfamily, member 21	Mm.200792	ENSMUST00000024708	GO:0001783:B cell apoptotic process|GO:0002250:adaptive immune response|GO:0002376:immune system process|GO:0005031:tumor necrosis factor-activated receptor activity|GO:0005886:plasma membrane|GO:0005887:integral component of plasma membrane|GO:0005887:in	8696	chr17:+:43016554-43089188	NM_178589	NM_178589(chr17:+:43016554-43089188)	0.0265187	0.540666	0.00587938	0.199302	72.035	0.207856	0.0118301	8.42888	8.25945	9.69138	7.07068	6.76881	5.38225
Rnf152	1.65416	NM_178779	chr1	-	105276916	105356710	8529	320311	-	A930029B02Rik	1|1 E2.1	ring finger protein 152	Mm.389162	ENSMUST00000172299	GO:0000209:protein polyubiquitination|GO:0004842:ubiquitin-protein transferase activity|GO:0005764:lysosome|GO:0005765:lysosomal membrane|GO:0005765:lysosomal membrane|GO:0006915:apoptotic process|GO:0008270:zinc ion binding|GO:0010508:positive regulation	18317	chr1:-:105276916-105356710	NM_001160368|NM_178779	NM_001160368(chr1:-:105276916-105356710)||NM_178779(chr1:-:105276916-105356710)	0.111033	0.606172	0.0406661	0.361122	54.432	0.376506	0.0352573	8.41494	7.83152	9.12598	8.03221	6.76079	5.92384
Slc16a5	1.65308	NM_001080934	chr11	+	115462472	115474398	3020	217316	-	A130015N09Rik|MCT 5|MCT 6|MCT5	11|11 E2	solute carrier family 16 (monocarboxylic acid transporters), member 5	Mm.25773	ENSMUST00000092445	GO:0005886:plasma membrane|GO:0006810:transport|GO:0015293:symporter activity|GO:0016020:membrane|GO:0016021:integral component of membrane|GO:0055085:transmembrane transport|	20985	chr11:+:115462472-115474398	NM_001080934	NM_001080934(chr11:+:115462472-115474398)	0.0665691	0.578519	0.0211288	0.304188	42.076	0.38066	0.0360793	7.32095	6.41297	8.1524	5.66787	6.3248	5.08493
Gda	1.64561	NM_010266	chr19	-	21391306	21472661	5417	14544	-	AU015411|AW047581|GAH	19 B|19 14	guanine deaminase	Mm.45054	ENSMUST00000087600	GO:0005515:protein binding|GO:0006147:guanine catabolic process|GO:0008892:guanine deaminase activity|GO:0016787:hydrolase activity|GO:0016810:hydrolase activity, acting on carbon-nitrogen (but not peptide) bonds|GO:0031116:positive regulation of microtub	3171	chr19:-:21391306-21472661	NM_010266	NM_010266(chr19:-:21391306-21472661)	0.123968	0.610424	0.0495035	0.378053	74.8	0.5035	0.0632397	10.2363	8.29964	9.47712	7.47457	8.64223	7.83152
Fos	1.64379	NM_010234	chr12	+	85473900	85477270	2094	14281	-	D12Rfj1|c-fos|cFos	12 D2|12 3	FBJ osteosarcoma oncogene	Mm.246513	ENSMUST00000021674	GO:0000978:RNA polymerase II core promoter proximal region sequence-specific DNA binding|GO:0000979:RNA polymerase II core promoter sequence-specific DNA binding|GO:0001077:transcriptional activator activity, RNA polymerase II core promoter proximal regio	3844	chr12:+:85473900-85477270	NM_010234	NM_010234(chr12:+:85473900-85477270)	0.0177023	0.511426	0.0051339	0.19273	7.029	0.0146943	0.000252031	10.7867	10.0409	10.7376	9.09385	9.6816	8.97412
Cpq	1.63942	NM_018755	chr15	+	33083128	33594552	2013	54381	-	1190003P12Rik|2610034C17Rik|Hls2|Lal-1|Pgcp	15|15 B3.1	carboxypeptidase Q	Mm.158251	ENSMUST00000042167	GO:0004180:carboxypeptidase activity|GO:0005576:extracellular region|GO:0005615:extracellular space|GO:0005615:extracellular space|GO:0005737:cytoplasm|GO:0005764:lysosome|GO:0005783:endoplasmic reticulum|GO:0005794:Golgi apparatus|GO:0006508:proteolysis|	9401	chr15:+:33083128-33594552	NM_176073|NM_018755	NM_176073(chr15:+:33083128-33594552)||NM_018755(chr15:+:33083128-33594552)	0.0481951	0.568469	0.0139674	0.264092	64.933	0.153953	0.00721244	10.1473	9.12781	10.4669	8.93269	7.92796	8.50788
Gja4	1.63057	NM_008120	chr4	-	127311419	127314039	1686	14612	-	AU020209|AW558810|Cnx37|Cx37|Gja-4	4 D2.2|4 6	gap junction protein, alpha 4	Mm.24615	ENSMUST00000053753	GO:0001568:blood vessel development|GO:0005886:plasma membrane|GO:0005921:gap junction|GO:0005922:connexin complex|GO:0006816:calcium ion transport|GO:0007154:cell communication|GO:0007267:cell-cell signaling|GO:0016020:membrane|GO:0016021:integral compon	1556	chr4:-:127311419-127314039	NM_008120	NM_008120(chr4:-:127311419-127314039)	0.111125	0.606172	0.0237092	0.310735	72.035	0.285234	0.0208062	13.8762	12.5067	13.9268	12.2456	12.0013	12.3642
Plpp2	1.62969	NM_001302390	chr10	-	79526423	79533787	1499	50784	-	Lpp2|PAP2-G|PAP2-gamma|PAP2c|Ppap2c	10 C1|10 3	phospholipid phosphatase 2	Mm.28873	ENSMUST00000166804	GO:0005887:integral component of plasma membrane|GO:0006644:phospholipid metabolic process|GO:0007165:signal transduction|GO:0008195:phosphatidate phosphatase activity|GO:0008195:phosphatidate phosphatase activity|GO:0016020:membrane|GO:0016021:integral c	2752	chr10:-:79526423-79533787	NM_001302442|NM_001302389|NM_015817|NM_001302390	NM_001302442(chr10:-:79526423-79533787)||NM_001302389(chr10:-:79526423-79533787)||NM_015817(chr10:-:79526423-79533787)||NM_001302390(chr10:-:79526423-79533787)	0.0416976	0.567582	0.0115023	0.24886	29.891	0.221536	0.0130891	8.5522	7.76031	9.02288	7.54705	6.92251	6.66722
Ednrb	1.62665	NM_001136061	chr14	-	103814614	103844476	4191	13618	-	ET-B|ET-BR|ETR-b|ETb|Sox10m1	14 E2.3|14	endothelin receptor type B	Mm.229532	ENSMUST00000022718	GO:0000122:negative regulation of transcription from RNA polymerase II promoter|GO:0000122:negative regulation of transcription from RNA polymerase II promoter|GO:0001755:neural crest cell migration|GO:0001934:positive regulation of protein phosphorylatio	89	chr14:-:103814614-103844476	NM_001276296|NM_007904|NM_001136061	NM_001276296(chr14:-:103814614-103843701)||NM_007904(chr14:-:103814614-103843701)||NM_001136061(chr14:-:103814614-103844476)	0.0749539	0.583005	0.023011	0.308719	42.076	0.19702	0.0108864	12.3418	12.9896	11.9019	11.844	10.7152	10.1292
Dbn1	1.6255	NM_019813	chr13	-	55473427	55488076	2906	56320	-	-	13 B1|13 3	drebrin 1	Mm.19016	ENSMUST00000021950	GO:0003779:actin binding|GO:0005515:protein binding|GO:0005522:profilin binding|GO:0005622:intracellular|GO:0005737:cytoplasm|GO:0005884:actin filament|GO:0005886:plasma membrane|GO:0005886:plasma membrane|GO:0005911:cell-cell junction|GO:0005911:cell-cel	3236	chr13:-:55473427-55488076	NM_001177371|NM_001177372|NM_019813	NM_001177371(chr13:-:55473427-55488076)||NM_001177372(chr13:-:55473427-55488076)||NM_019813(chr13:-:55473427-55488076)	0.113652	0.607346	0.0332337	0.341111	54.432	0.243993	0.0153033	10.3532	9.39485	9.22135	6.42757	7.76935	9.06355
Gm3500	1.62407	NM_001256886	chr14	-	5718333	5741602	1982	100041678	-	100041758|Gm3401	14 A1|14	predicted gene 3500	Mm.443041	ENSMUST00000177986			chr14:-:5365791-5389074|chr14:-:5718333-5741602	NM_001256886	NM_001256886(chr14:-:5365791-5389074|chr14:-:5718333-5741602)	0.041664	0.567582	0.0090216	0.227466	74.8	0.366155	0.0334286	8.43447	7.54796	8.6302	6.81041	6.68979	7.2873
Alcam	1.62056	NM_001331110	chr16	-	52248995	52453081	5004	11658	-	AI853494|BEN|CD166|DM-GRASP|MuSC|SC1	16|16 B5	activated leukocyte cell adhesion molecule	Mm.288282	ENSMUST00000023312	GO:0001772:immunological synapse|GO:0002250:adaptive immune response|GO:0002376:immune system process|GO:0005515:protein binding|GO:0005886:plasma membrane|GO:0005925:focal adhesion|GO:0007155:cell adhesion|GO:0007157:heterophilic cell-cell adhesion via p	1229	chr16:-:52248995-52453081	NM_009655|NM_001331110	NM_009655(chr16:-:52248995-52453081)||NM_001331110(chr16:-:52248995-52453081)	0.0534343	0.574721	0.0121187	0.251608	29.891	0.271732	0.0190216	7.96845	7.15441	8.85943	6.75724	5.77341	6.34789
Traf1	1.61886	NM_009421	chr2	-	34941749	34961772	3833	22029	-	4732496E14Rik	2|2 B	TNF receptor-associated factor 1	Mm.239514	ENSMUST00000172159	GO:0005164:tumor necrosis factor receptor binding|GO:0005515:protein binding|GO:0005737:cytoplasm|GO:0006915:apoptotic process|GO:0007165:signal transduction|GO:0008270:zinc ion binding|GO:0031625:ubiquitin protein ligase binding|GO:0031996:thioesterase b	4138	chr2:-:34941749-34961772	NM_001326601|NM_009421	NM_001326601(chr2:-:34941749-34961772)||NM_009421(chr2:-:34941749-34961772)	0.00680722	0.451081	0.00120819	0.144179	42.076	0.137898	0.00606614	7.92254	8.05968	8.73401	6.13586	6.44082	6.90681
Mpp7	1.61529	NM_001161620	chr18	-	7379648	7626863	1785	75739	-	1110068J02Rik|2810038M04Rik|5430426E14Rik|AI415104|Gm955	18|18 A1	membrane protein, palmitoylated 7 (MAGUK p55 subfamily member 7)	Mm.133293	ENSMUST00000115869	GO:0005654:nucleoplasm|GO:0005912:adherens junction|GO:0005913:cell-cell adherens junction|GO:0005923:bicellular tight junction|GO:0016020:membrane|GO:0019904:protein domain specific binding|GO:0030054:cell junction|GO:0030054:cell junction|GO:0031334:pos	1455	chr18:-:7379648-7626863	NM_001081287|NM_001161620	NM_001081287(chr18:-:7347961-7626863)||NM_001161620(chr18:-:7379648-7626863)	0.0285887	0.540666	0.0019347	0.149304	29.891	0.646441	0.116533	7.12674	7.46352	7.26907	5.65379	6.31409	5.25513
Tyrobp	1.61384	NM_011662	chr7	+	30413787	30417579	566	22177	-	DAP12|KARAP|Ly83	7 B1|7 17.	TYRO protein tyrosine kinase binding protein	Mm.46301	ENSMUST00000032800	GO:0002281:macrophage activation involved in immune response|GO:0002283:neutrophil activation involved in immune response|GO:0005102:receptor binding|GO:0005515:protein binding|GO:0007229:integrin-mediated signaling pathway|GO:0009986:cell surface|GO:0016	7986	chr7:+:30413787-30417579	NM_011662	NM_011662(chr7:+:30413787-30417579)	0.0357851	0.550531	0.00561825	0.199302	21.008	0.0878253	0.00301275	9.06944	8.35394	8.84827	6.34342	7.72654	7.23444
C77370	1.61266	NM_001077354	chrX	-	104077434	104201117	10891	245555	-	A230051P11|C77386|KIDLIA|Kiaa2022|Xpn|mKIAA2022	X|X D	expressed sequence C77370	Mm.381907	ENSMUST00000087879	GO:0005634:nucleus|GO:0007275:multicellular organism development|GO:0007399:nervous system development|GO:0016035:zeta DNA polymerase complex|GO:0042276:error-prone translesion synthesis|	19589	chrX:-:104077434-104201117	NM_001077354	NM_001077354(chrX:-:104077434-104201117)	0.0438446	0.567582	0.00489052	0.187678	54.432	0.243993	0.0152859	6.96867	7.74077	7.07458	3.81074	5.64687	5.46193
Cobll1	1.6126	NM_027225	chr2	-	65088338	65238626	4931	319876	-	1810047P18Rik|Coblr1|D430044D16Rik	2|2 C1.3	Cobl-like 1	Mm.34159	ENSMUST00000090896	GO:0003785:actin monomer binding|GO:0005913:cell-cell adherens junction|GO:0030041:actin filament polymerization|GO:0051639:actin filament network formation|GO:0070062:extracellular exosome|GO:0098609:cell-cell adhesion|GO:0098641:cadherin binding involve	8933	chr2:-:65088338-65238626	NM_177025|NM_027225	NM_177025(chr2:-:65088338-65238626)||NM_027225(chr2:-:65088338-65238626)	0.109677	0.605273	0.0388184	0.359656	64.933	0.440513	0.0476534	8.59609	8.67718	9.56135	8.6501	6.96709	7.06458
Prr15	1.61137	NM_030024	chr6	+	54327011	54330200	1381	78004	-	E130201N16Rik|G90	6|6 B3	proline rich 15	Mm.41984	ENSMUST00000059138	GO:0003674:molecular_function|GO:0005575:cellular_component|GO:0007275:multicellular organism development|GO:0008150:biological_process|	12689	chr6:+:54327011-54330200	NM_030024	NM_030024(chr6:+:54327011-54330200)	0.12636	0.610424	0.0295527	0.330297	10.416	0.254779	0.0164144	9.08156	9.13218	9.42493	8.97247	7.52081	7.40611
Lysmd2	1.61059	NM_027309	chr9	+	75625731	75637773	1200	70082	-	2210402C18Rik|AV033872|AW538442	9|9 D	LysM, putative peptidoglycan-binding, domain containing 2	Mm.19119	ENSMUST00000034702	GO:0003674:molecular_function|GO:0005575:cellular_component|GO:0008150:biological_process|	12347	chr9:+:75625731-75637773	NM_027309	NM_027309(chr9:+:75625731-75637773)	0.0966908	0.596063	0.0386825	0.359656	29.891	0.312127	0.0248333	8.13303	6.80281	8.57694	6.96938	5.55745	6.52243
Plac9b	1.6011	NM_001270503	chr14	-	26167317	26182351	998	100039246	-	ENSMUSG00000072674|Gm10393	14 A3|14	placenta specific 9b	Mm.425864	ENSMUST00000184142	GO:0003674:molecular_function|GO:0005575:cellular_component|GO:0008150:biological_process|		chr14:-:25887933-25902971|chr14:-:26027703-26042737|chr14:-:26167317-26182351	NM_001270503	NM_001270503(chr14:-:25887933-25902971|chr14:-:26027703-26042737|chr14:-:26167317-26182351)	0.0137856	0.502903	0.00294254	0.168888	29.891	0.507043	0.0639987	7.08896	7.51756	7.81538	6.48988	5.91646	5.56911
Apoe	1.59277	NM_001305843	chr7	-	19696243	19699188	1343	11816	-	AI255918|Apo-E	7 A3|7 9.9	apolipoprotein E	Mm.305152	ENSMUST00000173739	GO:0001540:beta-amyloid binding|GO:0001540:beta-amyloid binding|GO:0001937:negative regulation of endothelial cell proliferation|GO:0002021:response to dietary excess|GO:0005102:receptor binding|GO:0005319:lipid transporter activity|GO:0005515:protein bin	30951	chr7:-:19696243-19699188	NM_001305844|NM_001305819|NM_009696|NM_001305843	NM_001305844(chr7:-:19696243-19698621)||NM_001305819(chr7:-:19696243-19698398)||NM_009696(chr7:-:19696243-19699188)||NM_001305843(chr7:-:19696243-19699188)	0.137672	0.617403	0.0384332	0.359526	72.035	0.337299	0.0288352	12.3047	10.7036	12.2473	10.6546	10.246	10.701
Scin	1.58877	NM_009132	chr12	-	40059770	40134228	2697	20259	-	AW545522|adseverin	12|12 B1	scinderin	Mm.2416	ENSMUST00000002640	GO:0003779:actin binding|GO:0005509:calcium ion binding|GO:0005737:cytoplasm|GO:0005856:cytoskeleton|GO:0005903:brush border|GO:0008285:negative regulation of cell proliferation|GO:0030054:cell junction|GO:0042989:sequestering of actin monomers|GO:0042995	36296	chr12:-:40059770-40134228	NM_001146196|NM_009132	NM_001146196(chr12:-:40059770-40134228)||NM_009132(chr12:-:40059770-40134228)	0.167097	0.642226	0.0477075	0.374059	54.432	0.127662	0.00540741	10.7176	10.0716	10.26	9.93036	8.67127	6.85423
Cd82	1.58554	NM_001271462	chr2	-	93419101	93452672	1724	12521	-	AA682076|AL023070|C33|IA4|Kai1|Tspan27	2 E1|2 51.	CD82 antigen	Mm.4261	ENSMUST00000116457	GO:0005887:integral component of plasma membrane|GO:0007166:cell surface receptor signaling pathway|GO:0016020:membrane|GO:0016021:integral component of membrane|GO:0070062:extracellular exosome|	20512	chr2:-:93419101-93452672	NM_001271430|NM_001271461|NM_007656|NM_001136055|NM_001271432|NM_001271431|NM_001271462	NM_001271430(chr2:-:93419101-93462502)||NM_001271461(chr2:-:93419101-93461851)||NM_007656(chr2:-:93419101-93462502)||NM_001136055(chr2:-:93419101-93462950)||NM_001271432(chr2:-:93419101-93462502)||NM_001271431(chr2:-:93419101-93462950)||NM_001271462(chr2:	0.00917861	0.47413	0.00192811	0.149304	29.891	0.00200215	2.08e-05	10.634	9.78738	10.1842	8.1656	8.99468	8.59866
Tmsb10	1.57686	NM_001190327	chr6	-	72957346	72958748	637	19240	-	Ptmb10|Tb10	6|6 C1	thymosin, beta 10	Mm.3532	ENSMUST00000114049	GO:0003785:actin monomer binding|GO:0005623:cell|GO:0005737:cytoplasm|GO:0030036:actin cytoskeleton organization|	116060	chr6:-:72957346-72958748	NM_025284|NM_001039392|NM_001190327	NM_025284(chr6:-:72957346-72958483)||NM_001039392(chr6:-:72957346-72958232)||NM_001190327(chr6:-:72957346-72958748)	0.0529303	0.574721	0.00568291	0.199302	42.076	0.000187674	1.18e-06	12.5249	12.2598	12.3989	11.7736	10.822	10.7785
Fat1	1.57428	NM_001081286	chr8	+	44950207	45052257	14627	14107	-	2310038E12Rik|AU023433|Fath|mFat1	8 B1.1|8 2	FAT atypical cadherin 1	Mm.27365	ENSMUST00000098796	GO:0003382:epithelial cell morphogenesis|GO:0005515:protein binding|GO:0005634:nucleus|GO:0005886:plasma membrane|GO:0005886:plasma membrane|GO:0005911:cell-cell junction|GO:0005925:focal adhesion|GO:0007015:actin filament organization|GO:0007163:establis	66302	chr8:+:44950207-45052257	NM_001081286	NM_001081286(chr8:+:44950207-45052257)	0.0642461	0.578519	0.0145576	0.268635	42.076	0.357165	0.0319441	8.18986	8.76167	8.64496	7.07068	6.78564	8.03565
Nr2f2	1.5547	NM_183261	chr7	-	70351949	70366746	4164	11819	-	2700033K02Rik|9430015G03Rik|ARP-1|Aporp1|COUP-TF2|COUP-TFII|COUPTFB|EAR3|SVP40|Tcfcoup2	7 C|7 38.6	nuclear receptor subfamily 2, group F, member 2	Mm.158143	ENSMUST00000032768	GO:0000122:negative regulation of transcription from RNA polymerase II promoter|GO:0000122:negative regulation of transcription from RNA polymerase II promoter|GO:0001701:in utero embryonic development|GO:0001764:neuron migration|GO:0001893:maternal place	7628	chr7:-:70351949-70366746	NM_009697|NM_183261	NM_009697(chr7:-:70351949-70360593)||NM_183261(chr7:-:70351949-70366746)	0.00279518	0.371584	0.000483447	0.107642	64.933	0.00170513	1.74e-05	9.4754	9.4332	10.0167	8.27689	7.68994	7.9207
Hmgcs2	1.55092	NM_008256	chr3	+	98280430	98310738	3294	15360	-	1300002P16|mHS	3 F2.2|3 4	3-hydroxy-3-methylglutaryl-Coenzyme A synthase 2	Mm.289131	ENSMUST00000090746	GO:0003824:catalytic activity|GO:0004421:hydroxymethylglutaryl-CoA synthase activity|GO:0004421:hydroxymethylglutaryl-CoA synthase activity|GO:0005739:mitochondrion|GO:0005739:mitochondrion|GO:0005743:mitochondrial inner membrane|GO:0005759:mitochondrial	38066	chr3:+:98280430-98310738	NM_008256	NM_008256(chr3:+:98280430-98310738)	0.0983962	0.597971	0.0308017	0.333925	42.076	0.418316	0.04292	8.76319	7.69835	9.4813	7.21227	6.82452	7.75838
Ctsh	1.54622	NM_001312649	chr9	+	90054266	90076095	1517	13036	-	AL022844	9 E3.1|9 4	cathepsin H	Mm.2277	ENSMUST00000034915	GO:0000932:P-body|GO:0001520:outer dense fiber|GO:0001669:acrosomal vesicle|GO:0001913:T cell mediated cytotoxicity|GO:0002764:immune response-regulating signaling pathway|GO:0004175:endopeptidase activity|GO:0004175:endopeptidase activity|GO:0004177:amin	36159	chr9:+:90054266-90076095	NM_007801|NM_001312649	NM_007801(chr9:+:90054266-90076095)||NM_001312649(chr9:+:90054266-90076095)	0.00647013	0.449221	0.00106632	0.141964	29.891	0.00167086	1.68e-05	9.67989	9.39533	10.0498	8.42014	7.6035	8.13367
Antxr2	1.54355	NM_133738	chr5	-	97884687	98030962	3751	71914	-	2310046B19Rik|AW561899|CMG-2|CMG2|cI-35	5|5 E3	anthrax toxin receptor 2	Mm.24842	ENSMUST00000031281	GO:0004872:receptor activity|GO:0009897:external side of plasma membrane|GO:0009986:cell surface|GO:0016020:membrane|GO:0016021:integral component of membrane|GO:0022414:reproductive process|GO:0046872:metal ion binding|GO:1901998:toxin transport|	43236	chr5:-:97884687-98030962	NM_133738	NM_133738(chr5:-:97884687-98030962)	0.104547	0.59998	0.0395205	0.359656	29.891	0.468173	0.0538359	11.0583	9.98728	11.6912	9.13023	9.51478	10.2008
Lppos	1.54128	NR_037954	chr16	-	24392555	24393655	854	68841	-	1110054M08Rik|AI481106	16|16 B1	LIM domain containing preferred translocation partner in lipoma, opposite strand	Mm.361995		GO:0003674:molecular_function|GO:0005575:cellular_component|GO:0008150:biological_process|		chr16:-:24392555-24393655	NR_037954	NR_037954(chr16:-:24392555-24393655)	0.000898556	0.371584	0.000174052	0.0624363	74.8	0.382054	0.0364185	7.45203	7.72513	7.78432	5.82351	6.2399	6.18386
H19	1.53647	NR_130974	chr7	-	142575529	142578146	2284	14955	-	AI747191	7 F5|7 87.	H19, imprinted maternally expressed transcript	Mm.14802	ENSMUST00000136359	GO:0005737:cytoplasm|GO:0005844:polysome|GO:0008285:negative regulation of cell proliferation|GO:0010468:regulation of gene expression|GO:0010629:negative regulation of gene expression|GO:0010629:negative regulation of gene expression|GO:0040014:regulatio		chr7:-:142575529-142578146	NR_130973|NR_130974	NR_130973(chr7:-:142575529-142578146)||NR_130974(chr7:-:142575529-142578146)	0.0570205	0.578519	0.0209287	0.303371	64.933	0.129716	0.00559486	9.8546	8.89829	9.72181	8.89624	7.67984	8.18534
Robo2	1.52885	NM_175549	chr16	-	73892305	74410912	8047	268902	-	2600013A04Rik|9430089E08Rik|BB097918|D230004I22Rik|mKIAA1568	16|16 C3.1	roundabout guidance receptor 2	Mm.171736	ENSMUST00000117785	GO:0001656:metanephros development|GO:0001657:ureteric bud development|GO:0001657:ureteric bud development|GO:0001822:kidney development|GO:0006935:chemotaxis|GO:0007156:homophilic cell adhesion via plasma membrane adhesion molecules|GO:0007275:multicellu	43188	chr16:-:73892305-74410912	NM_175549	NM_175549(chr16:-:73892305-74410912)	0.0629756	0.578519	0.0230499	0.308719	64.933	0.396453	0.0391111	8.71727	8.84013	7.80569	7.84864	7.18842	7.14123
Gsn	1.51725	NM_001206368	chr2	+	35256358	35307902	2556	227753	-	ADF	2 B|2 23.5	gelsolin	Mm.443	ENSMUST00000201185	GO:0001726:ruffle|GO:0002102:podosome|GO:0003779:actin binding|GO:0005509:calcium ion binding|GO:0005515:protein binding|GO:0005576:extracellular region|GO:0005615:extracellular space|GO:0005615:extracellular space|GO:0005634:nucleus|GO:0005737:cytoplasm|	147	chr2:+:35256358-35307902	NM_146120|NM_001206369|NM_001206367|NM_001206368	NM_146120(chr2:+:35282379-35307902)||NM_001206369(chr2:+:35266743-35307902)||NM_001206367(chr2:+:35256358-35307902)||NM_001206368(chr2:+:35256358-35307902)	0.00488682	0.432368	0.000376784	0.0993017	8.399	4.08e-06	1e-08	12.4938	11.9872	12.46	10.9427	10.7247	10.9765
Slc38a2	1.5159	NM_175121	chr15	-	96687391	96699698	4628	67760	-	5033402L14Rik|AI316867|ATA2|SAT2|mKIAA1382	15|15 F1	solute carrier family 38, member 2	Mm.46754	ENSMUST00000023099	GO:0005886:plasma membrane|GO:0005886:plasma membrane|GO:0005887:integral component of plasma membrane|GO:0005903:brush border|GO:0006810:transport|GO:0006811:ion transport|GO:0006814:sodium ion transport|GO:0006865:amino acid transport|GO:0015171:amino a	23132	chr15:-:96687391-96699698	NM_175121	NM_175121(chr15:-:96687391-96699698)	0.00170695	0.371584	0.000168838	0.0622966	14.265	1.64e-13	5.08e-17	13.1357	13.0298	13.2941	11.6198	11.8583	11.3933
Cd52	1.51527	NM_013706	chr4	-	134093537	134095073	503	23833	-	AI463198|B7|B7-Ag|CAMPATH-1|CLS1|MB7	4 D3|4 66.	CD52 antigen	Mm.24130	ENSMUST00000000696	GO:0005886:plasma membrane|GO:0016020:membrane|GO:0031225:anchored component of membrane|GO:0097225:sperm midpiece|		chr4:-:134093537-134095073	NM_013706	NM_013706(chr4:-:134093537-134095073)	0.0348851	0.550531	0.011084	0.245522	64.933	0.244285	0.0153863	8.7205	7.93861	8.91477	6.60189	7.68605	7.20523
Ganc	1.51491	NM_172672	chr2	+	120403895	120460852	4804	76051	-	5830445O15Rik|9330160A12|mFLJ00088	2|2 E5	glucosidase, alpha; neutral C	Mm.38851	ENSMUST00000135074	GO:0003824:catalytic activity|GO:0004553:hydrolase activity, hydrolyzing O-glycosyl compounds|GO:0004558:alpha-1,4-glucosidase activity|GO:0005575:cellular_component|GO:0005975:carbohydrate metabolic process|GO:0006006:glucose metabolic process|GO:0008152	25627	chr2:+:120403895-120460852	NM_172672	NM_172672(chr2:+:120403895-120460852)	0.0902781	0.591636	0.0160854	0.277721	64.933	0.188046	0.0100296	11.0344	9.74465	10.7768	9.51922	9.26193	9.25327
Azin1	1.51454	NM_001301688	chr15	-	38487429	38519266	4620	54375	-	1700085L02Rik|AZI|Oazi|Oazin	15|15 B3.1	antizyme inhibitor 1	Mm.250214	ENSMUST00000110329	GO:0003824:catalytic activity|GO:0005634:nucleus|GO:0005737:cytoplasm|GO:0006595:polyamine metabolic process|GO:0006596:polyamine biosynthetic process|GO:0033387:putrescine biosynthetic process from ornithine|GO:0042177:negative regulation of protein cata	22933	chr15:-:38487429-38519266	NM_001102458|NR_125913|NM_018745|NM_001301688	NM_001102458(chr15:-:38487429-38519266)||NR_125913(chr15:-:38487429-38519266)||NM_018745(chr15:-:38487429-38519266)||NM_001301688(chr15:-:38487429-38519266)	0.00168693	0.371584	0.000156208	0.0622966	74.8	1.29e-06	2.2e-09	12.9348	12.715	13.1877	11.4962	11.4202	11.2335
Col4a5	1.51089	NM_007736	chrX	+	141475418	141689235	6319	12830	-	-	X F2|X 62.	collagen, type IV, alpha 5	Mm.286892	ENSMUST00000112931	GO:0005587:collagen type IV trimer|GO:0005604:basement membrane|GO:0005605:basal lamina|GO:0007528:neuromuscular junction development|GO:0031594:neuromuscular junction|GO:0038063:collagen-activated tyrosine kinase receptor signaling pathway|	133559	chrX:+:141475418-141689235	NM_001163155|NM_007736	NM_001163155(chrX:+:141475418-141689235)||NM_007736(chrX:+:141475418-141689235)	0.04775	0.568469	0.00385341	0.1803	29.891	0.0599853	0.00177438	9.55808	8.43093	9.22612	7.71523	7.75586	7.53957
Glis1	1.50956	NM_147221	chr4	+	107434718	107635059	2904	230587	-	Gli5|Gli6|GliH1	4|4 C7	GLIS family zinc finger 1	Mm.331757	ENSMUST00000046005	GO:0000122:negative regulation of transcription from RNA polymerase II promoter|GO:0000977:RNA polymerase II regulatory region sequence-specific DNA binding|GO:0001227:transcriptional repressor activity, RNA polymerase II transcription regulatory region s	77390	chr4:+:107434718-107635059	NM_147221	NM_147221(chr4:+:107434718-107635059)	0.127906	0.610424	0.0233808	0.309682	21.008	0.426685	0.0444725	7.60805	7.43917	7.60982	4.23367	6.0985	6.71196
Plac9a	1.50155	NM_207229	chr14	-	26167786	26182273	451	211623	-	Plac9	14|14 A3	placenta specific 9a	Mm.439926	ENSMUST00000052286	GO:0003674:molecular_function|GO:0005575:cellular_component|GO:0008150:biological_process|	136625	chr14:-:25888402-25902893|chr14:-:26028172-26042659|chr14:-:26167786-26182273	NM_207229	NM_207229(chr14:-:25888402-25902893|chr14:-:26028172-26042659|chr14:-:26167786-26182273)	0.0235607	0.539713	0.00219343	0.150336	54.432	0.485041	0.0573155	7.367	7.49433	7.80569	6.56405	5.99277	5.51263
Col6a3	1.49091	NM_001243009	chr1	-	90766859	90843971	9020	12835	-	AI507288|Col6a-3	1 D|1 45.5	collagen, type VI, alpha 3	Mm.7562	ENSMUST00000056925	GO:0005578:proteinaceous extracellular matrix|GO:0005578:proteinaceous extracellular matrix|GO:0005581:collagen trimer|GO:0005615:extracellular space|GO:0005615:extracellular space|GO:0031012:extracellular matrix|GO:0031012:extracellular matrix|GO:0042383	37917	chr1:-:90766859-90843971	NM_001243008|NM_001243009	NM_001243008(chr1:-:90766859-90843971)||NM_001243009(chr1:-:90766859-90843971)	0.0349576	0.550531	0.00489758	0.187678	21.008	0.294458	0.0220262	8.41053	7.11191	7.87549	6.41806	5.85885	6.38458
Arhgef28	1.4713	NM_012026	chr13	-	97898594	98206165	6259	110596	-	9230110L08Rik|AI323540|D13Bwg1089e|RIP2|Rgnef|RhoGEF|Rhoip2|p190RhoGEF	13 D1|13 5	Rho guanine nucleotide exchange factor (GEF) 28	Mm.252718	ENSMUST00000109426	GO:0003723:RNA binding|GO:0005085:guanyl-nucleotide exchange factor activity|GO:0005089:Rho guanyl-nucleotide exchange factor activity|GO:0005515:protein binding|GO:0005737:cytoplasm|GO:0005886:plasma membrane|GO:0016020:membrane|GO:0021955:central nervou	8078	chr13:-:97898594-98206165	NM_012026	NM_012026(chr13:-:97898594-98206165)	0.0295969	0.542742	0.00271417	0.16056	42.076	0.0213725	0.000417057	12.0876	11.3762	12.2262	10.6163	10.4584	10.7592
Plek	1.46544	NM_019549	chr11	-	16971205	17008718	4117	56193	-	2010300B13Rik	11 A2|11 9	pleckstrin	Mm.98232	ENSMUST00000102881	GO:0005080:protein kinase C binding|GO:0005737:cytoplasm|GO:0006904:vesicle docking involved in exocytosis|GO:0007229:integrin-mediated signaling pathway|GO:0010572:positive regulation of platelet activation|GO:0010920:negative regulation of inositol phos	2000	chr11:-:16971205-17008718	NM_019549	NM_019549(chr11:-:16971205-17008718)	0.057293	0.578519	0.022566	0.307793	29.891	0.297662	0.0226116	8.94002	8.13575	9.17727	7.47457	7.21807	8.17374
Bmp2	1.4405	NM_007553	chr2	+	133552158	133562896	3566	12156	-	AI467020|Bmp2a	2 F2|2 65.	bone morphogenetic protein 2	Mm.103205	ENSMUST00000028836	GO:0000122:negative regulation of transcription from RNA polymerase II promoter|GO:0000122:negative regulation of transcription from RNA polymerase II promoter|GO:0000122:negative regulation of transcription from RNA polymerase II promoter|GO:0000187:acti	926	chr2:+:133552158-133562896	NM_007553	NM_007553(chr2:+:133552158-133562896)	0.00880585	0.471481	0.00162856	0.149304	54.432	0.0382566	0.000971205	9.6	9.48813	8.91251	8.19402	8.04763	7.69923
Tnnt3	1.43577	NM_001347551	chr7	+	142498835	142516009	981	21957	-	fTnT	7 F5|7 87.	troponin T3, skeletal, fast	Mm.389992	ENSMUST00000179658	GO:0003009:skeletal muscle contraction|GO:0003779:actin binding|GO:0005523:tropomyosin binding|GO:0005523:tropomyosin binding|GO:0005861:troponin complex|GO:0006937:regulation of muscle contraction|GO:0006942:regulation of striated muscle contraction|GO:0	31405	chr7:+:142498835-142516009	NM_001347547|NM_001163666|NM_001347548|NM_001163670|NM_001163665|NM_001347549|NM_001347550|NM_001347546|NM_001347552|NM_001163669|NM_011620|NM_001163664|NM_001163668|NM_001163667|NM_001347551	NM_001347547(chr7:+:142498835-142516009)||NM_001163666(chr7:+:142498835-142516009)||NM_001347548(chr7:+:142498835-142516009)||NM_001163670(chr7:+:142498835-142516009)||NM_001163665(chr7:+:142498835-142516009)||NM_001347549(chr7:+:142498835-142516009)||NM_	0.0532161	0.574721	0.016948	0.280987	54.432	0.769541	0.190084	7.37023	6.39773	7.22496	6.32732	5.78919	5.73847
Wdr92	1.42344	NM_178909	chr11	+	17211892	17235200	3431	103784	-	AI553587|HZGJ	11|11 A2	WD repeat domain 92	Mm.298132	ENSMUST00000046955	GO:0005575:cellular_component|GO:0006915:apoptotic process|	16321	chr11:+:17211892-17235200	NM_178909	NM_178909(chr11:+:17211892-17235200)	0.00888873	0.471481	0.00181994	0.149304	14.265	0.00115708	1.07e-05	12.2201	11.6908	12.2506	10.7414	10.7967	11.1078
Crim1	1.42299	NM_015800	chr17	+	78200247	78376592	5995	50766	-	AU015004	17|17 E2	cysteine rich transmembrane BMP regulator 1 (chordin like)	Mm.311912	ENSMUST00000112498	GO:0001558:regulation of cell growth|GO:0004857:enzyme inhibitor activity|GO:0004867:serine-type endopeptidase inhibitor activity|GO:0005520:insulin-like growth factor binding|GO:0005576:extracellular region|GO:0016020:membrane|GO:0016021:integral compone	9510	chr17:+:78200247-78376592	NM_015800	NM_015800(chr17:+:78200247-78376592)	0.143311	0.623621	0.0455808	0.368594	64.933	0.367491	0.033636	11.9678	10.5647	11.9465	10.1683	10.5236	10.6451
Epb41l5	1.41769	NM_001113416	chr1	-	119594823	119649000	2788	226352	-	1700030C16Rik|AL022914|BE37|E230025E14Rik|Epb4.1l5|Lulu1|NBL5	1|1 E2.3	erythrocyte membrane protein band 4.1 like 5	Mm.253156	ENSMUST00000191046	GO:0000904:cell morphogenesis involved in differentiation|GO:0001701:in utero embryonic development|GO:0001756:somitogenesis|GO:0001837:epithelial to mesenchymal transition|GO:0001839:neural plate morphogenesis|GO:0001954:positive regulation of cell-matri	32492	chr1:-:119594823-119649000	NM_145506|NM_001113416	NM_145506(chr1:-:119545032-119649000)||NM_001113416(chr1:-:119594823-119649000)	0.0510418	0.57268	0.00448597	0.182389	54.432	0.0671918	0.00206343	8.85943	8.49361	8.59646	7.17876	7.58368	6.15431
Cdo1	1.41283	NM_033037	chr18	-	46713204	46728342	1530	12583	-	1300002L19Rik|Cdo|D18Ucla3	18 C|18 24	cysteine dioxygenase 1, cytosolic	Mm.241056	ENSMUST00000035804	GO:0005506:iron ion binding|GO:0005829:cytosol|GO:0007595:lactation|GO:0008198:ferrous iron binding|GO:0010243:response to organonitrogen compound|GO:0016491:oxidoreductase activity|GO:0016702:oxidoreductase activity, acting on single donors with incorpor	1365	chr18:-:46713204-46728342	NM_033037	NM_033037(chr18:-:46713204-46728342)	0.0776068	0.585215	0.0185162	0.290098	29.891	0.554925	0.0773455	8.04523	7.11191	8.33253	6.99849	6.49964	6.6324
Krt7	1.41159	NM_033073	chr15	+	101412402	101427806	1586	110310	-	D15Wsu77e|K7|Krt2-7	15 F2|15 5	keratin 7	Mm.486285	ENSMUST00000068904	GO:0005198:structural molecule activity|GO:0005515:protein binding|GO:0005634:nucleus|GO:0005737:cytoplasm|GO:0005882:intermediate filament|GO:0045095:keratin filament|GO:0070062:extracellular exosome|	4058	chr15:+:101412402-101427806	NM_033073	NM_033073(chr15:+:101412402-101427806)	0.09427	0.594091	0.0336796	0.342741	42.076	0.429127	0.0450261	8.92267	7.86193	9.68029	7.89293	7.51108	6.73028
Gucy1a2	1.40623	NM_001033322	chr9	+	3532348	3905787	13723	234889	-	6330407I18Rik|A230060L24Rik	9|9 A1	guanylate cyclase 1, soluble, alpha 2	Mm.91240	ENSMUST00000115733	GO:0004383:guanylate cyclase activity|GO:0004383:guanylate cyclase activity|GO:0005886:plasma membrane|GO:0007165:signal transduction|GO:0008074:guanylate cyclase complex, soluble|GO:0030828:positive regulation of cGMP biosynthetic process|	47953	chr9:+:3532348-3905787	NM_001033322	NM_001033322(chr9:+:3532348-3905787)	0.126209	0.610424	0.0322518	0.338548	29.891	0.383131	0.0367864	6.0219	7.19408	8.1524	5.78785	5.25334	5.84406
Tspan8	1.40109	NM_001168680	chr10	+	115817283	115849893	1416	216350	-	C76990|E330007O21Rik|Tm4sf3	10|10 D2	tetraspanin 8	Mm.22270	ENSMUST00000179196	GO:0003674:molecular_function|GO:0005178:integrin binding|GO:0005887:integral component of plasma membrane|GO:0007166:cell surface receptor signaling pathway|GO:0016020:membrane|GO:0016021:integral component of membrane|GO:0030195:negative regulation of b	20968	chr10:+:115817283-115849893	NM_146010|NM_001168679|NM_001168680	NM_146010(chr10:+:115817283-115849893)||NM_001168679(chr10:+:115817283-115849893)||NM_001168680(chr10:+:115817283-115849893)	0.0674348	0.578519	0.0253506	0.316139	21.008	0.185885	0.00987431	14.0606	13.3386	13.9665	13.3899	12.3037	12.5654
Hmcn1	1.39746	NM_001024720	chr1	-	150562501	150993435	18314	545370	-	EG545370|FIBL-6|Gm201	1|1 G1	hemicentin 1	Mm.379425	ENSMUST00000074783	GO:0003674:molecular_function|GO:0005509:calcium ion binding|GO:0005576:extracellular region|GO:0005578:proteinaceous extracellular matrix|GO:0005604:basement membrane|GO:0005737:cytoplasm|GO:0005938:cell cortex|GO:0007049:cell cycle|GO:0008150:biological	23741	chr1:-:150562501-150993435	NM_001024720	NM_001024720(chr1:-:150562501-150993435)	0.0570182	0.578519	0.0236016	0.310735	29.891	0.203075	0.0115266	11.162	10.2422	11.0078	10.2833	9.61033	9.54007
Zmat4	1.39364	NM_177086	chr8	+	23669660	24063116	4190	320158	-	9630048M01Rik	8|8 A2	zinc finger, matrin type 4	Mm.121274	ENSMUST00000207301	GO:0002039:p53 binding|GO:0003676:nucleic acid binding|GO:0003677:DNA binding|GO:0003723:RNA binding|GO:0005622:intracellular|GO:0005634:nucleus|GO:0008270:zinc ion binding|GO:0046872:metal ion binding|GO:0072332:intrinsic apoptotic signaling pathway by p	81899	chr8:+:23669660-24063116	NM_001277239|NM_177086	NM_001277239(chr8:+:23669660-24063116)||NM_177086(chr8:+:23669660-24063116)	0.149845	0.630209	0.0497937	0.37921		0.588835	0.0903103	5.77415	7.82467	4.66735	4.53144	3.32699	4.38051
Cxxc5	1.38436	NM_133687	chr18	+	35829817	35861688	2272	67393	-	4930415K17Rik	18|18 B2	CXXC finger 5	Mm.94560	ENSMUST00000060722	GO:0000122:negative regulation of transcription from RNA polymerase II promoter|GO:0003677:DNA binding|GO:0004871:signal transducer activity|GO:0005634:nucleus|GO:0005654:nucleoplasm|GO:0005829:cytosol|GO:0008134:transcription factor binding|GO:0008270:zi	9517	chr18:+:35829817-35861688	NM_133687	NM_133687(chr18:+:35829817-35861688)	0.0600001	0.578519	0.0073279	0.209828	42.076	0.267356	0.0183213	8.25447	7.79273	7.68678	6.40837	6.71196	4.98725
Zfat	1.38224	NM_198644	chr15	-	68083737	68258856	4414	380993	-	Gm922|Zfat1|Zfp406	15|15 D2	zinc finger and AT hook domain containing	Mm.309526	ENSMUST00000160248	GO:0001077:transcriptional activator activity, RNA polymerase II core promoter proximal region sequence-specific binding|GO:0002244:hematopoietic progenitor cell differentiation|GO:0003676:nucleic acid binding|GO:0003677:DNA binding|GO:0005634:nucleus|GO:	16829	chr15:-:68083737-68258856	NM_001145888|NM_198644	NM_001145888(chr15:-:68083737-68258856)||NM_198644(chr15:-:68083737-68258856)	0.101675	0.59998	0.0492273	0.377059		0.736058	0.164455	6.88904	7.89529	7.85304	7.16995	6.47081	6.02877
Cited2	1.38086	NM_010828	chr10	+	17723227	17725674	1969	17684	-	AI835299|ER154-like|Mrg1|Msg2|p35srj	10|10 A2	Cbp/p300-interacting transactivator, with Glu/Asp-rich carboxy-terminal domain, 2	Mm.272321	ENSMUST00000038107	GO:0000122:negative regulation of transcription from RNA polymerase II promoter|GO:0000790:nuclear chromatin|GO:0001102:RNA polymerase II activating transcription factor binding|GO:0001105:RNA polymerase II transcription coactivator activity|GO:0001106:RN	4433	chr10:+:17723227-17725674	NM_010828	NM_010828(chr10:+:17723227-17725674)	0.105741	0.601249	0.0427646	0.365736	42.076	0.399548	0.039633	7.85857	7.01393	8.5052	7.12918	6.47771	5.16703
Jam2	1.3762	NM_023844	chr16	+	84774122	84826375	4817	67374	-	1110002N23Rik|2410030G21Rik|2410167M24Rik|JAM-2|JAM-B|Jcam2|VE-JAM	16|16 C3.3	junction adhesion molecule 2	Mm.41758	ENSMUST00000114195	GO:0005886:plasma membrane|GO:0005923:bicellular tight junction|GO:0007162:negative regulation of cell adhesion|GO:0016020:membrane|GO:0016021:integral component of membrane|GO:0030054:cell junction|GO:0046982:protein heterodimerization activity|	10929	chr16:+:84774122-84826375	NM_023844	NM_023844(chr16:+:84774122-84826375)	0.0570449	0.578519	0.0241252	0.312795	64.933	0.224251	0.0133189	14.0047	13.3105	14.1794	13.3597	12.6285	12.4562
Dapk2	1.37002	NM_010019	chr9	+	66158225	66272242	1769	13143	-	-	9 C|9 35.7	death-associated protein kinase 2	Mm.304472	ENSMUST00000034944	GO:0000166:nucleotide binding|GO:0004672:protein kinase activity|GO:0004674:protein serine/threonine kinase activity|GO:0005516:calmodulin binding|GO:0005516:calmodulin binding|GO:0005524:ATP binding|GO:0005524:ATP binding|GO:0005737:cytoplasm|GO:0005737:	74940	chr9:+:66158225-66272242	NM_010019	NM_010019(chr9:+:66158225-66272242)	0.0451041	0.567582	0.0145777	0.268635	29.891	0.243993	0.0153039	9.69285	8.55013	8.79023	7.42021	6.91464	8.22496
Socs2	1.36848	NM_007706	chr10	-	95411489	95416857	2222	216233	-	8030460M17|AI527257|AW108012|CIS2|Cish2|D130043N08Rik|JAB|SOCS-2|SSI-2|hg	10 C2|10 4	suppressor of cytokine signaling 2	Mm.474283	ENSMUST00000170690	GO:0001558:regulation of cell growth|GO:0004860:protein kinase inhibitor activity|GO:0005131:growth hormone receptor binding|GO:0005159:insulin-like growth factor receptor binding|GO:0005737:cytoplasm|GO:0006469:negative regulation of protein kinase activ	2880	chr10:-:95411489-95416857	NM_001168656|NM_001168657|NM_001168655|NM_007706	NM_001168656(chr10:-:95411489-95415484)||NM_001168657(chr10:-:95411489-95415283)||NM_001168655(chr10:-:95411489-95416212)||NM_007706(chr10:-:95411489-95416857)	0.0270594	0.540666	0.00839702	0.222211	42.076	0.0447498	0.00122322	10.1362	9.492	10.0333	9.22195	8.34171	8.66483
Atp1b2	1.36717	NM_013415	chr11	-	69599749	69605960	2959	11932	-	Amog|Atpb-2	11 B3|11 4	ATPase, Na+/K+ transporting, beta 2 polypeptide	Mm.235204	ENSMUST00000047889	GO:0001671:ATPase activator activity|GO:0005391:sodium:potassium-exchanging ATPase activity|GO:0005391:sodium:potassium-exchanging ATPase activity|GO:0005737:cytoplasm|GO:0005886:plasma membrane|GO:0005890:sodium:potassium-exchanging ATPase complex|GO:000	36075	chr11:-:69599749-69605960	NM_013415	NM_013415(chr11:-:69599749-69605960)	0.0165386	0.510016	0.00501936	0.190647	29.891	0.0193794	0.000366158	10.5987	9.9521	10.5711	9.5834	9.03868	9.20389
Ano1	1.36597	NM_178642	chr7	-	144588548	144738592	4601	101772	-	Tmem16a	7|7 F5	anoctamin 1, calcium activated chloride channel	Mm.26700	ENSMUST00000118556	GO:0005227:calcium activated cation channel activity|GO:0005229:intracellular calcium activated chloride channel activity|GO:0005229:intracellular calcium activated chloride channel activity|GO:0005247:voltage-gated chloride channel activity|GO:0005254:ch	75079	chr7:-:144588548-144738592	NM_001242349|NM_178642	NM_001242349(chr7:-:144588548-144738592)||NM_178642(chr7:-:144588548-144738592)	0.0163682	0.510016	0.00319307	0.174765	42.076	0.0406488	0.00108279	9.61546	9.47796	10.3552	8.16785	8.2495	8.76665
Mal	1.36595	NM_010762	chr2	-	127633225	127656695	2778	17153	-	Mpv17|Vip17	2|2 F1	myelin and lymphocyte protein, T cell differentiation protein	Mm.39040	ENSMUST00000028853	GO:0001766:membrane raft polarization|GO:0005783:endoplasmic reticulum|GO:0005794:Golgi apparatus|GO:0005886:plasma membrane|GO:0008104:protein localization|GO:0016020:membrane|GO:0016021:integral component of membrane|GO:0019898:extrinsic component of me	7827	chr2:-:127633225-127656695	NM_001171187|NM_010762	NM_001171187(chr2:-:127633225-127656695)||NM_010762(chr2:-:127633225-127656695)	0.00868391	0.471481	0.00189973	0.149304	14.265	0.00348494	4.13e-05	13.1877	12.6181	13.2056	11.5217	11.8217	11.9775
Nmnat2	1.35979	NM_175460	chr1	+	152955100	153119261	4523	226518	-	AI843915|D030041I09Rik|PNAT1|PNAT2	1|1 G3	nicotinamide nucleotide adenylyltransferase 2	Mm.40548	ENSMUST00000043313	GO:0000166:nucleotide binding|GO:0000309:nicotinamide-nucleotide adenylyltransferase activity|GO:0003824:catalytic activity|GO:0004515:nicotinate-nucleotide adenylyltransferase activity|GO:0004515:nicotinate-nucleotide adenylyltransferase activity|GO:0005	75037	chr1:+:152955100-153119261	NM_175460	NM_175460(chr1:+:152955100-153119261)	0.155619	0.633023	0.0472958	0.372426	54.432	0.710511	0.147477	7.29882	6.23234	5.25334	5.29721	4.87254	4.78119
Timp3	1.35501	NM_011595	chr10	+	86300411	86349505	4681	21859	-	Timp-3	10 C1|10 4	tissue inhibitor of metalloproteinase 3	Mm.4871	ENSMUST00000020234	GO:0002020:protease binding|GO:0004857:enzyme inhibitor activity|GO:0005576:extracellular region|GO:0005578:proteinaceous extracellular matrix|GO:0005604:basement membrane|GO:0005615:extracellular space|GO:0005634:nucleus|GO:0005737:cytoplasm|GO:0008191:m	36322	chr10:+:86300411-86349505	NM_011595	NM_011595(chr10:+:86300411-86349505)	0.0103085	0.484969	0.00328744	0.174765	21.008	0.211046	0.0121751	18.2371	17.7182	18.2371	17.2342	16.882	16.593
Tubb2a	1.355	NM_009450	chr13	-	34074279	34078008	1605	22151	-	M(beta)2|Tubb2	13 A3.3|13	tubulin, beta 2A class IIA	Mm.422827	ENSMUST00000056427	GO:0000166:nucleotide binding|GO:0003924:GTPase activity|GO:0005200:structural constituent of cytoskeleton|GO:0005525:GTP binding|GO:0005634:nucleus|GO:0005737:cytoplasm|GO:0005856:cytoskeleton|GO:0005874:microtubule|GO:0007017:microtubule-based process|G	134314	chr13:-:34074279-34078008	NM_009450	NM_009450(chr13:-:34074279-34078008)	0.00116981	0.371584	0.00039608	0.100105	54.432	0.000141955	8.35e-07	11.1126	10.9559	11.3571	9.75757	9.72443	10.0333
Gm21975	1.35073	NM_146023	chr11	-	79513384	79530609	3964	101488212	-	Evi2a-evi2b	11 B5|11	predicted gene 21975	Mm.439665	ENSMUST00000170422			chr11:-:79513384-79530609	NM_146023	NM_146023(chr11:-:79513384-79530609)	0.0364493	0.550531	0.00194232	0.149304	64.933	0.302803	0.0233304	7.0143	7.19408	8.1524	5.62053	5.84335	5.84406
Lrg1	1.34929	NM_029796	chr17	-	56119677	56121946	1353	76905	-	1300008B03Rik|2310031E04Rik|Lrg|Lrhg	17 29.17 c	leucine-rich alpha-2-glycoprotein 1	Mm.348025	ENSMUST00000041357	GO:0001938:positive regulation of endothelial cell proliferation|GO:0005160:transforming growth factor beta receptor binding|GO:0005615:extracellular space|GO:0005615:extracellular space|GO:0030511:positive regulation of transforming growth factor beta re	36468	chr17:-:56119677-56121946	NM_029796	NM_029796(chr17:-:56119677-56121946)	0.0567513	0.578519	0.0108016	0.242174	42.076	0.104269	0.0039644	10.8159	10.0024	10.9887	9.74312	9.359	9.46659
Gzma	1.34423	NM_010370	chr13	-	113093826	113100981	878	14938	-	AW494114|Ctla-3|Ctla3|Hf|Hf1|SE1|TSP-1|TSP1	13 D2.2|13	granzyme A	Mm.15510	ENSMUST00000023897	GO:0004252:serine-type endopeptidase activity|GO:0005576:extracellular region|GO:0005634:nucleus|GO:0006508:proteolysis|GO:0006915:apoptotic process|GO:0008233:peptidase activity|GO:0008236:serine-type peptidase activity|GO:0016787:hydrolase activity|GO:0	21237	chr13:-:113093826-113100981	NM_010370	NM_010370(chr13:-:113093826-113100981)	0.0428809	0.567582	0.00388932	0.18075	64.933	0.245762	0.0156432	8.92267	8.18841	9.05976	7.57845	7.59725	7.42021
Fgfr2	1.34417	NM_201601	chr7	-	130162450	130266808	4856	14183	-	AU043015|AW556123|Bek|Fgfr-2|Fgfr-7|Fgfr7|KGFR|KGFRTr|svs	7|7 F3	fibroblast growth factor receptor 2	Mm.16340	ENSMUST00000122054	GO:0000122:negative regulation of transcription from RNA polymerase II promoter|GO:0000166:nucleotide binding|GO:0001525:angiogenesis|GO:0001657:ureteric bud development|GO:0001701:in utero embryonic development|GO:0001701:in utero embryonic development|G	22566	chr7:-:130162450-130266808	NM_001347638|NM_010207|NM_201601	NM_001347638(chr7:-:130162450-130266808)||NM_010207(chr7:-:130162450-130266808)||NM_201601(chr7:-:130162450-130266808)	0.0793353	0.585215	0.0249412	0.313736	42.076	0.309303	0.0240947	8.07345	7.12719	8.33888	5.02445	6.72928	6.74412
Actg1	1.34402	NM_001313923	chr11	-	120345686	120348495	1953	11465	-	AL023024|Actg|Actl|E51	11|11 E2	actin, gamma, cytoplasmic 1	Mm.196173	ENSMUST00000071555	GO:0000166:nucleotide binding|GO:0005200:structural constituent of cytoskeleton|GO:0005515:protein binding|GO:0005524:ATP binding|GO:0005615:extracellular space|GO:0005634:nucleus|GO:0005737:cytoplasm|GO:0005856:cytoskeleton|GO:0015629:actin cytoskeleton|	74402	chr11:-:120345686-120348495	NM_009609|NM_001313923	NM_009609(chr11:-:120345686-120348495)||NM_001313923(chr11:-:120345686-120348495)	0.0139259	0.505168	0.00365796	0.175466	29.891	0.00441719	5.51e-05	15.7807	15.3941	15.7488	14.38	14.4048	14.9653
Tbc1d30	1.34079	NM_029057	chr10	-	121263819	121311189	5695	74694	-	4930505D03Rik	10|10 D2	TBC1 domain family, member 30	Mm.233833	ENSMUST00000064107	GO:0005096:GTPase activator activity|GO:0005096:GTPase activator activity|GO:0005622:intracellular|GO:0005829:cytosol|GO:0005886:plasma membrane|GO:0005886:plasma membrane|GO:0005929:cilium|GO:0006886:intracellular protein transport|GO:0012505:endomembran	18930	chr10:-:121263819-121311189	NM_029057	NM_029057(chr10:-:121263819-121311189)	0.0248885	0.539713	0.00144422	0.147192	8.399	0.173138	0.00891684	8.61647	8.2561	9.1166	7.39633	7.16995	7.27568
Chrnb1	1.33847	NM_009601	chr11	-	69784035	69795937	2149	11443	-	Achr-2|Acrb	11 B3|11 4	cholinergic receptor, nicotinic, beta polypeptide 1 (muscle)	Mm.86425	ENSMUST00000045971	GO:0001941:postsynaptic membrane organization|GO:0003009:skeletal muscle contraction|GO:0005216:ion channel activity|GO:0005230:extracellular ligand-gated ion channel activity|GO:0005515:protein binding|GO:0005886:plasma membrane|GO:0005892:acetylcholine-	594	chr11:-:69784035-69795937	NM_009601	NM_009601(chr11:-:69784035-69795937)	0.0431035	0.567582	0.0163769	0.279381	54.432	0.108495	0.00418386	10.1145	9.38939	10.2802	9.30745	8.50533	8.77598
Med1	1.32786	NM_001080118	chr11	-	98153660	98193293	6518	19014	-	AI480703|CRSP210|DRIP205|PBP|Pparbp|TRAP220|l11Jus15	11 D|11 61	mediator complex subunit 1	Mm.12926	ENSMUST00000107545	GO:0000122:negative regulation of transcription from RNA polymerase II promoter|GO:0000151:ubiquitin ligase complex|GO:0000785:chromatin|GO:0000902:cell morphogenesis|GO:0000978:RNA polymerase II core promoter proximal region sequence-specific DNA binding	21002	chr11:-:98153660-98193293	NM_134027|NM_013634|NM_001080118	NM_134027(chr11:-:98152154-98193293)||NM_013634(chr11:-:98153660-98192906)||NM_001080118(chr11:-:98153660-98193293)	0.00391009	0.417839	0.00117824	0.142616	54.432	0.00548846	7.14e-05	10.491	10.0409	10.473	8.78992	9.29545	9.14514
Pak1	1.32276	NM_011035	chr7	+	97842938	97912381	3061	18479	-	AW045634|PAK-1|Paka	7 E1|7 53.	p21 protein (Cdc42/Rac)-activated kinase 1	Mm.260227	ENSMUST00000033040	GO:0000166:nucleotide binding|GO:0001666:response to hypoxia|GO:0001726:ruffle|GO:0001934:positive regulation of protein phosphorylation|GO:0003824:catalytic activity|GO:0004672:protein kinase activity|GO:0004672:protein kinase activity|GO:0004672:protein	1936	chr7:+:97842938-97912381	NM_011035	NM_011035(chr7:+:97842938-97912381)	0.011304	0.485844	0.00369573	0.175466	54.432	0.320228	0.0257392	8.37337	8.88577	8.85288	7.92788	7.2838	7.53012
Pllp	1.30308	NM_026385	chr8	-	94674894	94696242	1889	67801	-	0610010I06Rik|AV001002|Plapi|Tm4sf11	8|8 C5	plasma membrane proteolipid	Mm.279977	ENSMUST00000034227	GO:0001766:membrane raft polarization|GO:0006810:transport|GO:0006811:ion transport|GO:0008104:protein localization|GO:0016020:membrane|GO:0016021:integral component of membrane|GO:0019911:structural constituent of myelin sheath|GO:0042552:myelination|GO:	9329	chr8:-:94674894-94696242	NM_026385	NM_026385(chr8:-:94674894-94696242)	0.116207	0.610424	0.032613	0.338548	42.076	0.227212	0.0135828	9.66329	9.32854	9.79261	9.33486	8.36021	7.91665
Glul	1.30307	NM_008131	chr1	+	153899928	153909723	2807	14645	-	GS|Glns	1|1 G3	glutamate-ammonia ligase (glutamine synthetase)	Mm.210745	ENSMUST00000086199	GO:0000166:nucleotide binding|GO:0000287:magnesium ion binding|GO:0003824:catalytic activity|GO:0004351:glutamate decarboxylase activity|GO:0004356:glutamate-ammonia ligase activity|GO:0005515:protein binding|GO:0005524:ATP binding|GO:0005634:nucleus|GO:0	37567	chr1:+:153899928-153909723	NM_008131	NM_008131(chr1:+:153899928-153909723)	0.0980115	0.597971	0.0237568	0.310735	54.432	0.284207	0.0205992	13.3726	12.2747	13.5278	12.1216	11.7123	12.0695
Rnase4	1.29865	NM_201239	chr14	+	51095999	51106151	1819	58809	-	C730049F20Rik|Rab1	14|14 C1	ribonuclease, RNase A family 4	Mm.202665	ENSMUST00000022428	GO:0003676:nucleic acid binding|GO:0004518:nuclease activity|GO:0004519:endonuclease activity|GO:0004540:ribonuclease activity|GO:0005576:extracellular region|GO:0005615:extracellular space|GO:0009267:cellular response to starvation|GO:0016787:hydrolase a	10576	chr14:+:51095999-51106151	NM_021472|NM_201239	NM_021472(chr14:+:51091076-51106151)||NM_201239(chr14:+:51095999-51106151)	0.0041371	0.417839	0.00111412	0.142616	64.933	0.257115	0.0167791	8.67817	8.86773	8.32613	7.37952	7.59363	7.14967
Lsp1	1.29713	NM_019391	chr7	+	142471842	142494868	2097	16985	-	Lsp-1|WP34|p50|pp52	7 F5|7 87.	lymphocyte specific 1	Mm.234003	ENSMUST00000018963	GO:0003779:actin binding|GO:0004871:signal transducer activity|GO:0005886:plasma membrane|GO:0005886:plasma membrane|GO:0006915:apoptotic process|GO:0006935:chemotaxis|GO:0006952:defense response|GO:0007010:cytoskeleton organization|GO:0007165:signal tran	1750	chr7:+:142471842-142494868	NM_001271509|NM_001271510|NM_001136071|NM_001271523|NM_001271508|NM_019391	NM_001271509(chr7:+:142460811-142494868)||NM_001271510(chr7:+:142460811-142494868)||NM_001136071(chr7:+:142460811-142494868)||NM_001271523(chr7:+:142477012-142494868)||NM_001271508(chr7:+:142471842-142494868)||NM_019391(chr7:+:142471842-142494868)	0.112728	0.607332	0.0228754	0.308719	64.933	0.318273	0.0254611	9.16926	8.15525	9.64493	7.87213	7.67155	7.91205
Cttnbp2	1.29591	NM_080285	chr6	-	18366476	18514825	5931	30785	-	3010022N24Rik|4732477G22Rik|6430526E05|9130022E09Rik|AU040881|Cortbp2|ORF4|mKIAA1758	6|6 A2	cortactin binding protein 2	Mm.224189	ENSMUST00000090601	GO:0005519:cytoskeletal regulatory protein binding|GO:0005737:cytoplasm|GO:0008021:synaptic vesicle|GO:0015629:actin cytoskeleton|GO:0017124:SH3 domain binding|GO:0030036:actin cytoskeleton organization|GO:0042995:cell projection|	14125	chr6:-:18366476-18514825	NM_080285	NM_080285(chr6:-:18366476-18514825)	0.0289976	0.541933	0.00463249	0.183509	29.891	0.00998066	0.000150707	10.98	10.6212	10.8678	10.1821	9.57186	9.38322
Dhh	1.29385	NM_007857	chr15	-	98891154	98898540	4239	13363	-	C78960	15 F1|15 5	desert hedgehog	Mm.324688	ENSMUST00000023737	GO:0001649:osteoblast differentiation|GO:0005113:patched binding|GO:0005509:calcium ion binding|GO:0005515:protein binding|GO:0005576:extracellular region|GO:0005886:plasma membrane|GO:0006508:proteolysis|GO:0007224:smoothened signaling pathway|GO:0007267	22431	chr15:-:98891154-98898540	NM_007857	NM_007857(chr15:-:98891154-98898540)	0.0177984	0.513056	0.00455632	0.182389	29.891	0.0841866	0.00282925	11.752	11.4832	12.3113	10.9725	10.4007	10.4582
Tnfrsf12a	1.29123	NM_013749	chr17	-	23675444	23677449	965	27279	-	AI255180|C87282|Fn14|HPIP|TWEAK-R|TweakR	17|17 A3.3	tumor necrosis factor receptor superfamily, member 12a	Mm.28518	ENSMUST00000167059	GO:0001525:angiogenesis|GO:0001726:ruffle|GO:0005515:protein binding|GO:0005886:plasma membrane|GO:0006915:apoptotic process|GO:0006931:substrate-dependent cell migration, cell attachment to substrate|GO:0007155:cell adhesion|GO:0007275:multicellular orga	8451	chr17:-:23675444-23677449	NM_001161746|NM_013749	NM_001161746(chr17:-:23675444-23677449)||NM_013749(chr17:-:23675444-23677449)	0.0448866	0.567582	0.00302733	0.172225	29.891	0.0677302	0.00209788	10.7687	10.2553	11.2482	9.47743	9.41648	9.50154
Tgm2	1.29041	NM_009373	chr2	-	158116404	158146392	3549	21817	-	G[a]h|TG2|TGase2|tTG|tTGas	2 H1|2 78.	transglutaminase 2, C polypeptide	Mm.330731	ENSMUST00000103122	GO:0001974:blood vessel remodeling|GO:0003810:protein-glutamine gamma-glutamyltransferase activity|GO:0003810:protein-glutamine gamma-glutamyltransferase activity|GO:0005509:calcium ion binding|GO:0005525:GTP binding|GO:0005525:GTP binding|GO:0005578:prot	3391	chr2:-:158116404-158146392	NM_009373	NM_009373(chr2:-:158116404-158146392)	0.0334777	0.55004	0.004145	0.182094	54.432	0.044712	0.00121277	12.9636	12.3402	13.1129	11.6732	11.6004	11.8617
Ifitm10	1.28896	NM_177265	chr7	-	142326109	142372259	3230	320802	-	6330512M04Rik|AI848576|DSPA3	7|7 F5	interferon induced transmembrane protein 10	Mm.154486	ENSMUST00000059223	GO:0003674:molecular_function|GO:0005575:cellular_component|GO:0005886:plasma membrane|GO:0008150:biological_process|GO:0009607:response to biotic stimulus|GO:0016020:membrane|GO:0016021:integral component of membrane|		chr7:-:142326109-142372259	NM_001347541|NM_001347542|NM_177265	NM_001347541(chr7:-:142355507-142373746)||NM_001347542(chr7:-:142355507-142372327)||NM_177265(chr7:-:142326109-142372259)	0.0324514	0.544422	0.00186216	0.149304	74.8	7.5e-05	3.19e-07	11.0495	10.992	11.1978	10.0628	9.76057	9.09476
Pir	1.28519	NM_027153	chrX	+	164269430	164373013	1601	69656	-	2310042L19Rik|Pirnl	X|X F5	pirin	Mm.293463	ENSMUST00000033749	GO:0003712:transcription cofactor activity|GO:0005634:nucleus|GO:0005737:cytoplasm|GO:0005829:cytosol|GO:0006351:transcription, DNA-templated|GO:0006355:regulation of transcription, DNA-templated|GO:0008127:quercetin 2,3-dioxygenase activity|GO:0008127:qu	2717	chrX:+:164269430-164373013	NM_001301402|NM_027153	NM_001301402(chrX:+:164269430-164373013)||NM_027153(chrX:+:164269430-164373013)	0.0929152	0.592803	0.0137764	0.263179	42.076	0.289312	0.0214172	8.87143	8.07284	9.51383	7.58624	7.47637	7.62233
Was	1.2714	NM_009515	chrX	-	8081465	8090491	2094	22376	-	U42471|Wasp	X A1.1|X 3	Wiskott-Aldrich syndrome	Mm.4735	ENSMUST00000033505	GO:0002625:regulation of T cell antigen processing and presentation|GO:0003779:actin binding|GO:0005515:protein binding|GO:0005737:cytoplasm|GO:0005856:cytoskeleton|GO:0005911:cell-cell junction|GO:0006955:immune response|GO:0007015:actin filament organiz	30970	chrX:-:8081465-8090491	NM_009515	NM_009515(chrX:-:8081465-8090491)	0.114292	0.608896	0.0248661	0.313736	64.933	0.727126	0.157473	7.24752	6.38504	5.60438	5.02445	5.11364	5.38225
Entpd1	1.26837	NM_001304721	chr19	+	40612365	40741602	4248	12495	-	2610206B08Rik|AA408691|Cd39|NTPDase-1	19 C3|19 3	ectonucleoside triphosphate diphosphohydrolase 1	Mm.2824	ENSMUST00000134063	GO:0000166:nucleotide binding|GO:0005524:ATP binding|GO:0005605:basal lamina|GO:0005615:extracellular space|GO:0007186:G-protein coupled receptor signaling pathway|GO:0008021:synaptic vesicle|GO:0009181:purine ribonucleoside diphosphate catabolic process|	20423	chr19:+:40612365-40741602	NM_009848|NM_001304721	NM_009848(chr19:+:40659769-40741602)||NM_001304721(chr19:+:40612365-40741602)	0.00933189	0.474981	0.00199143	0.150336	7.029	0.000625721	4.89e-06	13.7765	13.5052	13.9885	12.8488	12.5082	12.152
Thbd	1.267	NM_009378	chr2	-	148404470	148408188	3718	21824	-	AI385582|CD141|TM	2 G3|2 73.	thrombomodulin	Mm.24096	ENSMUST00000099270	GO:0004888:transmembrane signaling receptor activity|GO:0005509:calcium ion binding|GO:0005615:extracellular space|GO:0005774:vacuolar membrane|GO:0005886:plasma membrane|GO:0005886:plasma membrane|GO:0005887:integral component of plasma membrane|GO:00075	308	chr2:-:148404470-148408188	NM_009378	NM_009378(chr2:-:148404470-148408188)	0.000720208	0.371584	0.000356466	0.0984118	54.432	2.71e-06	5.46e-09	16.0607	15.8709	16.1888	14.9802	14.758	14.7937
Rgs2	1.26161	NM_009061	chr1	-	143999337	144004149	3009	19735	-	GOS8	1 F|1 62.5	regulator of G-protein signaling 2	Mm.28262	ENSMUST00000127206	GO:0001965:G-protein alpha-subunit binding|GO:0005096:GTPase activator activity|GO:0005096:GTPase activator activity|GO:0005515:protein binding|GO:0005634:nucleus|GO:0005634:nucleus|GO:0005737:cytoplasm|GO:0005829:cytosol|GO:0005829:cytosol|GO:0005886:pla	2192	chr1:-:143999337-144004149	NM_009061	NM_009061(chr1:-:143999337-144004149)	0.0138303	0.503111	0.000945813	0.132763	29.891	8.39e-05	3.83e-07	11.3698	11.1162	11.1636	10.1974	9.902	9.48179
Gpc4	1.26157	NM_008150	chrX	-	52053017	52164923	2325	14735	-	9530073D23Rik|AF311610|AI385680|AI661372|K-glypican	X A5|X 28.	glypican 4	Mm.1528	ENSMUST00000033450	GO:0005576:extracellular region|GO:0005578:proteinaceous extracellular matrix|GO:0005615:extracellular space|GO:0005634:nucleus|GO:0005886:plasma membrane|GO:0009897:external side of plasma membrane|GO:0016020:membrane|GO:0031225:anchored component of mem	55582	chrX:-:52053017-52164923	NM_008150	NM_008150(chrX:-:52053017-52164923)	0.0932676	0.592969	0.0156638	0.2771	42.076	0.356443	0.031769	8.18312	7.60982	7.92422	6.66265	6.80566	4.87763
Il1b	1.25487	NM_008361	chr2	-	129364577	129371139	1348	16176	-	IL-1beta|Il-1b	2 F1|2 62.	interleukin 1 beta	Mm.222830	ENSMUST00000028881	GO:0000122:negative regulation of transcription from RNA polymerase II promoter|GO:0000165:MAPK cascade|GO:0000187:activation of MAPK activity|GO:0001660:fever generation|GO:0001934:positive regulation of protein phosphorylation|GO:0005125:cytokine activi	481	chr2:-:129364577-129371139	NM_008361	NM_008361(chr2:-:129364577-129371139)	0.0577806	0.578519	0.00566567	0.199302	74.8	0.00816398	0.00011629	9.32215	9.67402	9.29916	6.73857	8.06728	8.23174
Arhgap10	1.2524	NM_030113	chr8	-	77250365	77517907	3038	78514	-	A930033B01Rik|PSGAP-m|PSGAP-s	8|8 C1	Rho GTPase activating protein 10	Mm.165974	ENSMUST00000076316	GO:0005096:GTPase activator activity|GO:0005515:protein binding|GO:0005737:cytoplasm|GO:0005829:cytosol|GO:0005886:plasma membrane|GO:0007010:cytoskeleton organization|GO:0007165:signal transduction|GO:0016020:membrane|GO:0043066:negative regulation of ap	12695	chr8:-:77250365-77517907	NM_030113	NM_030113(chr8:-:77250365-77517907)	0.131759	0.612623	0.0271698	0.321999	29.891	0.672374	0.129864	7.49041	7.51756	7.43001	5.24071	7.06006	6.23801
Ptpn13	1.25131	NM_011204	chr5	+	103425191	103598361	8282	19249	-	AI324989|PTP-BL|PTPL1|Ptpri|RIP	5 E5|5 50.	protein tyrosine phosphatase, non-receptor type 13	Mm.3414	ENSMUST00000048957	GO:0004721:phosphoprotein phosphatase activity|GO:0004725:protein tyrosine phosphatase activity|GO:0005515:protein binding|GO:0005634:nucleus|GO:0005634:nucleus|GO:0005737:cytoplasm|GO:0005737:cytoplasm|GO:0005856:cytoskeleton|GO:0005886:plasma membrane|G	7909	chr5:+:103425191-103598361	NM_011204	NM_011204(chr5:+:103425191-103598361)	0.0957075	0.5948	0.0275145	0.322647	72.035	0.579973	0.0861381	8.49326	8.01669	7.18311	7.15592	6.62409	6.76538
Litaf	1.25081	NM_019980	chr16	-	10959272	10993121	2237	56722	-	3222402J11Rik|C85531|N4WBP3|TBX1	16|16 A1	LPS-induced TN factor	Mm.294753	ENSMUST00000023143	GO:0001817:regulation of cytokine production|GO:0004871:signal transducer activity|GO:0005515:protein binding|GO:0005654:nucleoplasm|GO:0005764:lysosome|GO:0005765:lysosomal membrane|GO:0005794:Golgi apparatus|GO:0005829:cytosol|GO:0005886:plasma membrane	37974	chr16:-:10959272-10993121	NM_019980	NM_019980(chr16:-:10959272-10993121)	0.00808867	0.451286	0.00149312	0.147192	42.076	3.54e-05	1.31e-07	13.6228	13.2818	13.6668	11.8987	12.372	12.5313
Ahnak	1.24706	NM_001039959	chr19	+	8989283	9076926	1053	66395	-	DY6	19|19 A	AHNAK nucleoprotein (desmoyokin)	Mm.203866	ENSMUST00000092955	GO:0003723:RNA binding|GO:0005634:nucleus|GO:0005737:cytoplasm|GO:0005765:lysosomal membrane|GO:0005829:cytosol|GO:0005886:plasma membrane|GO:0005886:plasma membrane|GO:0005911:cell-cell junction|GO:0005913:cell-cell adherens junction|GO:0005925:focal adh	67425	chr19:+:8989283-9076926	NR_104460|NM_001286518|NM_009643|NM_001039959	NR_104460(chr19:+:8989283-9076926)||NM_001286518(chr19:+:8989283-9076926)||NM_009643(chr19:+:8989283-9019196)||NM_001039959(chr19:+:8989283-9076926)	0.0768222	0.585215	0.0276903	0.323028	29.891	0.200665	0.011281	10.4167	9.35358	10.2969	9.04986	8.65655	9.35873
Zyx	1.23554	NM_001289617	chr6	+	42349827	42360213	3399	22793	-	9530098H06Rik|R75157	6|6 B2.1	zyxin	Mm.282303	ENSMUST00000164375	GO:0001725:stress fiber|GO:0003723:RNA binding|GO:0005515:protein binding|GO:0005634:nucleus|GO:0005829:cytosol|GO:0005856:cytoskeleton|GO:0005913:cell-cell adherens junction|GO:0005925:focal adhesion|GO:0007155:cell adhesion|GO:0007160:cell-matrix adhesi	31164	chr6:+:42349827-42360213	NM_001289619|NM_001289618|NM_011777|NM_001289617	NM_001289619(chr6:+:42349827-42358562)||NM_001289618(chr6:+:42349827-42358562)||NM_011777(chr6:+:42349827-42358562)||NM_001289617(chr6:+:42349827-42360213)	0.0104547	0.48519	0.0012281	0.144179		0.00392922	4.83e-05	11.1602	10.639	11.0278	9.95996	9.79226	9.7507
Sulf1	1.2322	NM_001198565	chr1	+	12692429	12860372	4625	240725	-	AI467640|AW121680|mKIAA1077	1|1 A3	sulfatase 1	Mm.45563	ENSMUST00000177608	GO:0001822:kidney development|GO:0001937:negative regulation of endothelial cell proliferation|GO:0002063:chondrocyte development|GO:0003094:glomerular filtration|GO:0003824:catalytic activity|GO:0004065:arylsulfatase activity|GO:0005509:calcium ion bindi	49408	chr1:+:12692429-12860372	NM_001198566|NM_172294|NM_001198565	NM_001198566(chr1:+:12692429-12860372)||NM_172294(chr1:+:12718544-12860372)||NM_001198565(chr1:+:12692429-12860372)	0.0463373	0.568469	0.00858154	0.223654	29.891	0.311898	0.0247371	7.74077	8.12799	9.32697	6.89579	6.89579	6.13002
2310007B03Rik	1.22267	NM_172411	chr1	-	93151354	93160948	2293	71874	-	-	1|1 D	RIKEN cDNA 2310007B03 gene	Mm.158766	ENSMUST00000143419	GO:0003674:molecular_function|GO:0005575:cellular_component|GO:0008150:biological_process|	11761	chr1:-:93151354-93160948	NM_001159940|NM_172411	NM_001159940(chr1:-:93151354-93160870)||NM_172411(chr1:-:93151354-93160948)	0.00342714	0.403823	0.00113839	0.142616	54.432	0.723193	0.155402	7.25748	6.91021	7.21955	6.20891	5.72998	5.99688
Avpi1	1.22012	NM_027106	chr19	-	42123274	42128993	976	69534	-	2310008N12Rik|AA410041|VIT32|esu|mVIT32	19|19 C3	arginine vasopressin-induced 1	Mm.30060	ENSMUST00000018965	GO:0000187:activation of MAPK activity|GO:0003674:molecular_function|GO:0005575:cellular_component|GO:0007049:cell cycle|	11027	chr19:-:42123274-42128993	NM_027106	NM_027106(chr19:-:42123274-42128993)	0.107236	0.602772	0.0407678	0.361427	42.076	0.299438	0.0228961	10.6372	10.1083	10.566	10.2325	9.34585	9.1229
Synpo	1.2199	NM_177340	chr18	-	60593989	60624305	5012	104027	-	9030217H17Rik|9130229N11|9330140I15Rik|AW046661	18|18 D3	synaptopodin	Mm.252321	ENSMUST00000115318	GO:0001725:stress fiber|GO:0003779:actin binding|GO:0005634:nucleus|GO:0005737:cytoplasm|GO:0005856:cytoskeleton|GO:0005886:plasma membrane|GO:0005923:bicellular tight junction|GO:0015629:actin cytoskeleton|GO:0015629:actin cytoskeleton|GO:0016020:membran	5274	chr18:-:60593989-60624305	NM_001109975|NM_177340	NM_001109975(chr18:-:60600205-60610104)||NM_177340(chr18:-:60593989-60624305)	0.0262449	0.540666	0.00812042	0.218929	54.432	0.000685966	5.67e-06	9.33947	8.92459	9.41855	7.8806	8.64798	8.11957
Slc25a24	1.21774	NM_172685	chr3	+	109123148	109168409	3383	229731	-	2610016M12Rik	3|3 F3	solute carrier family 25 (mitochondrial carrier, phosphate carrier), member 24	Mm.33574	ENSMUST00000029477	GO:0005347:ATP transmembrane transporter activity|GO:0005347:ATP transmembrane transporter activity|GO:0005509:calcium ion binding|GO:0005739:mitochondrion|GO:0005739:mitochondrion|GO:0005743:mitochondrial inner membrane|GO:0005743:mitochondrial inner mem	92693	chr3:+:109123148-109168409	NM_172685	NM_172685(chr3:+:109123148-109168409)	0.0033152	0.396998	0.00107972	0.142281	42.076	0.000673015	5.47e-06	11.7824	11.5706	11.7876	10.5646	10.9125	10.5628
Dmd	1.2114	NM_001314038	chrX	+	85048294	85144411	1410	13405	-	DXSmh7|DXSmh9|Dp427|Dp71|dys|mdx|pke	X C1|X 38.	dystrophin, muscular dystrophy	Mm.275608	ENSMUST00000113991	GO:0001954:positive regulation of cell-matrix adhesion|GO:0002027:regulation of heart rate|GO:0002027:regulation of heart rate|GO:0002162:dystroglycan binding|GO:0003779:actin binding|GO:0005200:structural constituent of cytoskeleton|GO:0005515:protein bi	20856	chrX:+:85048294-85144411	NM_001314035|NM_007868|NM_001314037|NM_001314036|NM_001314034|NM_001314038	NM_001314035(chrX:+:85048294-85205050)||NM_007868(chrX:+:82948869-85205050)||NM_001314037(chrX:+:85048294-85205050)||NM_001314036(chrX:+:85048294-85205050)||NM_001314034(chrX:+:85048294-85205050)||NM_001314038(chrX:+:85048294-85144411)	0.0542974	0.575547	0.0175473	0.284138	64.933	0.636927	0.110368	7.41807	6.97933	8.12004	6.80508	6.20667	6.0846
Myof	1.21094	NM_001302140	chr19	-	37899035	38043577	7133	226101	-	2310004N10Rik|2310051D19Rik|E030042N20Rik|Fer1l3	19|19 C2	myoferlin	Mm.34674	ENSMUST00000041475	GO:0001778:plasma membrane repair|GO:0005543:phospholipid binding|GO:0005543:phospholipid binding|GO:0005634:nucleus|GO:0005886:plasma membrane|GO:0005901:caveola|GO:0016020:membrane|GO:0016021:integral component of membrane|GO:0030947:regulation of vascu	40882	chr19:-:37899035-38043577	NM_001099634|NM_001302140	NM_001099634(chr19:-:37899035-38043577)||NM_001302140(chr19:-:37899035-38043577)	0.0353845	0.550531	0.0142063	0.266271	74.8	0.140787	0.0062904	9.67173	9.26887	10.0472	9.11638	8.46079	8.39779
Tanc2	1.21055	NM_181071	chr11	+	105589985	105929303	11859	77097	-	3526402J09Rik|5730590C14Rik	11|11 E1	tetratricopeptide repeat, ankyrin repeat and coiled-coil containing 2	Mm.22501	ENSMUST00000100330	GO:0001701:in utero embryonic development|GO:0003674:molecular_function|GO:0005575:cellular_component|	64680	chr11:+:105589985-105929303	NM_181071	NM_181071(chr11:+:105589985-105929303)	0.0386447	0.558723	0.00573674	0.199302	64.933	0.0384574	0.000979749	10.1561	10.8223	10.9566	9.42491	9.72273	9.6117
Bcl3	1.20808	NM_033601	chr7	-	19808461	19822755	1835	12051	-	AI528691|Bcl-3	7 A3|7 9.9	B cell leukemia/lymphoma 3	Mm.439658	ENSMUST00000120537	GO:0000060:protein import into nucleus, translocation|GO:0002268:follicular dendritic cell differentiation|GO:0002315:marginal zone B cell differentiation|GO:0002455:humoral immune response mediated by circulating immunoglobulin|GO:0002467:germinal center	81738	chr7:-:19808461-19822755	NM_033601	NM_033601(chr7:-:19808461-19822755)	0.0232427	0.539713	0.00743779	0.211442	29.891	0.230119	0.0139347	9.24562	8.49638	8.97621	7.27257	8.12004	7.76813
Rarb	1.20477	NM_001289762	chr14	-	16430839	16575476	2686	218772	-	A830025K23|Hap|Nr1b2	14 A2|14 7	retinoic acid receptor, beta	Mm.259318	ENSMUST00000063750	GO:0000122:negative regulation of transcription from RNA polymerase II promoter|GO:0000977:RNA polymerase II regulatory region sequence-specific DNA binding|GO:0001657:ureteric bud development|GO:0002068:glandular epithelial cell development|GO:0003148:ou	68100	chr14:-:16430839-16575476	NM_001289761|NM_001289760|NM_011243|NM_001289762	NM_001289761(chr14:-:16430839-17082331)||NM_001289760(chr14:-:16430839-17082331)||NM_011243(chr14:-:16430839-16575476)||NM_001289762(chr14:-:16430839-16575476)	0.0646016	0.578519	0.00865717	0.223654	8.399	0.00124259	1.18e-05	10.9266	10.7538	11.2878	9.72181	9.87098	8.32336
Fam69a	1.20357	NM_026062	chr5	-	107908041	107987077	2724	67266	-	2900024C23Rik|AI315274	5 F|5	family with sequence similarity 69, member A	Mm.277897	ENSMUST00000031198	GO:0005515:protein binding|GO:0005575:cellular_component|GO:0005783:endoplasmic reticulum|GO:0008150:biological_process|GO:0016020:membrane|GO:0016021:integral component of membrane|	12104	chr5:-:107908041-107987077	NM_026062	NM_026062(chr5:-:107908041-107987077)	0.0250473	0.539713	0.0057033	0.199302	29.891	0.0304138	0.000685335	10.9712	10.6332	10.938	10.2722	9.58292	9.73445
Serpina1d	1.18103	NM_009246	chr12	-	103763586	103773633	1442	20703	-	AI118301|Dom4|PI4|Spi1-4	12 E|12 52	serine (or cysteine) peptidase inhibitor, clade A, member 1D	Mm.439695	ENSMUST00000078869	GO:0001948:glycoprotein binding|GO:0002020:protease binding|GO:0004866:endopeptidase inhibitor activity|GO:0004867:serine-type endopeptidase inhibitor activity|GO:0004867:serine-type endopeptidase inhibitor activity|GO:0005576:extracellular region|GO:0005	20103	chr12:-:103763586-103773633	NM_009246	NM_009246(chr12:-:103763586-103773633)	0.080053	0.585393	0.0314079	0.336041	54.432	0.490996	0.0589274	8.88497	7.4091	7.52892	5.70716	7.23119	6.34789
Ccdc68	1.17877	NM_201362	chr18	+	69925558	69969484	1525	381175	-	BC046343	18|18 E2	coiled-coil domain containing 68	Mm.266831	ENSMUST00000043929	GO:0003674:molecular_function|GO:0005622:intracellular|	11880	chr18:+:69925558-69969484	NM_201362	NM_201362(chr18:+:69925558-69969484)	0.0248149	0.539713	0.00470314	0.184609	42.076	0.774423	0.19549	7.3532	7.09334	7.00793	5.91457	5.8772	6.54465
Naalad2	1.17843	NM_028279	chr9	-	18323020	18385928	2690	72560	-	2700022G20Rik|D9Ertd285e|Folh1b|GCP3|GCPIII|NAADALASE2|NAALADASE2	9 A2|9 7.0	N-acetylated alpha-linked acidic dipeptidase 2	Mm.474510	ENSMUST00000166825	GO:0003824:catalytic activity|GO:0004180:carboxypeptidase activity|GO:0005886:plasma membrane|GO:0006508:proteolysis|GO:0008152:metabolic process|GO:0008233:peptidase activity|GO:0008237:metallopeptidase activity|GO:0016020:membrane|GO:0016021:integral co	3294	chr9:-:18323020-18385928	NM_028279	NM_028279(chr9:-:18323020-18385928)	0.0834631	0.587757	0.0422671	0.364549	29.891	0.785146	0.21103	7.96407	7.26228	8.04482	7.43409	6.78564	6.54465
Rhpn2	1.17616	NM_027897	chr7	+	35334236	35392287	3439	52428	-	1300002E07Rik|AA536890|C85860|D7Ertd784e	7 B2|7 21.	rhophilin, Rho GTPase binding protein 2	Mm.286600	ENSMUST00000032705	GO:0003674:molecular_function|GO:0007165:signal transduction|GO:0008150:biological_process|	12407	chr7:+:35334236-35392287	NM_027897	NM_027897(chr7:+:35334236-35392287)	0.079379	0.585215	0.034843	0.345859	42.076	0.303017	0.0233704	10.7278	9.61142	10.2229	8.56184	9.04674	9.70541
Zfp551	1.17243	NM_001033820	chr7	-	12415148	12422491	2335	619331	-	9630004E07Rik|Znf551	7|7 A1	zinc fingr protein 551	Mm.361832	ENSMUST00000080348	GO:0003676:nucleic acid binding|GO:0005622:intracellular|GO:0005634:nucleus|GO:0046872:metal ion binding|	64631	chr7:-:12415148-12422491	NM_001033820	NM_001033820(chr7:-:12415148-12422491)	0.0907632	0.591636	0.0308351	0.333925		0.456172	0.050859	6.32835	6.96815	8.36069	6.06701	4.78534	5.79572
Slc12a8	1.17181	NM_001083902	chr16	+	33518594	33664135	3050	171286	-	CCC9|E330020C02Rik	16|16 B3	solute carrier family 12 (potassium/chloride transporters), member 8	Mm.35253	ENSMUST00000119173	GO:0006810:transport|GO:0006811:ion transport|GO:0006813:potassium ion transport|GO:0015293:symporter activity|GO:0015379:potassium:chloride symporter activity|GO:0016020:membrane|GO:0016021:integral component of membrane|GO:0022820:potassium ion symporte	11628	chr16:+:33518594-33664135	NM_134251|NM_001083902	NM_134251(chr16:+:33518328-33664135)||NM_001083902(chr16:+:33518594-33664135)	0.0172858	0.510178	0.00603123	0.199302	8.399	0.0303934	0.000680167	10.6457	9.96289	10.4392	9.26737	9.01609	9.60452
Zbtb7c	1.16978	NM_145356	chr18	+	75820177	76148564	4572	207259	-	B230208J24Rik|Kr-pok|Zbtb36	18|18 E3	zinc finger and BTB domain containing 7C	Mm.159332	ENSMUST00000058997	GO:0003676:nucleic acid binding|GO:0005515:protein binding|GO:0005634:nucleus|GO:0045600:positive regulation of fat cell differentiation|GO:0045944:positive regulation of transcription from RNA polymerase II promoter|GO:0046872:metal ion binding|GO:190302	17070	chr18:+:75820177-76148564	NM_145356	NM_145356(chr18:+:75820177-76148564)	0.0161971	0.510016	0.00209587	0.150336		0.0115252	0.000181169	10.1701	9.79226	10.1138	8.26389	8.94406	8.97987
Trpm2	1.16069	NM_138301	chr10	-	77907721	77969872	7292	28240	-	9830168K16Rik|C79133|LTRPC2|TRPC7|Trp7|Trrp7	10 C1|10 3	transient receptor potential cation channel, subfamily M, member 2	Mm.276762	ENSMUST00000105401	GO:0001659:temperature homeostasis|GO:0002407:dendritic cell chemotaxis|GO:0005216:ion channel activity|GO:0005261:cation channel activity|GO:0005262:calcium channel activity|GO:0005272:sodium channel activity|GO:0005384:manganese ion transmembrane transp	20709	chr10:-:77907721-77969872	NM_138301	NM_138301(chr10:-:77907721-77969872)	0.0614149	0.578519	0.00848122	0.222906	29.891	0.637635	0.111347	8.3677	7.65236	8.38867	7.18112	7.20701	7.2533
Ehd2	1.15371	NM_153068	chr7	-	15948986	15967535	3058	259300	-	BC027084|C130052H20Rik	7 A2|7 8.6	EH-domain containing 2	Mm.138215	ENSMUST00000098799	GO:0000166:nucleotide binding|GO:0005509:calcium ion binding|GO:0005515:protein binding|GO:0005524:ATP binding|GO:0005525:GTP binding|GO:0005737:cytoplasm|GO:0005768:endosome|GO:0005829:cytosol|GO:0005886:plasma membrane|GO:0005886:plasma membrane|GO:0005	22825	chr7:-:15948986-15967535	NM_153068	NM_153068(chr7:-:15948986-15967535)	0.0643354	0.578519	0.028803	0.328589	64.933	0.257115	0.0168585	13.478	12.7462	13.4866	12.7735	12.2473	12.3243
Taf5	1.15198	NM_177342	chr19	+	47067747	47083479	3258	226182	-	6330528C20Rik|AV117817	19|19 C3	TATA-box binding protein associated factor 5	Mm.301522	ENSMUST00000026027	GO:0000790:nuclear chromatin|GO:0003677:DNA binding|GO:0003700:transcription factor activity, sequence-specific DNA binding|GO:0003700:transcription factor activity, sequence-specific DNA binding|GO:0004402:histone acetyltransferase activity|GO:0005634:nu	5064	chr19:+:47067747-47083479	NM_177342	NM_177342(chr19:+:47067747-47083479)	0.0757234	0.584452	0.0249004	0.313736	10.416	0.3798	0.0358578	8.24826	6.91021	7.47354	4.77099	6.52033	6.32156
Hpcal4	1.14673	NM_174998	chr4	+	123183503	123194699	4652	170638	-	AI846570|NVP-2	4|4 D2.2	hippocalcin-like 4	Mm.270641	ENSMUST00000059667	GO:0005246:calcium channel regulator activity|GO:0005509:calcium ion binding|GO:0005622:intracellular|GO:0007165:signal transduction|GO:0008022:protein C-terminus binding|GO:0008150:biological_process|GO:0019904:protein domain specific binding|GO:0046872:	9441	chr4:+:123183503-123194699	NM_174998	NM_174998(chr4:+:123183503-123194699)	0.143788	0.624582	0.0479274	0.37425	54.432	0.510931	0.0650201	8.14983	7.2464	7.97124	4.93728	6.82452	7.08878
Copg2	1.14652	NM_017478	chr6	-	30747553	30896794	4016	54160	-	AW227625|gamma-2-COP	6|6 A3.3	coatomer protein complex, subunit gamma 2	Mm.39896	ENSMUST00000048774	GO:0005198:structural molecule activity|GO:0005737:cytoplasm|GO:0005794:Golgi apparatus|GO:0006810:transport|GO:0006886:intracellular protein transport|GO:0006891:intra-Golgi vesicle-mediated transport|GO:0015031:protein transport|GO:0016020:membrane|GO:0	56292	chr6:-:30747553-30896794	NM_017478	NM_017478(chr6:-:30747553-30896794)	0.0474179	0.568469	0.00621178	0.201555	2.013	0.0130618	0.000213414	10.0291	10.068	10.3777	8.92146	8.30284	9.42701
Vav2	1.14299	NR_133905	chr2	-	27262103	27427608	5794	22325	-	2810040F13Rik|AI847175|Vav-2	2 A3|2 19.	vav 2 oncogene	Mm.179011	ENSMUST00000056176	GO:0001525:angiogenesis|GO:0005085:guanyl-nucleotide exchange factor activity|GO:0005085:guanyl-nucleotide exchange factor activity|GO:0005089:Rho guanyl-nucleotide exchange factor activity|GO:0005154:epidermal growth factor receptor binding|GO:0005515:pr	2530	chr2:-:27262103-27427608	NM_009500|NR_133905	NM_009500(chr2:-:27262103-27427608)||NR_133905(chr2:-:27262103-27427608)	0.0302399	0.54433	0.00914566	0.228738	54.432	0.322091	0.0260885	8.602	8.09339	8.89544	7.45901	7.66561	6.71196
Coro1a	1.1421	NM_001301374	chr7	-	126699773	126704220	1746	12721	-	Clabp|Lmb3|TACO|p57	7 69.25 cM	coronin, actin binding protein 1A	Mm.290482	ENSMUST00000106364	GO:0001772:immunological synapse|GO:0001772:immunological synapse|GO:0001845:phagolysosome assembly|GO:0001891:phagocytic cup|GO:0003723:RNA binding|GO:0003779:actin binding|GO:0003785:actin monomer binding|GO:0005515:protein binding|GO:0005737:cytoplasm|	6545	chr7:-:126699773-126704220	NM_009898|NM_001301374	NM_009898(chr7:-:126699773-126704816)||NM_001301374(chr7:-:126699773-126704220)	0.0920393	0.591636	0.038276	0.358967	42.076	0.307749	0.0238545	9.8765	8.46138	9.49556	7.41239	8.35346	8.45148
Esrrg	1.14071	NM_011935	chr1	+	187997826	188214884	5292	26381	-	ERR3|Errg|NR3B3|mKIAA0832	1|1 H5-H6	estrogen-related receptor gamma	Mm.89989	ENSMUST00000110939	GO:0000977:RNA polymerase II regulatory region sequence-specific DNA binding|GO:0001228:transcriptional activator activity, RNA polymerase II transcription regulatory region sequence-specific binding|GO:0001228:transcriptional activator activity, RNA poly	55581	chr1:+:187997826-188214884	NM_001243792|NM_011935	NM_001243792(chr1:+:187609005-188214884)||NM_011935(chr1:+:187997826-188214884)	0.1647	0.641314	0.0434909	0.366367	42.076	0.547925	0.0755232	5.94483	6.79084	7.98303	5.65013	5.66076	5.59905
Ada	1.13763	NM_001272052	chr2	-	163726570	163750239	1704	11486	-	-	2 84.44 cM	adenosine deaminase	Mm.388	ENSMUST00000017841	GO:0001666:response to hypoxia|GO:0001701:in utero embryonic development|GO:0001821:histamine secretion|GO:0001829:trophectodermal cell differentiation|GO:0001883:purine nucleoside binding|GO:0001889:liver development|GO:0001890:placenta development|GO:00	37249	chr2:-:163726570-163750239	NM_007398|NM_001272052	NM_007398(chr2:-:163726570-163750239)||NM_001272052(chr2:-:163726570-163750239)	0.0013172	0.371584	0.000871835	0.127908	54.432	8.59e-05	4.21e-07	12.4927	12.324	12.5534	11.6275	11.3448	11.3551
Pmp22	1.13555	NM_001302261	chr11	+	63128981	63159547	1706	18858	-	22kDa|Gas-3|HNPP|Tr|trembler	11 B3|11 3	peripheral myelin protein 22	Mm.1237	ENSMUST00000108702	GO:0005886:plasma membrane|GO:0005923:bicellular tight junction|GO:0007049:cell cycle|GO:0007050:cell cycle arrest|GO:0008219:cell death|GO:0008285:negative regulation of cell proliferation|GO:0010977:negative regulation of neuron projection development|G	7482	chr11:+:63128981-63159547	NM_001302260|NM_001302258|NM_008885|NM_001302257|NM_001302255|NM_001302259|NM_001302261	NM_001302260(chr11:+:63132802-63159547)||NM_001302258(chr11:+:63128981-63159547)||NM_008885(chr11:+:63131456-63159547)||NM_001302257(chr11:+:63128981-63159547)||NM_001302255(chr11:+:63131456-63159547)||NM_001302259(chr11:+:63132568-63159547)||NM_001302261	0.0208164	0.522409	0.00620535	0.201555	42.076	0.0051521	6.66e-05	12.6477	12.1315	12.4179	11.7632	11.2824	11.026
Rasgef1a	1.13247	NM_001316749	chr6	+	118011536	118091546	3185	70727	-	6330404M18Rik|AI835194	6|6 F1	RasGEF domain family, member 1A	Mm.87660	ENSMUST00000164960	GO:0005088:Ras guanyl-nucleotide exchange factor activity|GO:0005575:cellular_component|GO:0016477:cell migration|GO:0046579:positive regulation of Ras protein signal transduction|	17067	chr6:+:118011536-118091546	NM_027526|NM_001316749	NM_027526(chr6:+:118066384-118091546)||NM_001316749(chr6:+:118011536-118091546)	0.0317887	0.544422	0.00520124	0.19357	42.076	0.18906	0.0101162	8.80049	9.11822	8.61422	6.9906	7.66802	8.00402
Mmp9	1.13036	NM_013599	chr2	+	164948218	164955850	3175	17395	-	AW743869|B/MMP9|Clg4b|Gel B|MMP-9|pro-MMP-9	2 H3|2 85.	matrix metallopeptidase 9	Mm.4406	ENSMUST00000017881	GO:0001501:skeletal system development|GO:0001501:skeletal system development|GO:0001503:ossification|GO:0001934:positive regulation of protein phosphorylation|GO:0001968:fibronectin binding|GO:0002687:positive regulation of leukocyte migration|GO:0004175	3659	chr2:+:164948218-164955850	NM_013599	NM_013599(chr2:+:164948218-164955850)	0.0818177	0.586822	0.0204524	0.300793	54.432	0.787288	0.212337	7.32095	7.4091	6.42346	6.23796	6.19059	5.88388
Tpm2	1.12961	NM_001277876	chr4	-	43513725	43523554	2108	22004	-	Tpm-2|Trop-2	4|4 A5	tropomyosin 2, beta	Mm.646	ENSMUST00000107914	GO:0003779:actin binding|GO:0005200:structural constituent of cytoskeleton|GO:0005515:protein binding|GO:0005737:cytoplasm|GO:0005856:cytoskeleton|GO:0005862:muscle thin filament tropomyosin|GO:0005884:actin filament|GO:0006936:muscle contraction|GO:00070	134309	chr4:-:43513725-43523554	NM_009416|NM_001277875|NM_001277876	NM_009416(chr4:-:43513725-43523554)||NM_001277875(chr4:-:43513725-43523554)||NM_001277876(chr4:-:43513725-43523554)	0.0102256	0.484969	0.00184873	0.149304	64.933	0.480963	0.0566102	8.28499	7.95594	8.56748	7.30524	7.15537	6.96709
Mmp10	1.12933	NM_019471	chr9	+	7502341	7510242	1734	17384	-	AV377895|MMP-10|SL-2	9|9 A1	matrix metallopeptidase 10	Mm.14126	ENSMUST00000034488	GO:0004222:metalloendopeptidase activity|GO:0005509:calcium ion binding|GO:0005576:extracellular region|GO:0005578:proteinaceous extracellular matrix|GO:0006508:proteolysis|GO:0008233:peptidase activity|GO:0008237:metallopeptidase activity|GO:0008270:zinc	20546	chr9:+:7502341-7510242	NM_019471	NM_019471(chr9:+:7502341-7510242)	0.077693	0.585215	0.022856	0.308719	42.076	0.722667	0.155114	8.10082	7.06532	7.81538	6.68605	6.52033	6.98744
Dclre1a	1.12779	NM_018831	chr19	-	56529160	56548222	4074	55947	-	2810043H12Rik|AU022226|Pso2|Smn1a|Snm1|mKIAA0086	19|19 D2	DNA cross-link repair 1A	Mm.2805	ENSMUST00000182276	GO:0000784:nuclear chromosome, telomeric region|GO:0001650:fibrillar center|GO:0003684:damaged DNA binding|GO:0005634:nucleus|GO:0005654:nucleoplasm|GO:0006281:DNA repair|GO:0006289:nucleotide-excision repair|GO:0006303:double-strand break repair via nonh	8920	chr19:-:56529160-56548222	NM_018831	NM_018831(chr19:-:56529160-56548222)	0.0512949	0.572695	0.0191547	0.293263	42.076	0.251359	0.0161357	9.44311	9.13757	8.62059	8.00978	8.49418	7.44917
Ror1	1.12661	NM_001312690	chr4	+	100095790	100335761	2155	26563	-	2810404D04Rik|Ntrkr1	4 C6|4 45.	receptor tyrosine kinase-like orphan receptor 1	Mm.57252	ENSMUST00000039630	GO:0000166:nucleotide binding|GO:0001725:stress fiber|GO:0004672:protein kinase activity|GO:0004714:transmembrane receptor protein tyrosine kinase activity|GO:0005524:ATP binding|GO:0005737:cytoplasm|GO:0005887:integral component of plasma membrane|GO:000	3675	chr4:+:100095790-100335761	NM_013845|NM_001312690	NM_013845(chr4:+:100095790-100444806)||NM_001312690(chr4:+:100095790-100335761)	0.0155311	0.506873	0.00608193	0.199482	10.416	0.675067	0.130926	7.40553	7.04219	7.64321	6.08854	6.27892	6.69259
Ak1	1.11553	NM_001198790	chr2	+	32621757	32635058	2085	11636	-	Ak-1|B430205N08Rik	2 B|2 22.0	adenylate kinase 1	Mm.29189	ENSMUST00000113278	GO:0000166:nucleotide binding|GO:0001520:outer dense fiber|GO:0004017:adenylate kinase activity|GO:0004017:adenylate kinase activity|GO:0004550:nucleoside diphosphate kinase activity|GO:0005524:ATP binding|GO:0005737:cytoplasm|GO:0005829:cytosol|GO:000588	20135	chr2:+:32621757-32635058	NM_001198792|NM_001198791|NM_021515|NM_001198790	NM_001198792(chr2:+:32628389-32635058)||NM_001198791(chr2:+:32625436-32635058)||NM_021515(chr2:+:32629499-32635058)||NM_001198790(chr2:+:32621757-32635058)	0.0143134	0.506873	0.00487882	0.187678	42.076	0.0188988	0.000352689	10.6517	10.4328	11.0461	9.97412	9.30925	9.53621
Mme	1.11489	NM_001289463	chr3	+	63296094	63383713	5872	17380	-	6030454K05Rik|C85356|CALLA|CD10|NEP|SFE	3 E1|3 29.	membrane metallo endopeptidase	Mm.296022	ENSMUST00000194150	GO:0004175:endopeptidase activity|GO:0004222:metalloendopeptidase activity|GO:0005737:cytoplasm|GO:0005886:plasma membrane|GO:0005903:brush border|GO:0005925:focal adhesion|GO:0006508:proteolysis|GO:0006518:peptide metabolic process|GO:0008021:synaptic ve	5275	chr3:+:63296094-63383713	NM_001289462|NM_008604|NM_001289463	NM_001289462(chr3:+:63295434-63383713)||NM_008604(chr3:+:63295871-63383713)||NM_001289463(chr3:+:63296094-63383713)	0.0343696	0.550531	0.0106062	0.241943	7.029	0.647091	0.117009	7.82578	6.89083	7.59674	6.51137	5.8772	6.48185
Mir22hg	1.10601	NR_030711	chr11	+	75461538	75466690	1766	100042498	-	2210403K04Rik|mir-22	11|11 B5	Mir22 host gene (non-protein coding)	Mm.482242	ENSMUST00000149940			chr11:+:75461538-75466690	NR_030711	NR_030711(chr11:+:75461538-75466690)	0.0305144	0.544422	0.00224818	0.15153	64.933	0.026581	0.000559575	10.9551	10.2692	10.1078	9.00921	9.24449	9.16322
Parp3	1.10162	NM_001311150	chr9	-	106470321	106476949	2977	235587	-	A930002C11Rik|AW990611|Adprt3|Adprtl3|PARP-3|pADPRT-3	9|9 F1	poly (ADP-ribose) polymerase family, member 3	Mm.273659	ENSMUST00000112479	GO:0000723:telomere maintenance|GO:0003910:DNA ligase (ATP) activity|GO:0003950:NAD+ ADP-ribosyltransferase activity|GO:0005730:nucleolus|GO:0005737:cytoplasm|GO:0005829:cytosol|GO:0006273:lagging strand elongation|GO:0006302:double-strand break repair|GO	4005	chr9:-:106470321-106476949	NM_145619|NM_001311150	NM_145619(chr9:-:106470321-106476949)||NM_001311150(chr9:-:106470321-106476949)	0.0223623	0.534661	0.00727399	0.209212	54.432	0.0791421	0.00258618	9.56649	9.76868	10.3213	8.66706	9.16545	8.62017
Asns	1.101	NM_012055	chr6	-	7675170	7693182	1927	27053	-	-	6|6 A1	asparagine synthetase	Mm.2942	ENSMUST00000031766	GO:0000166:nucleotide binding|GO:0004066:asparagine synthase (glutamine-hydrolyzing) activity|GO:0004066:asparagine synthase (glutamine-hydrolyzing) activity|GO:0005524:ATP binding|GO:0005829:cytosol|GO:0006529:asparagine biosynthetic process|GO:0006529:a	69113	chr6:-:7675170-7693182	NM_012055	NM_012055(chr6:-:7675170-7693182)	0.00686472	0.451081	0.00218741	0.150336	64.933	0.0163422	0.000291058	10.4637	9.89113	10.2623	8.72877	9.16134	9.21223
Atp12a	1.1	NM_138652	chr14	+	56365067	56388551	3951	192113	-	Atp1al1|HKalpha2|cHKA	14|14 C3	ATPase, H+/K+ transporting, nongastric, alpha polypeptide	Mm.273271	ENSMUST00000007340	GO:0000166:nucleotide binding|GO:0005515:protein binding|GO:0005524:ATP binding|GO:0006810:transport|GO:0006811:ion transport|GO:0006813:potassium ion transport|GO:0006814:sodium ion transport|GO:0006885:regulation of pH|GO:0008900:hydrogen:potassium-exch	68197	chr14:+:56365067-56388551	NM_138652	NM_138652(chr14:+:56365067-56388551)	0.0181633	0.513801	0.00648763	0.204344	74.8	0.49632	0.0607729	8.57201	8.02999	8.5938	7.59624	6.93422	7.472
Aldh1a1	1.09752	NM_013467	chr19	+	20601981	20643462	2032	11668	-	Ahd-2|Ahd2|Aldh1|Aldh1a2|E1|Raldh1	19 B|19 13	aldehyde dehydrogenase family 1, subfamily A1	Mm.250866	ENSMUST00000087638	GO:0001523:retinoid metabolic process|GO:0001758:retinal dehydrogenase activity|GO:0002072:optic cup morphogenesis involved in camera-type eye development|GO:0002138:retinoic acid biosynthetic process|GO:0004028:3-chloroallyl aldehyde dehydrogenase activi	110441	chr19:+:20601981-20643462	NM_013467	NM_013467(chr19:+:20601981-20643462)	0.00161896	0.371584	0.000602341	0.114119	42.076	0.483973	0.0571144	8.52231	8.43093	8.32169	7.52007	7.18842	7.3334
Ttf2	1.08812	NM_001013026	chr3	-	100938859	100969663	4541	74044	-	4632434F22Rik|8030447N19|AV218430	3|3 F2.2	transcription termination factor, RNA polymerase II	Mm.270961	ENSMUST00000076941	GO:0000166:nucleotide binding|GO:0003676:nucleic acid binding|GO:0003677:DNA binding|GO:0004386:helicase activity|GO:0005524:ATP binding|GO:0005634:nucleus|GO:0005681:spliceosomal complex|GO:0005829:cytosol|GO:0006351:transcription, DNA-templated|GO:00063	37826	chr3:-:100938859-100969663	NM_001013026	NM_001013026(chr3:-:100938859-100969663)	0.11811	0.610424	0.0305375	0.333298	72.035	0.0639504	0.00193129	9.64367	8.93038	9.43843	8.50533	8.35031	6.60868
Trappc10	1.08562	NM_001081055	chr10	-	78186725	78244642	5047	216131	-	B230307C21Rik|Gm870|Tmem1	10 C1|10 3	trafficking protein particle complex 10	Mm.27539	ENSMUST00000000384	GO:0003674:molecular_function|GO:0005794:Golgi apparatus|GO:0006810:transport|GO:0006891:intra-Golgi vesicle-mediated transport|GO:0016192:vesicle-mediated transport|GO:0034498:early endosome to Golgi transport|GO:1990071:TRAPPII protein complex|	37751	chr10:-:78186725-78244642	NM_001081055	NM_001081055(chr10:-:78186725-78244642)	0.0624521	0.578519	0.00962665	0.230647	42.076	0.153987	0.00728558	9.66997	8.60311	9.2278	8.1656	7.90294	8.14217
Vps53	1.07717	NM_026664	chr11	-	76046225	76179630	2816	68299	-	2010002A08Rik|2310040I21Rik|3100002B05Rik|Hccs1	11|11 B5	VPS53 GARP complex subunit	Mm.46397	ENSMUST00000056601	GO:0000938:GARP complex|GO:0000938:GARP complex|GO:0005768:endosome|GO:0005794:Golgi apparatus|GO:0005802:trans-Golgi network|GO:0005829:cytosol|GO:0006810:transport|GO:0007041:lysosomal transport|GO:0015031:protein transport|GO:0016020:membrane|GO:003245	6264	chr11:-:76046225-76179630	NM_026664	NM_026664(chr11:-:76046225-76179630)	0.0345024	0.550531	0.00734984	0.209991	29.891	0.0572346	0.00167086	12.5584	11.9233	12.7009	11.5143	11.1589	11.4813
Tes	1.07656	NM_207176	chr6	+	17065148	17105825	2442	21753	-	D6Ertd352e|TESS|Tes1|Tes2|testin2	6 A2|6 7.6	testis derived transcript	Mm.436548	ENSMUST00000115467	GO:0003723:RNA binding|GO:0005634:nucleus|GO:0005737:cytoplasm|GO:0005829:cytosol|GO:0005886:plasma membrane|GO:0005913:cell-cell adherens junction|GO:0005925:focal adhesion|GO:0008270:zinc ion binding|GO:0008285:negative regulation of cell proliferation|	41051	chr6:+:17065148-17105825	NM_207176	NM_207176(chr6:+:17065148-17105825)	0.0654275	0.578519	0.0237631	0.310735	21.008	0.324982	0.0266563	11.3189	10.2614	10.6425	10.1526	9.54973	9.56598
Scd1	1.07624	NM_009127	chr19	-	44394449	44407709	4837	20249	-	AA589638|AI265570|Scd|Scd-1|ab	19 C3|19 3	stearoyl-Coenzyme A desaturase 1	Mm.267377	ENSMUST00000041331	GO:0004768:stearoyl-CoA 9-desaturase activity|GO:0004768:stearoyl-CoA 9-desaturase activity|GO:0004768:stearoyl-CoA 9-desaturase activity|GO:0005506:iron ion binding|GO:0005730:nucleolus|GO:0005783:endoplasmic reticulum|GO:0005789:endoplasmic reticulum me	74538	chr19:-:44394449-44407709	NM_009127	NM_009127(chr19:-:44394449-44407709)	0.0259661	0.539713	0.00931665	0.228738	72.035	0.0384733	0.000985258	11.1489	10.5689	11.2095	10.0726	9.81487	10.2976
Ptrf	1.07122	NM_008986	chr11	-	100956735	100970617	3218	19285	-	2310075E07Rik|AW546441|Cav-p60|Cavin	11 D|11 63	polymerase I and transcript release factor	Mm.21864	ENSMUST00000060792	GO:0003723:RNA binding|GO:0003723:RNA binding|GO:0005634:nucleus|GO:0005634:nucleus|GO:0005737:cytoplasm|GO:0005737:cytoplasm|GO:0005737:cytoplasm|GO:0005739:mitochondrion|GO:0005739:mitochondrion|GO:0005783:endoplasmic reticulum|GO:0005886:plasma membran	7499	chr11:-:100956735-100970617	NM_008986	NM_008986(chr11:-:100956735-100970617)	0.102249	0.59998	0.0440389	0.367228	54.432	0.376506	0.0353066	13.522	12.7675	13.6915	12.875	12.4207	12.4508
Zfp40	1.07111	NM_009555	chr17	-	23173868	23193228	4079	22700	-	CTfin12|NTfin12|Zfp-40	17 A3.3|17	zinc finger protein 40	Mm.437934	ENSMUST00000037057		136312	chr17:-:23173868-23193228	NM_009555	NM_009555(chr17:-:23173868-23193228)	0.0425901	0.567582	0.0208898	0.303371		0.643623	0.115079	8.10082	8.5052	8.78572	7.43409	8.0361	7.43297
Slc6a6	1.07004	NM_009320	chr6	+	91684066	91759063	6169	21366	-	AA589629|C80501|Taut	6 D1|6 40.	solute carrier family 6 (neurotransmitter transporter, taurine), member 6	Mm.395650	ENSMUST00000032185	GO:0001761:beta-alanine transmembrane transporter activity|GO:0001762:beta-alanine transport|GO:0005328:neurotransmitter:sodium symporter activity|GO:0005368:taurine transmembrane transporter activity|GO:0005369:taurine:sodium symporter activity|GO:000536	2291	chr6:+:91684066-91759063	NM_009320	NM_009320(chr6:+:91684066-91759063)	0.0218297	0.533244	0.0032865	0.174765	72.035	0.0517898	0.00147982	15.9863	15.5355	16.0982	15.0325	14.9163	14.8264
Parva	1.06972	NM_020606	chr7	+	112427705	112591688	4450	57342	-	2010012A22Rik|5430400F08Rik|AI225929|AU042898|Actp|CH-ILKBP|Parvin	7|7 F1	parvin, alpha	Mm.143763	ENSMUST00000033030	GO:0001525:angiogenesis|GO:0002040:sprouting angiogenesis|GO:0003148:outflow tract septum morphogenesis|GO:0003779:actin binding|GO:0005515:protein binding|GO:0005634:nucleus|GO:0005737:cytoplasm|GO:0005829:cytosol|GO:0005856:cytoskeleton|GO:0005886:plasm	10077	chr7:+:112427705-112591688	NM_020606	NM_020606(chr7:+:112427705-112591688)	0.000156829	0.289328	0.000480263	0.107642	72.035	0.000742311	6.38e-06	11.7664	11.5954	11.7286	10.6589	10.5907	10.7708
9130011E15Rik	1.06536	NM_198296	chr19	-	45818143	45998488	2896	71617	-	AI431055|AW050122	19|19 C3	RIKEN cDNA 9130011E15 gene	Mm.210949	ENSMUST00000045396	GO:0003674:molecular_function|GO:0005575:cellular_component|GO:0008150:biological_process|GO:0016020:membrane|GO:0016021:integral component of membrane|	15843	chr19:-:45818143-45998488	NM_198296	NM_198296(chr19:-:45818143-45998488)	0.000272652	0.321602	0.000430821	0.10294	54.432	0.0311999	0.000712712	10.1294	10.3036	10.3418	9.05865	9.2388	9.23825
Apold1	1.061	NM_001109914	chr6	+	134982000	134986836	3284	381823	-	Gm1075	6|6 G1	apolipoprotein L domain containing 1	Mm.296104	ENSMUST00000167323	GO:0003674:molecular_function|GO:0005654:nucleoplasm|GO:0005829:cytosol|GO:0008150:biological_process|	12781	chr6:+:134982000-134986836	NM_001109914	NM_001109914(chr6:+:134982000-134986836)	0.0825903	0.587654	0.0216927	0.306959	42.076	0.195073	0.0106321	12.4627	11.565	12.3396	11.4283	11.1139	11.2786
Layn	1.0606	NM_001033534	chr9	-	51056779	51077094	1786	244864	-	E030012M19Rik|Gm511	9|9 A5.3	layilin	Mm.335152	ENSMUST00000098782	GO:0005540:hyaluronic acid binding|GO:0016020:membrane|GO:0016021:integral component of membrane|GO:0030246:carbohydrate binding|	18716	chr9:-:51056779-51077094	NM_001033534	NM_001033534(chr9:-:51056779-51077094)	0.00505557	0.432368	0.00196829	0.149521	54.432	0.122913	0.00511107	9.91246	10.1453	10.1157	9.36139	9.05515	8.96737
Adam15	1.05243	NM_001037722	chr3	-	89339639	89350028	3007	11490	-	AD56|MDC15	3 F1|3 39.	a disintegrin and metallopeptidase domain 15 (metargidin)	Mm.274049	ENSMUST00000029676	GO:0001525:angiogenesis|GO:0001953:negative regulation of cell-matrix adhesion|GO:0004222:metalloendopeptidase activity|GO:0005178:integrin binding|GO:0005515:protein binding|GO:0005615:extracellular space|GO:0006508:proteolysis|GO:0007155:cell adhesion|G	2829	chr3:-:89339639-89350028	NM_009614|NM_001037722	NM_009614(chr3:-:89339639-89350028)||NM_001037722(chr3:-:89339639-89350028)	0.00195211	0.371584	0.00139531	0.147192	74.8	3.17e-06	6.63e-09	15.1405	14.9653	15.1997	14.3558	14.0543	14.0881
Arhgef6	1.0468	NM_152801	chrX	-	57231484	57338729	4569	73341	-	1600028C08Rik|1700038J06Rik|4930592P22Rik|alpha-PIX	X|X A6	Rac/Cdc42 guanine nucleotide exchange factor (GEF) 6	Mm.261443	ENSMUST00000033468	GO:0005085:guanyl-nucleotide exchange factor activity|GO:0005089:Rho guanyl-nucleotide exchange factor activity|GO:0005515:protein binding|GO:0005911:cell-cell junction|GO:0030027:lamellipodium|GO:0030032:lamellipodium assembly|GO:0035023:regulation of Rh	3561	chrX:-:57231484-57338729	NM_152801	NM_152801(chrX:-:57231484-57338729)	0.0342876	0.550531	0.0107084	0.241943	42.076	0.120259	0.00496347	9.21959	9.08784	9.95572	8.17279	8.60737	7.53012
Mylk	1.04352	NM_139300	chr16	+	34784949	35002434	7809	107589	-	9530072E15Rik|A930019C19Rik|AW489456|KRP|MLCK108|MLCK210|Mlck|nmMlck|smMLCK	16|16 B3	myosin, light polypeptide kinase	Mm.33360	ENSMUST00000023538	GO:0000166:nucleotide binding|GO:0001725:stress fiber|GO:0003779:actin binding|GO:0004672:protein kinase activity|GO:0004674:protein serine/threonine kinase activity|GO:0004687:myosin light chain kinase activity|GO:0005515:protein binding|GO:0005516:calmo	14202	chr16:+:34784949-35002434	NM_139300	NM_139300(chr16:+:34784949-35002434)	0.0498898	0.570662	0.0236137	0.310735	8.399	0.153987	0.00727443	11.1267	10.3576	10.8847	9.8412	9.65281	10.3296
Gm10532	1.04337	NR_045879	chr18	+	75514644	75522806	2301	100038353	-	ENSMUSG00000073534	18 E3|18	predicted gene 10532	Mm.440724	ENSMUST00000181913			chr18:+:75514644-75522806	NR_045879	NR_045879(chr18:+:75514644-75522806)	0.0615951	0.578519	0.0191031	0.293263	74.8	0.570346	0.0823235	5.90671	5.73948	7.25714	4.86333	4.87254	3.03281
Fads6	1.03937	NM_178035	chr11	-	115283365	115297546	1239	328035	-	BC044804|OTTMUSG00000021749	11|11 E2	fatty acid desaturase domain family, member 6	Mm.21995	ENSMUST00000056153	GO:0003674:molecular_function|GO:0005575:cellular_component|GO:0006629:lipid metabolic process|GO:0006631:fatty acid metabolic process|GO:0006633:fatty acid biosynthetic process|GO:0008150:biological_process|GO:0016020:membrane|GO:0016021:integral compone	18646	chr11:-:115283365-115297546	NM_178035	NM_178035(chr11:-:115283365-115297546)	0.0256782	0.539713	0.0068744	0.20833	29.891	0.625714	0.104918	7.91615	7.4502	8.25672	6.54108	6.87678	7.03888
Coa7	1.03098	NM_027250	chr4	+	108328151	108340718	2876	69893	-	2010305A19Rik|AI451324|D4Ertd796e|Selrc1	4 C7|4 50.	cytochrome c oxidase assembly factor 7	Mm.28354	ENSMUST00000131656	GO:0003674:molecular_function|GO:0005634:nucleus|GO:0005739:mitochondrion|GO:0005739:mitochondrion|GO:0008150:biological_process|	11317	chr4:+:108328151-108340718	NM_027250	NM_027250(chr4:+:108328151-108340718)	0.0773172	0.585215	0.0448419	0.367987	54.432	0.454356	0.0504975	10.0238	9.33547	9.88193	9.46379	8.84076	8.85095
Tmem242	1.02951	NM_027457	chr17	-	5410863	5440260	971	70544	-	1110008A10Rik|2310046K16Rik|5730437N04Rik	17|17 A1	transmembrane protein 242	Mm.46654	ENSMUST00000005053	GO:0003674:molecular_function|GO:0005575:cellular_component|GO:0008150:biological_process|GO:0016020:membrane|GO:0016021:integral component of membrane|	44020	chr17:-:5410863-5440260	NM_027457	NM_027457(chr17:-:5410863-5440260)	0.0771561	0.585215	0.0105705	0.241943	10.416	0.0147107	0.000254026	10.9567	10.9092	10.8557	9.87967	9.25164	10.359
Trdmt1	1.02819	NM_010067	chr2	-	13510160	13544664	2637	13434	-	Dnmt2|Rnmt2	2|2 A1	tRNA aspartic acid methyltransferase 1	Mm.6979	ENSMUST00000124488	GO:0003723:RNA binding|GO:0005634:nucleus|GO:0005737:cytoplasm|GO:0008033:tRNA processing|GO:0008168:methyltransferase activity|GO:0008175:tRNA methyltransferase activity|GO:0008175:tRNA methyltransferase activity|GO:0016428:tRNA (cytosine-5-)-methyltrans	3249	chr2:-:13510160-13544664	NM_010067	NM_010067(chr2:-:13510160-13544664)	0.0485661	0.568469	0.0149162	0.269419	29.891	0.319273	0.0256377	9.26636	8.65775	9.51223	8.4643	7.98588	8.23818
Cyp26b1	1.02772	NM_001177713	chr6	-	84571413	84593908	4700	232174	-	CP26|P450RAI-2	6|6 C3	cytochrome P450, family 26, subfamily b, polypeptide 1	Mm.255246	ENSMUST00000168003	GO:0001709:cell fate determination|GO:0001768:establishment of T cell polarity|GO:0001972:retinoic acid binding|GO:0004497:monooxygenase activity|GO:0004497:monooxygenase activity|GO:0005506:iron ion binding|GO:0005737:cytoplasm|GO:0005783:endoplasmic ret	23179	chr6:-:84571413-84593908	NM_175475|NM_001177713	NM_175475(chr6:-:84571413-84593810)||NM_001177713(chr6:-:84571413-84593908)	0.0793568	0.585215	0.0319928	0.337609	21.008	0.226529	0.0134893	13.2773	12.4278	13.397	11.0973	12.2495	12.2517
Sdcbp2	1.02404	NM_145535	chr2	+	151572622	151590005	1398	228765	-	-	2|2 G3	syndecan binding protein (syntenin) 2	Mm.32068	ENSMUST00000028950	GO:0005737:cytoplasm|GO:0008022:protein C-terminus binding|GO:0008150:biological_process|GO:0042802:identical protein binding|GO:0042803:protein homodimerization activity|GO:0046982:protein heterodimerization activity|GO:0070062:extracellular exosome|	9240	chr2:+:151572622-151590005	NM_145535	NM_145535(chr2:+:151572622-151590005)	0.113462	0.607346	0.0481168	0.374325	64.933	0.326553	0.0271952	9.44311	7.97223	8.85655	6.18027	7.83252	7.89711
Arhgap24	1.02392	NM_029270	chr5	+	102481390	102897937	3346	231532	-	0610025G21Rik	5|5 E5	Rho GTPase activating protein 24	Mm.440191	ENSMUST00000112852	GO:0001525:angiogenesis|GO:0005096:GTPase activator activity|GO:0005737:cytoplasm|GO:0005856:cytoskeleton|GO:0005925:focal adhesion|GO:0007165:signal transduction|GO:0007275:multicellular organism development|GO:0030054:cell junction|GO:0030154:cell diffe	32754	chr5:+:102481390-102897937	NM_001286468|NM_146161|NM_001346585|NM_029270	NM_001286468(chr5:+:102768809-102897937)||NM_146161(chr5:+:102481390-102897937)||NM_001346585(chr5:+:102845006-102897937)||NM_029270(chr5:+:102481390-102897937)	0.0562474	0.578519	0.0153791	0.274317	72.035	0.08689	0.00295375	9.44795	9.48687	10.1101	9.06773	7.80087	8.46295
Obsl1	1.0163	NM_001310679	chr1	-	75496337	75506452	3468	98733	-	AW822216	1|1 C4	obscurin-like 1	Mm.236454	ENSMUST00000113565	GO:0005737:cytoplasm|GO:0005794:Golgi apparatus|GO:0005859:muscle myosin complex|GO:0006941:striated muscle contraction|GO:0007015:actin filament organization|GO:0008307:structural constituent of muscle|GO:0030018:Z disc|GO:0031430:M band|GO:0045214:sarco		chr1:-:75496337-75506452	NM_178884|NM_001310679	NM_178884(chr1:-:75485824-75506452)||NM_001310679(chr1:-:75496337-75506452)	0.0352082	0.550531	0.0104719	0.241489	29.891	0.617264	0.101335	6.29804	6.39479	7.3931	5.37848	5.58906	4.43189
Palm	1.01428	NM_001161747	chr10	+	79793571	79820896	2519	18483	-	-	10 C1|10 3	paralemmin	Mm.34650	ENSMUST00000105379	GO:0005622:intracellular|GO:0005623:cell|GO:0005634:nucleus|GO:0005737:cytoplasm|GO:0005886:plasma membrane|GO:0005886:plasma membrane|GO:0007010:cytoskeleton organization|GO:0007194:negative regulation of adenylate cyclase activity|GO:0007194:negative re	1937	chr10:+:79793571-79820896	NM_023128|NM_001161747	NM_023128(chr10:+:79793571-79820896)||NM_001161747(chr10:+:79793571-79820896)	0.00064124	0.371584	0.00074556	0.120769	54.432	0.0031	3.48e-05	11.4681	11.2595	11.459	10.4448	10.233	10.4783
Ttyh2	1.01244	NM_053273	chr11	+	114675467	114720984	3456	117160	-	1110001A03Rik	11|11 E2	tweety family member 2	Mm.271934	ENSMUST00000045779	GO:0003674:molecular_function|GO:0005254:chloride channel activity|GO:0005886:plasma membrane|GO:0006810:transport|GO:0006811:ion transport|GO:0006821:chloride transport|GO:0008150:biological_process|GO:0016020:membrane|GO:0016021:integral component of me	41882	chr11:+:114675467-114720984	NM_053273	NM_053273(chr11:+:114675467-114720984)	0.103793	0.59998	0.0405695	0.361122	54.432	0.453011	0.050128	8.86108	8.18841	9.55494	7.84864	7.43262	8.23818
AW146154	1.00683	NM_001033530	chr7	-	41478873	41499890	3411	101835	-	AI451288	7|7 B3	expressed sequence AW146154	Mm.370336	ENSMUST00000098509	GO:0003700:transcription factor activity, sequence-specific DNA binding|GO:0005575:cellular_component|GO:0006355:regulation of transcription, DNA-templated|	134516	chr7:-:41478873-41499890	NM_001033530	NM_001033530(chr7:-:41478873-41499890)	0.028228	0.540666	0.0139454	0.264092	64.933	0.746427	0.173573	8.22961	8.20012	7.74602	7.57845	6.95245	7.19329
Plekha6	1.0053	NM_182930	chr1	+	133246096	133303435	7397	240753	-	9530028L01Rik|AU042621|Pepp3	1|1 E4	pleckstrin homology domain containing, family A member 6	Mm.253559	ENSMUST00000105082	GO:0003674:molecular_function|GO:0005575:cellular_component|GO:0008150:biological_process|	135779	chr1:+:133246096-133303435	NM_001160268|NM_182930	NM_001160268(chr1:+:133246096-133303435)||NM_182930(chr1:+:133246096-133303435)	0.0470787	0.568469	0.0216099	0.306959	2.013	0.490796	0.0587133	8.32336	8.93783	9.03983	8.22758	7.93253	7.472
Fam227a	0.999046	NM_029407	chr15	-	79609575	79658956	5187	75729	-	4933432B09Rik	15|15 E1	family with sequence similarity 227, member A	Mm.78946	ENSMUST00000187519	GO:0003674:molecular_function|GO:0005575:cellular_component|GO:0008150:biological_process|	123434	chr15:-:79609575-79658956	NM_029407	NM_029407(chr15:-:79609575-79658956)	0.0410414	0.567461	0.00933184	0.228738	29.891	0.644029	0.115527	7.39731	7.05064	8.0397	6.09875	6.62409	6.39827
Sgk1	0.997784	NM_001161848	chr10	+	21986103	21999902	2399	20393	-	Sgk	10|10 A3	serum/glucocorticoid regulated kinase 1	Mm.28405	ENSMUST00000120509	GO:0000166:nucleotide binding|GO:0004672:protein kinase activity|GO:0004674:protein serine/threonine kinase activity|GO:0004674:protein serine/threonine kinase activity|GO:0004712:protein serine/threonine/tyrosine kinase activity|GO:0005515:protein bindin	48364	chr10:+:21986103-21999902	NM_001161849|NM_001161850|NM_011361|NM_001161847|NM_001161845|NM_001161848	NM_001161849(chr10:+:21992222-21999902)||NM_001161850(chr10:+:21993889-21999902)||NM_011361(chr10:+:21994665-21999902)||NM_001161847(chr10:+:21978671-21999902)||NM_001161845(chr10:+:21882183-21999902)||NM_001161848(chr10:+:21986103-21999902)	0.0192266	0.516789	0.00441737	0.182389	64.933	0.0989115	0.00363814	17.3669	16.882	17.3669	16.1888	16.3691	16.4239
Slc41a3	0.990421	NM_027868	chr6	+	90604879	90646412	2257	71699	-	1010001P06Rik|AI480742|SLC41A1-L2	6|6 D1	solute carrier family 41, member 3	Mm.272633	ENSMUST00000032177	GO:0005515:protein binding|GO:0005886:plasma membrane|GO:0005886:plasma membrane|GO:0006812:cation transport|GO:0008324:cation transmembrane transporter activity|GO:0016020:membrane|GO:0016021:integral component of membrane|GO:0055085:transmembrane transp	23052	chr6:+:90604879-90646412	NM_001037493|NM_027868	NM_001037493(chr6:+:90619245-90646412)||NM_027868(chr6:+:90604879-90646412)	0.0101828	0.484969	0.00270735	0.16056	72.035	0.040019	0.00104433	10.1257	9.48159	9.6402	8.64978	8.78705	8.29884
Apba1	0.989763	NM_177034	chr19	+	23758875	23949597	6632	319924	-	6430513E09Rik|Lin-10|Mint|Mint1|Urop11|X11|X11alpha	19|19 B	amyloid beta (A4) precursor protein binding, family A, member 1	Mm.22879	ENSMUST00000025830	GO:0001540:beta-amyloid binding|GO:0001701:in utero embryonic development|GO:0005515:protein binding|GO:0005546:phosphatidylinositol-4,5-bisphosphate binding|GO:0005634:nucleus|GO:0005737:cytoplasm|GO:0005794:Golgi apparatus|GO:0005794:Golgi apparatus|GO:	897	chr19:+:23758875-23949597	NM_177034	NM_177034(chr19:+:23758875-23949597)	0.0733914	0.578886	0.029958	0.331413	42.076	0.596978	0.0935639	7.85025	8.51172	7.38382	6.86048	7.34532	6.50596
Glis2	0.987289	NM_031184	chr16	+	4594712	4615957	3619	83396	-	Gli5|Klf16|Nkl	16 A1|16 2	GLIS family zinc finger 2	Mm.134072	ENSMUST00000014447	GO:0000122:negative regulation of transcription from RNA polymerase II promoter|GO:0000122:negative regulation of transcription from RNA polymerase II promoter|GO:0000977:RNA polymerase II regulatory region sequence-specific DNA binding|GO:0001077:transcr	12821	chr16:+:4594712-4615957	NM_031184	NM_031184(chr16:+:4594712-4615957)	0.0783871	0.585215	0.0146652	0.269353	64.933	0.21345	0.0123964	9.10031	9.59466	10.1289	8.78114	8.60737	8.57018
Gm10509	0.986005	NR_045766	chr17	+	21690211	21692213	2002	100310809	-	ENSMUSG00000073448	17 A3.2|17	zinc finger protein 51 pseudogene	Mm.293030				chr17:+:21690211-21692213	NR_045766	NR_045766(chr17:+:21690211-21692213)	0.0866918	0.58922	0.0397123	0.359656	54.432	0.807193	0.236785	7.53916	6.47005	6.78172	5.70716	6.49964	5.79572
Fuca2	0.985172	NM_001330198	chr10	+	13501027	13515628	2065	66848	-	0610025O11Rik|5530401P20Rik	10|10 A2	fucosidase, alpha-L- 2, plasma	Mm.26625	ENSMUST00000121465	GO:0004560:alpha-L-fucosidase activity|GO:0005576:extracellular region|GO:0005615:extracellular space|GO:0005975:carbohydrate metabolic process|GO:0006004:fucose metabolic process|GO:0008152:metabolic process|GO:0009617:response to bacterium|GO:0016139:gl	119	chr10:+:13501027-13515628	NM_025799|NM_001330198	NM_025799(chr10:+:13501027-13519035)||NM_001330198(chr10:+:13501027-13515628)	0.00374205	0.413766	0.00192198	0.149304	64.933	0.0110616	0.000170455	11.2165	10.8272	11.0957	10.1105	9.80616	10.2017
Gas7	0.984028	NM_001109657	chr11	+	67586499	67688992	7105	14457	-	AW124766|B230343A10Rik|Gas7-cb	11|11 B3	growth arrest specific 7	Mm.40338	ENSMUST00000108682	GO:0001726:ruffle|GO:0005737:cytoplasm|GO:0005884:actin filament|GO:0007275:multicellular organism development|GO:0007399:nervous system development|GO:0008360:regulation of cell shape|GO:0030041:actin filament polymerization|GO:0030154:cell differentiati	69015	chr11:+:67586499-67688992	NM_001277080|NM_001277079|NM_008088|NM_001109657	NM_001277080(chr11:+:67596554-67688992)||NM_001277079(chr11:+:67596554-67688992)||NM_008088(chr11:+:67532997-67688992)||NM_001109657(chr11:+:67586499-67688992)	0.0815999	0.586822	0.0169715	0.280987	54.432	0.141194	0.00633045	12.9065	12.1656	12.8583	11.8743	11.8231	11.894
Armt1	0.983726	NM_024261	chr10	+	4432604	4455140	2290	73419	-	1700052N19Rik|AW320013|AW536799	10|10 A1	acidic residue methyltransferase 1	Mm.346733	ENSMUST00000095893	GO:0005575:cellular_component|GO:0006974:cellular response to DNA damage stimulus|GO:0008168:methyltransferase activity|GO:0008757:S-adenosylmethionine-dependent methyltransferase activity|GO:0016740:transferase activity|GO:0019899:enzyme binding|GO:00322	41557	chr10:+:4432604-4455140	NM_024261	NM_024261(chr10:+:4432604-4455140)	0.0245869	0.539713	0.0100644	0.236229	72.035	0.460281	0.0521344	8.85038	8.64592	9.18859	7.70994	8.36693	7.86665
Ntrk3	0.982467	NM_182809	chr7	-	78300690	78577838	3832	18213	-	AW125844|Ntrk3_tv3|TrkC	7 D2|7 44.	neurotrophic tyrosine kinase, receptor, type 3	Mm.119373	ENSMUST00000039431	GO:0000166:nucleotide binding|GO:0000187:activation of MAPK activity|GO:0001764:neuron migration|GO:0001933:negative regulation of protein phosphorylation|GO:0002039:p53 binding|GO:0004672:protein kinase activity|GO:0004713:protein tyrosine kinase activit	49183	chr7:-:78300690-78577838	NM_008746|NM_182809	NM_008746(chr7:-:78192113-78577838)||NM_182809(chr7:-:78300690-78577838)	0.0377845	0.556709	0.00572782	0.199302	21.008	0.611429	0.0990753	6.2253	6.32434	7.24876	4.97487	5.4626	5.34187
Wdr27	0.979634	NM_175173	chr17	-	14818671	14943124	2759	71682	-	0610012K18Rik	17|17 A2	WD repeat domain 27	Mm.122698	ENSMUST00000170386	GO:0003674:molecular_function|GO:0005654:nucleoplasm|GO:0008150:biological_process|	18417	chr17:-:14818671-14943124	NM_175173	NM_175173(chr17:-:14818671-14943124)	0.129603	0.610795	0.0386863	0.359656	74.8	0.575673	0.0845839	8.51172	7.6475	8.86809	7.53209	7.58	7.2873
Sgms2	0.978453	NM_028943	chr3	-	131318985	131344923	5790	74442	-	4933405A16Rik|5133401H06Rik|AI854299	3|3 G3	sphingomyelin synthase 2	Mm.273360	ENSMUST00000090246	GO:0002950:ceramide phosphoethanolamine synthase activity|GO:0005794:Golgi apparatus|GO:0005886:plasma membrane|GO:0005887:integral component of plasma membrane|GO:0005887:integral component of plasma membrane|GO:0005887:integral component of plasma membr	32705	chr3:-:131318985-131344923	NM_028943	NM_028943(chr3:-:131318985-131344923)	0.0202543	0.520223	0.00550987	0.198756	29.891	0.462957	0.0529851	8.53161	7.68994	7.8398	7.03664	6.86135	6.34789
Tspan1	0.975898	NM_133681	chr4	-	116161880	116167598	1971	66805	-	9030418M05Rik	4|4 D1	tetraspanin 1	Mm.45994	ENSMUST00000030465	GO:0005654:nucleoplasm|GO:0005737:cytoplasm|GO:0005764:lysosome|GO:0005886:plasma membrane|GO:0005887:integral component of plasma membrane|GO:0007166:cell surface receptor signaling pathway|GO:0008283:cell proliferation|GO:0016020:membrane|GO:0016021:int	21170	chr4:-:116161880-116167598	NM_133681	NM_133681(chr4:-:116161880-116167598)	0.129678	0.610795	0.033019	0.340581	54.432	0.546323	0.0750727	6.95219	6.47005	8.5938	5.97629	5.42321	5.99688
Trex1	0.968749	NM_001012236	chr9	-	109057931	109059251	1060	22040	-	AU041952	9|9 F2	three prime repair exonuclease 1	Mm.439964	ENSMUST00000112053	GO:0003676:nucleic acid binding|GO:0003690:double-stranded DNA binding|GO:0003697:single-stranded DNA binding|GO:0004518:nuclease activity|GO:0004527:exonuclease activity|GO:0005515:protein binding|GO:0005634:nucleus|GO:0005737:cytoplasm|GO:0005783:endopl	7982	chr9:-:109057931-109059251	NM_011637|NM_001012236	NM_011637(chr9:-:109057931-109059723)||NM_001012236(chr9:-:109057931-109059251)	0.0512227	0.572695	0.0273569	0.322204	74.8	0.34763	0.0302299	9.81088	9.35265	10.0293	9.34575	8.84213	8.7176
Spin4	0.968538	NM_178753	chrX	-	95022506	95026682	4176	270624	-	9630042H07Rik	X|X C3	spindlin family, member 4	Mm.115205	ENSMUST00000096367	GO:0003674:molecular_function|GO:0005575:cellular_component|GO:0007276:gamete generation|GO:0008150:biological_process|	18701	chrX:-:95022506-95026682	NM_178753	NM_178753(chrX:-:95022506-95026682)	0.0122463	0.495764	0.00353628	0.174765	42.076	0.0682282	0.00212916	9.77806	9.20619	9.11216	8.37337	8.23765	7.71342
Ly6c2	0.963542	NM_001099217	chr15	-	75108160	75111949	801	100041546	-	Ly-6C.2|Ly-6C2	15|15 D3	lymphocyte antigen 6 complex, locus C2	Mm.482110	ENSMUST00000100542	GO:0005886:plasma membrane|GO:0016020:membrane|GO:0031225:anchored component of membrane|		chr15:-:75108160-75111949	NM_001099217	NM_001099217(chr15:-:75108160-75111949)	0.0929113	0.592803	0.0438378	0.367228	72.035	0.302803	0.0233263	10.4708	9.70385	10.5133	9.23902	9.50728	9.77926
Cav1	0.962743	NM_007616	chr6	+	17306334	17341328	2526	12389	-	Cav|Cav-1	6|6 A2	caveolin 1, caveolae protein	Mm.28278	ENSMUST00000115453	GO:0000122:negative regulation of transcription from RNA polymerase II promoter|GO:0000139:Golgi membrane|GO:0000149:SNARE binding|GO:0000165:MAPK cascade|GO:0000188:inactivation of MAPK activity|GO:0001179:RNA polymerase I transcription factor binding|GO	1330	chr6:+:17306334-17341328	NM_001243064|NM_007616	NM_001243064(chr6:+:17307639-17341328)||NM_007616(chr6:+:17306334-17341328)	0.0873406	0.589306	0.0481031	0.374325	72.035	0.325446	0.0267584	14.7699	14.0754	14.7337	14.1794	13.7129	13.7709
Dhtkd1	0.962728	NM_001081131	chr2	-	5898059	5942792	3535	209692	-	C330018I04Rik	2|2 A1	dehydrogenase E1 and transketolase domain containing 1	Mm.222517	ENSMUST00000095147	GO:0002244:hematopoietic progenitor cell differentiation|GO:0004591:oxoglutarate dehydrogenase (succinyl-transferring) activity|GO:0005739:mitochondrion|GO:0005739:mitochondrion|GO:0006091:generation of precursor metabolites and energy|GO:0006096:glycolyt	10278	chr2:-:5898059-5942792	NM_001081131	NM_001081131(chr2:-:5898059-5942792)	0.141073	0.621674	0.0362789	0.351896	64.933	0.535109	0.0713534	6.87919	6.23234	8.07626	5.58784	5.91646	5.92384
Ttc41	0.957705	NM_153595	chr10	+	86712764	86731651	2359	103220	-	AI449705|AU041509|Gnn	10 C1|10 4	tetratricopeptide repeat domain 41	Mm.440762	ENSMUST00000075632	GO:0003674:molecular_function|GO:0005575:cellular_component|GO:0005737:cytoplasm|GO:0008150:biological_process|	52968	chr10:+:86712764-86731651	NM_001003910|NM_001003939|NM_153595	NM_001003910(chr10:+:86705810-86776843)||NM_001003939(chr10:+:86705810-86724584)||NM_153595(chr10:+:86712764-86731651)	0.0249033	0.539713	0.0119667	0.250805	21.008	0.844729	0.282848	7.71695	7.6475	7.38382	7.16995	6.68979	6.68345
Agrp	0.957622	NM_007427	chr8	-	105566694	105568301	667	11604	-	Agrt|Art	8|8 D3	agouti related neuropeptide	Mm.441696	ENSMUST00000194654	GO:0005102:receptor binding|GO:0005184:neuropeptide hormone activity|GO:0005184:neuropeptide hormone activity|GO:0005576:extracellular region|GO:0005615:extracellular space|GO:0005794:Golgi apparatus|GO:0005796:Golgi lumen|GO:0007218:neuropeptide signalin	7184	chr8:-:105566694-105568301	NM_001271806|NM_007427	NM_001271806(chr8:-:105566694-105579845)||NM_007427(chr8:-:105566694-105568301)	0.0509959	0.57268	0.00803598	0.218566	42.076	0.67807	0.133326	6.76624	6.90186	7.25041	6.04857	4.91383	5.94424
Cdkl3	0.956185	NM_001166656	chr11	+	52004220	52033871	2030	213084	-	AI852479|B230379H01Rik	11|11 B1.3	cyclin-dependent kinase-like 3	Mm.280557	ENSMUST00000109080	GO:0000166:nucleotide binding|GO:0004672:protein kinase activity|GO:0004674:protein serine/threonine kinase activity|GO:0004693:cyclin-dependent protein serine/threonine kinase activity|GO:0005524:ATP binding|GO:0005634:nucleus|GO:0005634:nucleus|GO:00057	49467	chr11:+:52004220-52033871	NM_001166653|NM_001166654|NM_001166657|NM_153785|NM_001166655|NM_001166656	NM_001166653(chr11:+:52004220-52038165)||NM_001166654(chr11:+:52004220-52084667)||NM_001166657(chr11:+:52004220-52027559)||NM_153785(chr11:+:52004220-52038165)||NM_001166655(chr11:+:52004220-52027559)||NM_001166656(chr11:+:52004220-52033871)	0.0490893	0.569719	0.0257446	0.318137	10.416	0.575266	0.0842809	8.4787	7.9945	8.6408	7.96913	7.29096	7.52252
Plp2	0.947118	NM_019755	chrX	-	7667940	7671390	1157	18824	-	mIMA4	X A1.1|X 3	proteolipid protein 2	Mm.18565	ENSMUST00000033486	GO:0005789:endoplasmic reticulum membrane|GO:0005886:plasma membrane|GO:0016021:integral component of membrane|GO:0019956:chemokine binding|GO:0070062:extracellular exosome|	2003	chrX:-:7667940-7671390	NM_019755	NM_019755(chrX:-:7667940-7671390)	0.116136	0.610424	0.0366229	0.351896	3.558	0.263258	0.0178373	10.7159	9.84241	10.649	9.70183	9.55443	9.77485
Fndc8	0.940669	NM_030224	chr11	+	82892144	82900737	2081	78919	-	4930466G16Rik	11|11 C	fibronectin type III domain containing 8	Mm.286733	ENSMUST00000018988	GO:0003674:molecular_function|GO:0005634:nucleus|GO:0008150:biological_process|	9716	chr11:+:82892144-82900737	NM_030224	NM_030224(chr11:+:82892144-82900737)	0.0933922	0.592969	0.0248159	0.313736	42.076	0.818239	0.249908	7.45203	7.32095	7.6236	6.51137	6.15818	7.17326
Lrp11	0.93371	NM_172784	chr10	+	7589799	7625477	3397	237253	-	1700034J19Rik|6330533B21|9830160H19Rik	10|10 A1	low density lipoprotein receptor-related protein 11	Mm.206759	ENSMUST00000019931	GO:0005575:cellular_component|GO:0006897:endocytosis|GO:0009408:response to heat|GO:0009409:response to cold|GO:0009414:response to water deprivation|GO:0009612:response to mechanical stimulus|GO:0016020:membrane|GO:0016021:integral component of membrane|	13133	chr10:+:7589799-7625477	NM_172784	NM_172784(chr10:+:7589799-7625477)	0.070763	0.578519	0.0248837	0.313736	14.265	0.51603	0.0660497	8.48875	8.93886	9.01238	8.3598	8.00515	7.35614
Fgfr3	0.931263	NM_001163215	chr5	+	33721723	33737068	4245	14184	-	CD333|FR3|Fgfr-3|Flg-2|HBGFR|Mfr3|sam3	5 B2|5 17.	fibroblast growth factor receptor 3	Mm.6904	ENSMUST00000169212	GO:0000122:negative regulation of transcription from RNA polymerase II promoter|GO:0000165:MAPK cascade|GO:0000166:nucleotide binding|GO:0001938:positive regulation of endothelial cell proliferation|GO:0002009:morphogenesis of an epithelium|GO:0002089:len	55437	chr5:+:33721723-33737068	NM_008010|NM_001163216|NM_001205270|NM_001163217|NM_001163215	NM_008010(chr5:+:33721723-33737068)||NM_001163216(chr5:+:33722305-33737068)||NM_001205270(chr5:+:33721723-33737068)||NM_001163217(chr5:+:33722305-33737068)||NM_001163215(chr5:+:33721723-33737068)	0.00586902	0.438698	0.00225288	0.15153	72.035	0.000269452	1.79e-06	11.8915	12.1395	12.2411	10.81	11.2082	11.2508
Wfdc1	0.930987	NM_023395	chr8	+	119666364	119688020	1169	67866	-	2310058A03Rik|ps20	8|8 E1	WAP four-disulfide core domain 1	Mm.87599	ENSMUST00000024107	GO:0001558:regulation of cell growth|GO:0001558:regulation of cell growth|GO:0003674:molecular_function|GO:0004867:serine-type endopeptidase inhibitor activity|GO:0005576:extracellular region|GO:0005615:extracellular space|GO:0005615:extracellular space|G	10920	chr8:+:119666364-119688020	NM_023395	NM_023395(chr8:+:119666364-119688020)	0.118164	0.610424	0.0312561	0.335529	42.076	0.78012	0.207942	7.29882	7.34954	6.92121	6.64447	5.18994	6.36784
Meis1	0.925584	NM_001193271	chr11	-	18880427	19018969	3441	17268	-	C530044H18Rik|Evi8	11 A3.1|11	Meis homeobox 1	Mm.356578	ENSMUST00000068264	GO:0000978:RNA polymerase II core promoter proximal region sequence-specific DNA binding|GO:0001077:transcriptional activator activity, RNA polymerase II core promoter proximal region sequence-specific binding|GO:0001525:angiogenesis|GO:0002089:lens morph	86803	chr11:-:18880427-19018969	NM_010789|NM_001193271	NM_010789(chr11:-:18880427-19018969)||NM_001193271(chr11:-:18880427-19018969)	0.0845718	0.588268	0.0392915	0.359656	54.432	0.457549	0.0515945	8.86594	8.59101	9.6015	7.85256	8.59759	7.94035
Hmga1	0.925184	NM_001166543	chr17	+	27556573	27563672	1714	15361	-	AL023995|Hmga1a|Hmga1b|Hmgi|Hmgiy|Hmgy	17 A3.3|17	high mobility group AT-hook 1	Mm.4438	ENSMUST00000117600	GO:0001077:transcriptional activator activity, RNA polymerase II core promoter proximal region sequence-specific binding|GO:0001205:transcriptional activator activity, RNA polymerase II distal enhancer sequence-specific binding|GO:0003680:AT DNA binding|G	128226	chr17:+:27556573-27563672	NM_001166544|NM_001166536|NM_001039356|NM_001166542|NM_001025427|NM_001166537|NM_016660|NM_001166539|NM_001166535|NM_001166540|NM_001166541|NM_001166545|NM_001166546|NM_001166543	NM_001166544(chr17:+:27556573-27563672)||NM_001166536(chr17:+:27556573-27563672)||NM_001039356(chr17:+:27556573-27563672)||NM_001166542(chr17:+:27556573-27563672)||NM_001025427(chr17:+:27556573-27563672)||NM_001166537(chr17:+:27556603-27563672)||NM_016660	0.0432689	0.567582	0.0131138	0.256185	14.265	0.596743	0.0934696	7.94992	7.5004	8.45039	6.61512	7.02474	7.18329
Kctd9	0.924188	NM_001111028	chr14	+	67716097	67742310	3307	105440	-	-	14|14 D1	potassium channel tetramerisation domain containing 9	Mm.6720	ENSMUST00000150768	GO:0008150:biological_process|GO:0042802:identical protein binding|GO:0043621:protein self-association|GO:0051260:protein homooligomerization|GO:0097602:cullin family protein binding|	9754	chr14:+:67716097-67742310	NM_134073|NM_001285933|NM_001111028	NM_134073(chr14:+:67716097-67742310)||NM_001285933(chr14:+:67716097-67742310)||NM_001111028(chr14:+:67716097-67742310)	0.0954116	0.5948	0.049899	0.37921	54.432	0.493432	0.0596939	9.69479	9.05708	9.63935	8.71516	9.18011	8.25026
Vdr	0.921961	NM_009504	chr15	-	97854426	97908296	4354	22337	-	Nr1i1	15|15 F1	vitamin D receptor	Mm.245084	ENSMUST00000023119	GO:0000122:negative regulation of transcription from RNA polymerase II promoter|GO:0000791:euchromatin|GO:0000792:heterochromatin|GO:0000902:cell morphogenesis|GO:0001501:skeletal system development|GO:0001651:dense fibrillar component|GO:0003677:DNA bind	37297	chr15:-:97854426-97908296	NM_009504	NM_009504(chr15:-:97854426-97908296)	0.0015777	0.371584	0.00126386	0.145595	54.432	0.0129499	0.000210584	11.1046	11.2085	11.4122	10.2865	10.4269	10.1945
Acap1	0.919127	NM_153788	chr11	-	69881566	69895539	2482	216859	-	Centb1	11|11 B3	ArfGAP with coiled-coil, ankyrin repeat and PH domains 1	Mm.288671	ENSMUST00000001631	GO:0003674:molecular_function|GO:0004871:signal transducer activity|GO:0005096:GTPase activator activity|GO:0005768:endosome|GO:0006629:lipid metabolic process|GO:0007165:signal transduction|GO:0008150:biological_process|GO:0016020:membrane|GO:0016042:lip	22835	chr11:-:69881566-69895539	NM_153788	NM_153788(chr11:-:69881566-69895539)	0.0170905	0.510016	0.00696612	0.20833	54.432	0.564697	0.0805898	8.21821	8.23736	8.73069	7.77425	7.31823	7.17326
Dock10	0.915795	NM_001285927	chr1	-	80501067	80665352	7324	210293	-	9330153B10Rik|A630054M16Rik|Jr4|Jr5|R75174|ZIZ3|Zizimin3|mKIAA0694	1|1 C5	dedicator of cytokinesis 10	Mm.133473	ENSMUST00000187774	GO:0005085:guanyl-nucleotide exchange factor activity|GO:0005089:Rho guanyl-nucleotide exchange factor activity|GO:0007264:small GTPase mediated signal transduction|GO:0016020:membrane|GO:0017048:Rho GTPase binding|GO:0030334:regulation of cell migration|	45952	chr1:-:80501067-80665352	NM_175291|NM_001285927	NM_175291(chr1:-:80501067-80758553)||NM_001285927(chr1:-:80501067-80665352)	0.00489513	0.432368	0.00219198	0.150336	54.432	0.433905	0.0462665	8.55039	8.51517	8.91383	7.85256	7.6346	7.39731
Slc12a7	0.915165	NM_011390	chr13	+	73763696	73816742	5130	20499	-	AA408796|D13Ertd261e|Kcc4	13 C1|13 4	solute carrier family 12, member 7	Mm.275800	ENSMUST00000017900	GO:0005215:transporter activity|GO:0005886:plasma membrane|GO:0005887:integral component of plasma membrane|GO:0006810:transport|GO:0006811:ion transport|GO:0006813:potassium ion transport|GO:0006884:cell volume homeostasis|GO:0007268:chemical synaptic tr	21312	chr13:+:73763696-73816742	NM_011390	NM_011390(chr13:+:73763696-73816742)	0.0489265	0.569717	0.0158098	0.277721	29.891	0.170294	0.00857143	10.4112	9.81562	10.5217	9.24739	9.6048	9.49602
Lsm12	0.913476	NM_172947	chr11	-	102163488	102185256	1224	268490	-	1110032E16Rik|1110059P07|2600001B17Rik	11|11 D	LSM12 homolog	Mm.259079	ENSMUST00000021297	GO:0003674:molecular_function|GO:0005575:cellular_component|GO:0008150:biological_process|	6114	chr11:-:102163488-102185256	NM_172947	NM_172947(chr11:-:102163488-102185256)	0.0134172	0.5027	0.00181417	0.149304	72.035	0.258463	0.0173123	9.49905	9.37395	9.42294	8.27933	8.50947	8.72451
Hmga1-rs1	0.911592	NM_001166476	chr17	+	27556652	27563671	1599	111241	-	ENSMUSG00000041059|Hmgi-rs1	11 E2|11 8	high mobility group AT-hook I, related sequence 1	Mm.426212	ENSMUST00000105046	GO:0003906:DNA-(apurinic or apyrimidinic site) lyase activity|GO:0005634:nucleus|GO:0005925:focal adhesion|GO:0008134:transcription factor binding|GO:0019899:enzyme binding|GO:0030374:ligand-dependent nuclear receptor transcription coactivator activity|GO	128226	chr17:+:27556652-27563671	NM_001166477|NM_001166476	NM_001166477(chr17:+:27556652-27563671)||NM_001166476(chr17:+:27556652-27563671)	0.0323014	0.544422	0.0100574	0.236229	54.432	0.584609	0.0887281	8.07747	7.6869	8.5366	6.76439	7.16588	7.31243
Crip1	0.908474	NM_007763	chr12	+	113152011	113153879	447	12925	-	CRHP|CRP1|Crip	12 F1|12 6	cysteine-rich protein 1 (intestinal)	Mm.272368	ENSMUST00000006523	GO:0003680:AT DNA binding|GO:0003680:AT DNA binding|GO:0005737:cytoplasm|GO:0005737:cytoplasm|GO:0008270:zinc ion binding|GO:0008270:zinc ion binding|GO:0008301:DNA binding, bending|GO:0008301:DNA binding, bending|GO:0008630:intrinsic apoptotic signaling	37465	chr12:+:113152011-113153879	NM_007763	NM_007763(chr12:+:113152011-113153879)	0.0347482	0.550531	0.0175484	0.284138	64.933	0.00229668	2.45e-05	14.4629	14.6949	14.2433	14.0923	13.5544	13.5366
Nmb	0.902559	NM_026523	chr7	-	80902226	80905062	692	68039	-	3110023K12Rik	7|7 D3	neuromedin B	Mm.22246	ENSMUST00000119428	GO:0005576:extracellular region|GO:0007204:positive regulation of cytosolic calcium ion concentration|GO:0007218:neuropeptide signaling pathway|GO:0008284:positive regulation of cell proliferation|GO:0031710:neuromedin B receptor binding|GO:0042593:glucos	36392	chr7:-:80902226-80905062	NM_001291280|NM_026523	NM_001291280(chr7:-:80902226-80905062)||NM_026523(chr7:-:80902226-80905062)	0.101765	0.59998	0.0237429	0.310735	75.252	0.295803	0.0222642	9.23435	8.602	9.67542	8.33179	8.17823	8.374
Cald1	0.898262	NM_145575	chr6	+	34709443	34775469	4035	109624	-	4833423D12Rik|AI195384|AV071549|AW536160|C920027I18Rik	6 B1|6 15.	caldesmon 1	Mm.308134	ENSMUST00000115021	GO:0003779:actin binding|GO:0003779:actin binding|GO:0005884:actin filament|GO:0006940:regulation of smooth muscle contraction|GO:0014069:postsynaptic density|GO:0016020:membrane|GO:0030425:dendrite|GO:0030478:actin cap|GO:0032092:positive regulation of p	137254	chr6:+:34709443-34775469	NM_001347100|NM_145575	NM_001347100(chr6:+:34598503-34775469)||NM_145575(chr6:+:34709443-34775469)	0.00792928	0.451286	0.00174094	0.149304	54.432	0.00030807	2.15e-06	14.018	13.7933	14.2074	12.9783	13.1421	13.1197
Cmklr1	0.897335	NM_008153	chr5	-	113612354	113650390	2845	14747	-	ChemR23|DEZ|Gpcr27|mcmklr1	5|5 F	chemokine-like receptor 1	Mm.5196	ENSMUST00000047936	GO:0004871:signal transducer activity|GO:0004930:G-protein coupled receptor activity|GO:0005886:plasma membrane|GO:0006935:chemotaxis|GO:0007165:signal transduction|GO:0007186:G-protein coupled receptor signaling pathway|GO:0010759:positive regulation of	129967	chr5:-:113612354-113650390	NM_008153	NM_008153(chr5:-:113612354-113650390)	0.0699716	0.578519	0.0420659	0.363944	8.399	0.602892	0.0955035	9.54693	9.49066	8.92719	8.52796	8.98374	8.59333
Ap3s1	0.892831	NM_001303015	chr18	+	46741875	46790826	1561	11777	-	-	18|18 C	adaptor-related protein complex 3, sigma 1 subunit	Mm.312536	ENSMUST00000025357	GO:0005622:intracellular|GO:0005623:cell|GO:0005794:Golgi apparatus|GO:0005802:trans-Golgi network|GO:0006810:transport|GO:0006886:intracellular protein transport|GO:0008089:anterograde axonal transport|GO:0008565:protein transporter activity|GO:0015031:p	4254	chr18:+:46741875-46790826	NM_009681|NM_001303015	NM_009681(chr18:+:46741875-46790826)||NM_001303015(chr18:+:46741875-46790826)	0.00234862	0.371584	0.00241571	0.154417	21.008	0.0933104	0.0033581	10.7146	10.5653	10.8793	9.7972	10.0298	9.82177
Nectin2	0.892642	NM_001159724	chr7	-	19724160	19749573	1995	19294	-	AI325026|AI987993|Cd112|MPH|Pvr|Pvrl2|Pvs|nectin-2	7 A3|7 9.9	nectin cell adhesion molecule 2	Mm.4341	ENSMUST00000108450	GO:0001675:acrosome assembly|GO:0002860:positive regulation of natural killer cell mediated cytotoxicity directed against tumor cell target|GO:0002860:positive regulation of natural killer cell mediated cytotoxicity directed against tumor cell target|GO:0	86092	chr7:-:19724160-19749573	NM_008990|NM_001159724	NM_008990(chr7:-:19716643-19749573)||NM_001159724(chr7:-:19724160-19749573)	0.0150497	0.506873	0.00232012	0.152867	42.076	0.0671918	0.0020656	11.142	11.1617	11.0977	10.5129	10.2494	10.1406
Actb	0.890327	NM_007393	chr5	-	142903114	142906754	1920	11461	-	Actx|E430023M04Rik|beta-actin	5 G2|5 81.	actin, beta	Mm.328431	ENSMUST00000100497	GO:0000166:nucleotide binding|GO:0000790:nuclear chromatin|GO:0000978:RNA polymerase II core promoter proximal region sequence-specific DNA binding|GO:0000980:RNA polymerase II distal enhancer sequence-specific DNA binding|GO:0001725:stress fiber|GO:00021	110648	chr5:-:142903114-142906754	NM_007393	NM_007393(chr5:-:142903114-142906754)	0.0185223	0.513801	0.0026626	0.16056	72.035	0.877847	0.327481	17.7182	18.2371	17.7182	17.0242	16.8278	16.8278
Atp8b2	0.887304	NM_001081182	chr3	-	89939480	89963332	5457	54667	-	Id	3|3 F1	ATPase, class I, type 8B, member 2	Mm.30455	ENSMUST00000168276	GO:0000166:nucleotide binding|GO:0000287:magnesium ion binding|GO:0004012:phospholipid-translocating ATPase activity|GO:0005515:protein binding|GO:0005524:ATP binding|GO:0005783:endoplasmic reticulum|GO:0005794:Golgi apparatus|GO:0005794:Golgi apparatus|G	23226	chr3:-:89939480-89963332	NM_001081182	NM_001081182(chr3:-:89939480-89963332)	0.0642219	0.578519	0.0320155	0.337609	21.008	0.244285	0.015382	10.6095	9.91393	10.0998	9.21245	9.11173	9.87322
Slc46a1	0.886528	NM_026740	chr11	+	78465700	78471945	1974	52466	-	1110002C08Rik|D11Ertd18e|HCP1|Pcft	11 B5|11 4	solute carrier family 46, member 1	Mm.131618	ENSMUST00000001126	GO:0005215:transporter activity|GO:0005542:folic acid binding|GO:0005737:cytoplasm|GO:0005886:plasma membrane|GO:0006810:transport|GO:0008517:folic acid transporter activity|GO:0009986:cell surface|GO:0015078:hydrogen ion transmembrane transporter activit	41693	chr11:+:78465700-78471945	NM_026740	NM_026740(chr11:+:78465700-78471945)	0.159593	0.637304	0.0446314	0.367987	21.008	0.770857	0.192443	7.29882	6.98528	6.97828	6.09875	4.66292	6.65453
Mboat1	0.886404	NM_153546	chr13	+	30136489	30246694	2881	218121	-	9130215M02Rik|BC023845|LPEAT1|Moact1|Oact1	13|13 A3.2	membrane bound O-acyltransferase domain containing 1	Mm.89682	ENSMUST00000047311	GO:0003674:molecular_function|GO:0005575:cellular_component|GO:0005783:endoplasmic reticulum|GO:0006629:lipid metabolic process|GO:0008150:biological_process|GO:0008654:phospholipid biosynthetic process|GO:0016020:membrane|GO:0016021:integral component of	57467	chr13:+:30136489-30246694	NM_153546	NM_153546(chr13:+:30136489-30246694)	0.0550411	0.575547	0.0151746	0.271429	42.076	0.686391	0.137395	8.57201	8.05411	8.75152	7.57845	7.83252	7.6856
Hoxc10	0.885659	NM_010462	chr15	+	102966795	102971897	1913	209448	-	AI506621|Hox-3.6	15 F3|15 5	homeobox C10	Mm.31665	ENSMUST00000001699	GO:0001501:skeletal system development|GO:0003677:DNA binding|GO:0005634:nucleus|GO:0006351:transcription, DNA-templated|GO:0006355:regulation of transcription, DNA-templated|GO:0007275:multicellular organism development|GO:0009952:anterior/posterior patt	9680	chr15:+:102966795-102971897	NM_010462	NM_010462(chr15:+:102966795-102971897)	0.159736	0.637304	0.0432589	0.36634	42.076	0.631111	0.107774	6.30887	6.18095	8.52587	5.58784	5.42321	5.08493
Arhgdib	0.88074	NM_001301305	chr6	-	136923660	136941503	1147	11857	-	D4|Gdid4|Ly-GDI	6|6 G1	Rho, GDP dissociation inhibitor (GDI) beta	Mm.2241	ENSMUST00000111891	GO:0003924:GTPase activity|GO:0005094:Rho GDP-dissociation inhibitor activity|GO:0005096:GTPase activator activity|GO:0005737:cytoplasm|GO:0005829:cytosol|GO:0016020:membrane|GO:0035023:regulation of Rho protein signal transduction|GO:0048365:Rac GTPase b	20318	chr6:-:136923660-136941503	NM_001301303|NM_001301309|NM_001301301|NM_007486|NM_001301308|NM_001301305	NM_001301303(chr6:-:136923660-136939527)||NM_001301309(chr6:-:136923660-136941899)||NM_001301301(chr6:-:136923660-136941899)||NM_007486(chr6:-:136923660-136941756)||NM_001301308(chr6:-:136923660-136941756)||NM_001301305(chr6:-:136923660-136941503)	0.109546	0.605273	0.0277594	0.32325	72.035	0.293073	0.0217638	9.33188	9.08258	9.48764	8.81557	8.45114	7.472
Kank4os	0.875501	NR_040437	chr4	+	98793767	98799037	2388	399570	-	A730085A09Rik	4|4 C6	KN motif and ankyrin repeat domains 4, opposite strand	Mm.71924	ENSMUST00000133455			chr4:+:98793767-98799037	NR_040437	NR_040437(chr4:+:98793767-98799037)	0.10184	0.59998	0.0416551	0.363268	64.933	0.868068	0.3174	6.906	7.3975	6.89288	6.86048	6.0305	5.84406
Npy1r	0.871493	NM_010934	chr8	+	66697421	66706798	3007	18166	-	Npyr|Y1-R	8 B3.1|8 3	neuropeptide Y receptor Y1	Mm.5112	ENSMUST00000039303	GO:0001601:peptide YY receptor activity|GO:0001602:pancreatic polypeptide receptor activity|GO:0003151:outflow tract morphogenesis|GO:0004871:signal transducer activity|GO:0004930:G-protein coupled receptor activity|GO:0004983:neuropeptide Y receptor acti	700	chr8:+:66697421-66706798	NM_010934	NM_010934(chr8:+:66697421-66706798)	0.120645	0.610424	0.0349339	0.345963	54.432	0.61184	0.0995789	7.23933	6.71516	8.23133	6.0062	6.52033	6.36784
AI839979	0.867222	NR_102275	chr5	-	31569591	31571397	1173	100740	-	-	5 B1|5	expressed sequence AI839979	Mm.23370				chr5:-:31569591-31571397	NR_102275	NR_102275(chr5:-:31569591-31571397)	0.0245264	0.539713	0.00579032	0.199302	10.416	0.6515	0.119771	8.22961	8.58064	8.72451	7.82578	7.65995	7.71342
Nipal2	0.866538	NM_145469	chr15	-	34572798	34678706	3825	223473	-	9330161F08Rik|Npal2	15|15 B3.1	NIPA-like domain containing 2	Mm.258402	ENSMUST00000040791	GO:0003674:molecular_function|GO:0015095:magnesium ion transmembrane transporter activity|GO:0015693:magnesium ion transport|GO:0016020:membrane|GO:0016021:integral component of membrane|	41586	chr15:-:34572798-34678706	NM_145469	NM_145469(chr15:-:34572798-34678706)	0.119533	0.610424	0.0409173	0.361427	72.035	0.371944	0.0343315	9.00871	9.56239	8.44215	8.41703	8.04763	8.14217
Crem	0.864409	NM_001110854	chr18	-	3266353	3281747	2029	12916	-	ICER|ICERI	18|18 A1	cAMP responsive element modulator	Mm.5244	ENSMUST00000137568	GO:0001046:core promoter sequence-specific DNA binding|GO:0003677:DNA binding|GO:0003700:transcription factor activity, sequence-specific DNA binding|GO:0005515:protein binding|GO:0005634:nucleus|GO:0005667:transcription factor complex|GO:0005737:cytoplas	84591	chr18:-:3266353-3281747	NM_001311066|NM_013498|NR_073193|NM_001110855|NM_001271506|NM_001110858|NM_001110852|NM_001110859|NM_001110850|NM_001271504|NM_001311067|NM_001110856|NM_001110857|NM_001271505|NM_001110853|NM_001110851|NM_001271503|NM_001110854	NM_001311066(chr18:-:3266353-3281132)||NM_013498(chr18:-:3266353-3327591)||NR_073193(chr18:-:3266353-3327591)||NM_001110855(chr18:-:3266353-3281747)||NM_001271506(chr18:-:3266353-3327591)||NM_001110858(chr18:-:3266353-3327591)||NM_001110852(chr18:-:329416	6.61e-05	0.170722	0.00113787	0.142616	72.035	0.284222	0.0206663	9.75553	9.69692	9.76355	8.88743	8.89112	8.98147
Tmem221	0.861331	NM_001100462	chr8	-	71554302	71558871	1539	434325	-	-	8|8 B3.3	transmembrane protein 221	Mm.33613	ENSMUST00000052072	GO:0003674:molecular_function|GO:0005575:cellular_component|GO:0008150:biological_process|GO:0016020:membrane|GO:0016021:integral component of membrane|	110174	chr8:-:71554302-71558871	NM_001100462	NM_001100462(chr8:-:71554302-71558871)	0.0834783	0.587757	0.0498972	0.37921	42.076	0.774899	0.19764	8.56731	7.94593	8.59849	7.35731	7.70598	8.04456
Sdsl	0.861307	NM_133902	chr5	-	120458201	120472763	1209	257635	-	4432411H13Rik|AI504310|SDH1|SDS-RS1|TDH	5|5 F	serine dehydratase-like	Mm.5162	ENSMUST00000052258	GO:0003941:L-serine ammonia-lyase activity|GO:0004794:L-threonine ammonia-lyase activity|GO:0005739:mitochondrion|GO:0016829:lyase activity|GO:0042802:identical protein binding|GO:0070062:extracellular exosome|	44224	chr5:-:120458201-120472763	NM_133902	NM_133902(chr5:-:120458201-120472763)	0.112322	0.606662	0.0265262	0.321351	54.432	0.791666	0.220077	7.07007	5.65013	6.02834	4.93728	5.31054	5.16703
Apool	0.858147	NM_026565	chrX	+	112311351	112372755	1341	68117	-	6720473G16Rik|9430083G14Rik|E130106L15Rik	X|X E1	apolipoprotein O-like	Mm.161014	ENSMUST00000113415	GO:0003674:molecular_function|GO:0005739:mitochondrion|GO:0005739:mitochondrion|GO:0005743:mitochondrial inner membrane|GO:0008150:biological_process|GO:0016020:membrane|GO:0016021:integral component of membrane|GO:0042407:cristae formation|GO:0061617:MIC	57144	chrX:+:112311351-112372755	NM_001313734|NM_001313733|NM_026565	NM_001313734(chrX:+:112311351-112372755)||NM_001313733(chrX:+:112311351-112372755)||NM_026565(chrX:+:112311351-112372755)	0.0274858	0.540666	0.0155453	0.276137	21.008	0.412602	0.0418865	9.88109	9.45709	9.97382	9.28461	9.02294	8.90901
Stmn2	0.854408	NM_025285	chr3	+	8509526	8561604	1904	20257	-	AI159727|SCG10|Scgn10|Stmb2	3 A1|3 2.1	stathmin-like 2	Mm.29580	ENSMUST00000029002	GO:0005515:protein binding|GO:0005737:cytoplasm|GO:0005737:cytoplasm|GO:0005768:endosome|GO:0005794:Golgi apparatus|GO:0007019:microtubule depolymerization|GO:0007026:negative regulation of microtubule depolymerization|GO:0010976:positive regulation of ne	5102	chr3:+:8509526-8561604	NM_025285	NM_025285(chr3:+:8509526-8561604)	0.0265913	0.540666	0.00341965	0.174765	21.008	0.0384733	0.000986113	11.192	10.6398	10.8573	9.94508	10.0029	10.0628
Arf2	0.850117	NM_007477	chr11	+	103966870	103985350	2673	11841	-	-	11 E1|11 6	ADP-ribosylation factor 2	Mm.5061	ENSMUST00000057921	GO:0000166:nucleotide binding|GO:0005525:GTP binding|GO:0005622:intracellular|GO:0005794:Golgi apparatus|GO:0006810:transport|GO:0007264:small GTPase mediated signal transduction|GO:0015031:protein transport|GO:0016192:vesicle-mediated transport|	56086	chr11:+:103966870-103985350	NM_001304574|NM_007477	NM_001304574(chr11:+:103966724-103985350)||NM_007477(chr11:+:103966870-103985350)	0.0187026	0.513801	0.004452	0.182389	64.933	0.00124128	1.17e-05	13.2072	13.239	13.3257	12.7407	12.3563	12.3889
Zfp930	0.848206	NM_001013379	chr8	+	69209045	69230539	2996	234358	-	-	8|8 B3.3	zinc finger protein 930	Mm.334577	ENSMUST00000212681	GO:0003700:transcription factor activity, sequence-specific DNA binding|GO:0005575:cellular_component|GO:0006355:regulation of transcription, DNA-templated|		chr8:+:69209045-69230539	NM_001013379	NM_001013379(chr8:+:69209045-69230539)	0.120834	0.610424	0.0301956	0.332147		0.531289	0.0707206	8.69685	8.55648	8.86045	7.84864	8.29348	6.93653
Arap1	0.846756	NM_001040112	chr7	+	101378121	101412586	5314	69710	-	2410002L19Rik|Centd2|mKIAA0782	7|7 E2	ArfGAP with RhoGAP domain, ankyrin repeat and PH domain 1	Mm.277687	ENSMUST00000107010	GO:0001921:positive regulation of receptor recycling|GO:0005096:GTPase activator activity|GO:0005547:phosphatidylinositol-3,4,5-trisphosphate binding|GO:0005654:nucleoplasm|GO:0005737:cytoplasm|GO:0005794:Golgi apparatus|GO:0005802:trans-Golgi network|GO:	12326	chr7:+:101378121-101412586	NM_027180|NM_001040111|NM_198096|NM_001040112	NM_027180(chr7:+:101385525-101412586)||NM_001040111(chr7:+:101348068-101412586)||NM_198096(chr7:+:101394387-101412586)||NM_001040112(chr7:+:101378121-101412586)	0.00576808	0.438698	0.0034809	0.174765	64.933	0.0171761	0.000308568	11.5544	11.2297	11.4705	10.3151	10.6237	10.7152
Mettl18	0.845898	NM_027279	chr1	+	163994944	163997244	1458	69962	-	2810422O20Rik|C78571	1|1 H2.1	methyltransferase like 18	Mm.27284	ENSMUST00000045694	GO:0003674:molecular_function|GO:0005575:cellular_component|GO:0008150:biological_process|GO:0008168:methyltransferase activity|GO:0016740:transferase activity|GO:0032259:methylation|	32680	chr1:+:163994944-163997244	NM_027279	NM_027279(chr1:+:163994944-163997244)	0.0777329	0.585215	0.0317071	0.336639	72.035	0.589093	0.0905946	8.92267	8.59919	9.12247	8.07678	7.62608	8.55606
Gstm5	0.844928	NM_010360	chr3	+	107895853	107898685	911	14866	-	-	3|3 F2.3	glutathione S-transferase, mu 5	Mm.282351	ENSMUST00000004134	GO:0004364:glutathione transferase activity|GO:0004364:glutathione transferase activity|GO:0005515:protein binding|GO:0005634:nucleus|GO:0005737:cytoplasm|GO:0006749:glutathione metabolic process|GO:0008152:metabolic process|GO:0016740:transferase activit	658	chr3:+:107895853-107898685	NM_010360	NM_010360(chr3:+:107895853-107898685)	0.065328	0.578519	0.0145735	0.268635	21.008	0.300676	0.0230685	9.56569	9.33547	9.6048	8.12014	8.72077	9.00612
Zfp53	0.844839	NM_013843	chr17	+	21488987	21510477	3079	24132	-	D030067O06Rik|KRAZ1|Zfp-53|Zfp118|zfas8	17 A3.2|17	zinc finger protein 53	Mm.42140	ENSMUST00000076664	GO:0003700:transcription factor activity, sequence-specific DNA binding|GO:0005515:protein binding|GO:0006355:regulation of transcription, DNA-templated|	135946	chr17:+:21488987-21510477	NM_013843	NM_013843(chr17:+:21488987-21510477)	0.0508284	0.572295	0.0268343	0.321762		0.639099	0.112241	9.21223	8.90038	9.30892	8.20717	8.84076	8.36739
Ppa1	0.840146	NM_026438	chr10	+	61648620	61674165	1292	67895	-	2010317E03Rik|Pyp	10 B4|10 3	pyrophosphatase (inorganic) 1	Mm.28897	ENSMUST00000020286	GO:0000287:magnesium ion binding|GO:0004427:inorganic diphosphatase activity|GO:0005737:cytoplasm|GO:0006796:phosphate-containing compound metabolic process|GO:0016462:pyrophosphatase activity|GO:0016787:hydrolase activity|GO:0046872:metal ion binding|GO:	5356	chr10:+:61648620-61674165	NM_026438	NM_026438(chr10:+:61648620-61674165)	0.0615564	0.578519	0.0391334	0.359656	64.933	0.429882	0.0452385	10.4131	10.2856	9.85885	9.90005	9.44548	9.29312
Nit1	0.838672	NM_001242580	chr1	-	171342236	171345645	1374	27045	-	AI255805|ESTM30|W57327	1 H3|1 79.	nitrilase 1	Mm.12915	ENSMUST00000111289	GO:0005634:nucleus|GO:0005737:cytoplasm|GO:0005739:mitochondrion|GO:0006807:nitrogen compound metabolic process|GO:0016787:hydrolase activity|GO:0016810:hydrolase activity, acting on carbon-nitrogen (but not peptide) bonds|GO:0070062:extracellular exosome	4091	chr1:-:171342236-171345645	NM_012049|NM_001242580	NM_012049(chr1:-:171342236-171345645)||NM_001242580(chr1:-:171342236-171345645)	0.0673001	0.578519	0.0132215	0.256185	42.076	0.386786	0.0372889	9.33643	8.89633	9.64727	8.49775	8.56764	8.47067
Nt5c3	0.838619	NM_001252374	chr6	-	56882401	56901886	1517	107569	-	1600024P05Rik|2610206B05Rik|3110004A18Rik|AI842776|Nt5c3a|Nt5y|PN-1|PN-I|PSN1|UMPH|Umph-1|Umph1|cN-III|lupin|p36	6|6 B3	5'-nucleotidase, cytosolic III	Mm.158936	ENSMUST00000101367	GO:0000166:nucleotide binding|GO:0000287:magnesium ion binding|GO:0005737:cytoplasm|GO:0005739:mitochondrion|GO:0005783:endoplasmic reticulum|GO:0008152:metabolic process|GO:0008253:5'-nucleotidase activity|GO:0008253:5'-nucleotidase activity|GO:0009117:n	9534	chr6:-:56882401-56901886	NM_026004|NM_001252374	NM_026004(chr6:-:56882401-56923932)||NM_001252374(chr6:-:56882401-56901886)	0.043648	0.567582	0.0205286	0.301257	42.076	0.201248	0.0113294	10.9848	10.5743	10.8942	9.77485	10.4467	10.0556
Ninj1	0.838219	NM_013610	chr13	+	49187546	49196251	1132	18081	-	AU024536	13|13 A5	ninjurin 1	Mm.18503	ENSMUST00000049022	GO:0001954:positive regulation of cell-matrix adhesion|GO:0007155:cell adhesion|GO:0016020:membrane|GO:0016021:integral component of membrane|GO:0042246:tissue regeneration|GO:1990384:hyaloid vascular plexus regression|	88815	chr13:+:49187546-49196251	NM_013610	NM_013610(chr13:+:49187546-49196251)	0.0577871	0.578519	0.0145661	0.268635	74.8	0.0372234	0.000928136	12.4737	12.4851	12.3889	11.6355	11.5513	12.1198
Tmem182	0.832597	NM_001081198	chr1	+	40805600	40855267	1096	381339	-	2310079P10Rik|AI414494	1|1 B	transmembrane protein 182	Mm.334678	ENSMUST00000114765	GO:0003674:molecular_function|GO:0005575:cellular_component|GO:0008150:biological_process|GO:0016020:membrane|GO:0016021:integral component of membrane|	44899	chr1:+:40805600-40855267	NM_001081198	NM_001081198(chr1:+:40805600-40855267)	0.0434521	0.567582	0.016496	0.280033	29.891	0.846553	0.286673	6.65964	7.4091	6.89288	6.42757	5.99277	6.06028
Sar1b	0.826023	NM_025535	chr11	+	51763662	51791953	1253	66397	-	2310075M17Rik|2900019I22Rik|CMRD|Sara1b|Sara2|Sarb	11|11 B1.3	secretion associated Ras related GTPase 1B	Mm.196592	ENSMUST00000020653	GO:0000166:nucleotide binding|GO:0005515:protein binding|GO:0005525:GTP binding|GO:0005622:intracellular|GO:0005783:endoplasmic reticulum|GO:0005794:Golgi apparatus|GO:0006810:transport|GO:0006886:intracellular protein transport|GO:0015031:protein transpo	90905	chr11:+:51763662-51791953	NM_025535	NM_025535(chr11:+:51763662-51791953)	0.0248581	0.539713	0.00417376	0.182094	29.891	0.00872899	0.00012704	12.0141	11.9798	11.9047	11.3983	10.9023	11.1538
S100a6	0.825196	NM_011313	chr3	+	90612893	90614414	719	20200	-	2A9|5B10|CALCYCLIN|Cacy|PRA	3 F1|3 39.	S100 calcium binding protein A6 (calcyclin)	Mm.100144	ENSMUST00000001051	GO:0001726:ruffle|GO:0005509:calcium ion binding|GO:0005509:calcium ion binding|GO:0005515:protein binding|GO:0005523:tropomyosin binding|GO:0005634:nucleus|GO:0005635:nuclear envelope|GO:0005737:cytoplasm|GO:0005829:cytosol|GO:0005886:plasma membrane|GO:	7925	chr3:+:90612893-90614414	NM_011313	NM_011313(chr3:+:90612893-90614414)	0.0132253	0.502186	0.00162857	0.149304	64.933	0.000305108	2.1e-06	12.8555	12.8161	12.8535	12.0283	11.7538	12.1024
2700060E02Rik	0.824592	NM_026528	chr14	-	19811401	19823823	1510	68045	-	-	14|14 A3	RIKEN cDNA 2700060E02 gene	Mm.21932	ENSMUST00000022341	GO:0000993:RNA polymerase II core binding|GO:0003723:RNA binding|GO:0005634:nucleus|GO:0005654:nucleoplasm|GO:0005737:cytoplasm|GO:0005856:cytoskeleton|GO:0006351:transcription, DNA-templated|GO:0006355:regulation of transcription, DNA-templated|GO:000638	9355	chr14:-:19811401-19823823	NM_026528	NM_026528(chr14:-:19811401-19823823)	0.0925973	0.592356	0.0258778	0.318575	29.891	0.0701547	0.00221101	12.2154	12.2277	12.3527	11.2595	11.4031	12.0292
Il6ra	0.8232	NM_010559	chr3	-	89869323	89913196	3377	16194	-	CD126|IL-6R|IL-6R-alpha|IL-6RA|Il6r	3 F1|3 39.	interleukin 6 receptor, alpha	Mm.2856	ENSMUST00000197679	GO:0004896:cytokine receptor activity|GO:0004897:ciliary neurotrophic factor receptor activity|GO:0004915:interleukin-6 receptor activity|GO:0004915:interleukin-6 receptor activity|GO:0004915:interleukin-6 receptor activity|GO:0005138:interleukin-6 recept	474	chr3:-:89869323-89913196	NM_001310676|NM_010559	NM_001310676(chr3:-:89869323-89913196)||NM_010559(chr3:-:89869323-89913196)	0.0954362	0.5948	0.0396025	0.359656	72.035	0.738307	0.16551	8.16748	7.56505	6.99145	6.25014	6.74185	6.96709
Pomt1	0.822775	NM_145145	chr2	+	32236682	32255005	2825	99011	-	AI505244	2|2 B	protein-O-mannosyltransferase 1	Mm.31192	ENSMUST00000036473	GO:0000030:mannosyltransferase activity|GO:0001669:acrosomal vesicle|GO:0004169:dolichyl-phosphate-mannose-protein mannosyltransferase activity|GO:0005783:endoplasmic reticulum|GO:0005789:endoplasmic reticulum membrane|GO:0005789:endoplasmic reticulum mem	68548	chr2:+:32236682-32255005	NM_145145	NM_145145(chr2:+:32236682-32255005)	0.0145607	0.506873	0.00598941	0.199302	74.8	0.225604	0.0134167	9.84777	9.4581	9.28199	8.40233	8.63532	8.8365
Nln	0.822416	NM_029447	chr13	-	104023438	104109614	3780	75805	-	4930472G13Rik|C79345	13|13 D1	neurolysin (metallopeptidase M3 family)	Mm.127692	ENSMUST00000109315	GO:0004222:metalloendopeptidase activity|GO:0004222:metalloendopeptidase activity|GO:0005737:cytoplasm|GO:0005739:mitochondrion|GO:0005758:mitochondrial intermembrane space|GO:0005758:mitochondrial intermembrane space|GO:0005829:cytosol|GO:0005886:plasma	69315	chr13:-:104023438-104109614	NM_029447	NM_029447(chr13:-:104023438-104109614)	0.070875	0.578519	0.0260011	0.318575	75.252	0.271766	0.0190451	9.49303	9.96714	10.4424	8.85247	9.14473	9.36927
Prkca	0.817114	NM_011101	chr11	-	107933386	108343888	8369	18750	-	AI875142|Pkca	11 E1|11 7	protein kinase C, alpha	Mm.222178	ENSMUST00000059595	GO:0000166:nucleotide binding|GO:0000188:inactivation of MAPK activity|GO:0000302:response to reactive oxygen species|GO:0001525:angiogenesis|GO:0001750:photoreceptor outer segment|GO:0001933:negative regulation of protein phosphorylation|GO:0001933:negat	55679	chr11:-:107933386-108343888	NM_011101	NM_011101(chr11:-:107933386-108343888)	0.0922516	0.592356	0.0470692	0.371775	42.076	0.463693	0.0531104	10.627	9.9521	10.5155	9.98035	9.69837	9.68215
Adh1	0.813767	NM_007409	chr3	+	138277644	138290691	1334	11522	-	ADH-AA|AI194826|Adh-1|Adh-1-t|Adh-1e|Adh-1t|Adh-3e|Adh1-e|Adh1-t|Adh1tl|Adh3-e	3 G3|3 64.	alcohol dehydrogenase 1 (class I)	Mm.2409	ENSMUST00000004232	GO:0001523:retinoid metabolic process|GO:0004022:alcohol dehydrogenase (NAD) activity|GO:0004022:alcohol dehydrogenase (NAD) activity|GO:0004022:alcohol dehydrogenase (NAD) activity|GO:0004024:alcohol dehydrogenase activity, zinc-dependent|GO:0004745:reti	73888	chr3:+:138277644-138290691	NM_007409	NM_007409(chr3:+:138277644-138290691)	0.0127034	0.499048	0.0043537	0.182389	42.076	0.750179	0.177176	7.3362	7.28919	7.82784	6.71644	6.29435	6.52243
Lipe	0.812215	NM_001039507	chr7	-	25379526	25390112	2785	16890	-	4933403G17Rik|HSL	7 A3|7 13.	lipase, hormone sensitive	Mm.158548	ENSMUST00000054301	GO:0004806:triglyceride lipase activity|GO:0005515:protein binding|GO:0005615:extracellular space|GO:0005634:nucleus|GO:0005737:cytoplasm|GO:0005737:cytoplasm|GO:0005739:mitochondrion|GO:0005811:lipid particle|GO:0005829:cytosol|GO:0005829:cytosol|GO:0005	3912	chr7:-:25379526-25390112	NM_010719|NM_001039507	NM_010719(chr7:-:25379526-25395987)||NM_001039507(chr7:-:25379526-25390112)	0.0910426	0.591636	0.0346333	0.345448	72.035	0.271277	0.0188991	11.7711	10.9339	11.6126	10.8548	10.8004	10.5037
Fam178b	0.812182	NM_001126046	chr1	-	36562695	36683183	2282	381337	-	1700024G10Rik|Gm990	1|1 B	family with sequence similarity 178, member B	Mm.17413	ENSMUST00000170295	GO:0003674:molecular_function|GO:0005575:cellular_component|GO:0008150:biological_process|	87288	chr1:-:36562695-36683183	NM_027957|NM_201365|NM_001126046	NM_027957(chr1:-:36562695-36593332)||NM_201365(chr1:-:36599970-36683183)||NM_001126046(chr1:-:36562695-36683183)	0.0896583	0.591636	0.0254217	0.316144	72.035	0.833967	0.270872	6.86279	7.2464	6.87919	6.06701	5.50373	6.6324
Adam9	0.809486	NM_007404	chr8	-	24949610	25016922	3985	11502	-	AU020942|MDC9|Mltng|mKIAA0021	8 A2|8 13.	a disintegrin and metallopeptidase domain 9 (meltrin gamma)	Mm.28908	ENSMUST00000208247	GO:0000186:activation of MAPKK activity|GO:0004222:metalloendopeptidase activity|GO:0004222:metalloendopeptidase activity|GO:0005080:protein kinase C binding|GO:0005178:integrin binding|GO:0005515:protein binding|GO:0005518:collagen binding|GO:0005615:ext	20824	chr8:-:24949610-25016922	NM_001270996|NM_007404	NM_001270996(chr8:-:24949610-25016922)||NM_007404(chr8:-:24949610-25016922)	0.0751555	0.583558	0.0405971	0.361122	42.076	0.267835	0.0184061	11.7603	11.1441	11.892	10.4363	10.9508	11.1528
Hdc	0.806024	NM_008230	chr2	-	126593659	126618678	2399	15186	-	AW108189|Hdc-a|Hdc-c|Hdc-e|Hdc-s	2 F1|2 61.	histidine decarboxylase	Mm.18603	ENSMUST00000028838	GO:0001692:histamine metabolic process|GO:0001694:histamine biosynthetic process|GO:0001694:histamine biosynthetic process|GO:0003824:catalytic activity|GO:0004398:histidine decarboxylase activity|GO:0004398:histidine decarboxylase activity|GO:0004398:his	20490	chr2:-:126593659-126618678	NM_008230	NM_008230(chr2:-:126593659-126618678)	0.035634	0.550531	0.00907116	0.227466	29.891	0.0374197	0.000935928	10.3096	10.7191	10.2802	8.92146	9.78551	9.50358
Klf4	0.805022	NM_010637	chr4	-	55527136	55532475	3044	16600	-	EZF|Gklf|Zie	4 B3|4 29.	Kruppel-like factor 4 (gut)	Mm.4325	ENSMUST00000107619	GO:0000122:negative regulation of transcription from RNA polymerase II promoter|GO:0000785:chromatin|GO:0000790:nuclear chromatin|GO:0000975:regulatory region DNA binding|GO:0000987:core promoter proximal region sequence-specific DNA binding|GO:0001010:tr	3123	chr4:-:55527136-55532475	NM_010637	NM_010637(chr4:-:55527136-55532475)	0.0425203	0.567582	0.0218961	0.307008	42.076	0.046722	0.0012916	12.4525	12.536	12.2194	11.5408	11.6475	12.0937
Slpi	0.803905	NM_011414	chr2	-	164354069	164356507	876	20568	-	-	2|2 H3	secretory leukocyte peptidase inhibitor	Mm.371583	ENSMUST00000109367	GO:0002376:immune system process|GO:0004866:endopeptidase inhibitor activity|GO:0004867:serine-type endopeptidase inhibitor activity|GO:0005576:extracellular region|GO:0005615:extracellular space|GO:0005615:extracellular space|GO:0005794:Golgi apparatus|G	2305	chr2:-:164354069-164356507	NM_011414	NM_011414(chr2:-:164354069-164356507)	0.093899	0.594091	0.0332174	0.341111	29.891	0.855639	0.29826	6.64725	7.32095	6.27929	6.18027	5.84335	5.7115
Exoc3	0.803339	NM_177333	chr13	-	74169804	74208700	4596	211446	-	2810050O03Rik|E430013E20Rik|Sec6|Sec6l1	13|13 C1	exocyst complex component 3	Mm.261859	ENSMUST00000035934	GO:0000145:exocyst|GO:0000149:SNARE binding|GO:0005913:cell-cell adherens junction|GO:0006810:transport|GO:0006887:exocytosis|GO:0015031:protein transport|GO:0051601:exocyst localization|GO:0098609:cell-cell adhesion|GO:0098641:cadherin binding involved i	38296	chr13:-:74169804-74208700	NM_177333	NM_177333(chr13:-:74169804-74208700)	0.00808282	0.451286	0.00961786	0.230647	42.076	0.271513	0.0189853	10.8901	10.6494	10.9487	10.0678	10.3684	10.0867
Pdap1	0.802256	NM_001033313	chr5	-	145128769	145140089	2203	231887	-	HASPP28|PAP|PAP1	5|5 G2	PDGFA associated protein 1	Mm.188851	ENSMUST00000031627	GO:0003723:RNA binding|GO:0005615:extracellular space|GO:0048008:platelet-derived growth factor receptor signaling pathway|GO:0048407:platelet-derived growth factor binding|	8927	chr5:-:145128769-145140089	NM_001033313	NM_001033313(chr5:-:145128769-145140089)	0.0460473	0.568469	0.0270691	0.321999	54.432	0.25878	0.0173918	10.851	10.2392	10.6825	9.64874	9.88021	10.1772
Bbc3	0.800278	NM_133234	chr7	+	16309582	16318334	1976	170770	-	PUMA|PUMA/JFY1	7|7 A2	BCL2 binding component 3	Mm.7660	ENSMUST00000002152	GO:0001836:release of cytochrome c from mitochondria|GO:0001836:release of cytochrome c from mitochondria|GO:0001948:glycoprotein binding|GO:0005515:protein binding|GO:0005739:mitochondrion|GO:0005739:mitochondrion|GO:0005740:mitochondrial envelope|GO:000	8679	chr7:+:16309582-16318334	NM_133234	NM_133234(chr7:+:16309582-16318334)	0.0478348	0.568469	0.0199623	0.298027	54.432	0.202785	0.0114944	9.63581	9.45155	10.2468	8.83553	9.20222	8.31811
Nhlrc1	0.797166	NM_175340	chr13	-	47012556	47014850	2294	105193	-	AI505271|B230309E09Rik|EPM2B	13|13 A5	NHL repeat containing 1	Mm.25593	ENSMUST00000052747	GO:0000209:protein polyubiquitination|GO:0004842:ubiquitin-protein transferase activity|GO:0005515:protein binding|GO:0005634:nucleus|GO:0005634:nucleus|GO:0005783:endoplasmic reticulum|GO:0006914:autophagy|GO:0008270:zinc ion binding|GO:0016567:protein u	18439	chr13:-:47012556-47014850	NM_175340	NM_175340(chr13:-:47012556-47014850)	0.0186591	0.513801	0.00601038	0.199302	14.265	0.709999	0.146766	7.24752	7.16995	7.74602	6.45036	6.54216	5.84406
Pik3r3	0.793219	NM_181585	chr4	+	116221913	116303056	5004	18710	-	AA414954|p55pik	4|4 D1	phosphatidylinositol 3 kinase, regulatory subunit, polypeptide 3 (p55)	Mm.253819	ENSMUST00000030464	GO:0005515:protein binding|GO:0005942:phosphatidylinositol 3-kinase complex|GO:0008286:insulin receptor signaling pathway|GO:0043551:regulation of phosphatidylinositol 3-kinase activity|GO:0046935:1-phosphatidylinositol-3-kinase regulator activity|GO:0046	2690	chr4:+:116221913-116303056	NM_181585	NM_181585(chr4:+:116221913-116303056)	0.0603172	0.578519	0.01242	0.254933	54.432	0.00669513	9.38e-05	12.4025	12.3909	12.2365	11.8764	11.5977	11.1139
Elac2	0.792056	NM_023479	chr11	+	64979034	65002076	2781	68626	-	1110017O07Rik|D11Wsu80e|Hpc2	11 B3|11 4	elaC ribonuclease Z 2	Mm.157711	ENSMUST00000071891	GO:0003723:RNA binding|GO:0004518:nuclease activity|GO:0004519:endonuclease activity|GO:0004549:tRNA-specific ribonuclease activity|GO:0005634:nucleus|GO:0005654:nucleoplasm|GO:0005739:mitochondrion|GO:0005739:mitochondrion|GO:0005739:mitochondrion|GO:000	6403	chr11:+:64979034-65002076	NM_023479	NM_023479(chr11:+:64979034-65002076)	0.0116826	0.488895	0.00335029	0.174765	42.076	0.376823	0.0354238	9.91677	9.643	9.87517	9.08311	9.06355	9.11399
Slc12a3	0.789913	NM_001205311	chr8	+	94329207	94366221	3299	20497	-	AI035291|NCC|NCCT|TSC	8 C5|8 46.	solute carrier family 12, member 3	Mm.25804	ENSMUST00000034218	GO:0005215:transporter activity|GO:0005829:cytosol|GO:0005886:plasma membrane|GO:0005886:plasma membrane|GO:0006810:transport|GO:0006811:ion transport|GO:0006814:sodium ion transport|GO:0006814:sodium ion transport|GO:0006821:chloride transport|GO:0015081	287	chr8:+:94329207-94366221	NM_019415|NM_001205311	NM_019415(chr8:+:94329207-94366221)||NM_001205311(chr8:+:94329207-94366221)	0.14226	0.622338	0.0446346	0.367987	29.891	0.530226	0.0699374	9.10492	8.53916	9.91876	8.42486	8.07626	8.31501
Rbmy	0.789781	NM_011253	chrY	+	2900988	2912210	1731	19657	-	RBM|Rbm1|Rbm1-rs1|Rbmy1a1|Rbmy1a1-rs1|Rbmy1b	Y|Y A1	RNA binding motif protein, Y chromosome	Mm.4711	ENSMUST00000171534	GO:0001673:male germ cell nucleus|GO:0002244:hematopoietic progenitor cell differentiation|GO:0005634:nucleus|	136626	chrY:-:3294971-3306449|chrY:-:3399183-3410167|chrY:+:3771672-3783271|chrY:+:2830679-2841858|chrY:+:2900988-2912210	NM_001166384|NM_011253	NM_001166384(chrY:+:2900988-2912210|chrY:+:3771672-3783271|chrY:-:3294971-3306449|chrY:-:3399183-3410167|chrY:+:2830679-2841858)||NM_011253(chrY:-:3294971-3306449|chrY:-:3399183-3410167|chrY:+:3771672-3783271|chrY:+:2830679-2841858|chrY:+:2900988-2912210)	0.00113352	0.371584	0.00128201	0.145595	64.933	0.594743	0.0924306	8.67763	8.56254	8.58092	7.79114	7.84556	7.63156
Nsf	0.787401	NM_008740	chr11	-	103821782	103954056	3765	18195	-	AI316878|AU020090|AU067812|SKD2	11 E1|11 6	N-ethylmaleimide sensitive fusion protein	Mm.260117	ENSMUST00000103075	GO:0000166:nucleotide binding|GO:0001921:positive regulation of receptor recycling|GO:0005515:protein binding|GO:0005524:ATP binding|GO:0005765:lysosomal membrane|GO:0005795:Golgi stack|GO:0005829:cytosol|GO:0005886:plasma membrane|GO:0006810:transport|GO	4502	chr11:-:103821782-103954056	NM_008740	NM_008740(chr11:-:103821782-103954056)	0.0343687	0.550531	0.0287027	0.328523	42.076	0.123706	0.0051632	12.8638	12.436	12.7873	12.3714	11.9693	11.9999
Prkab1	0.787062	NM_031869	chr5	-	116013589	116024428	2051	19079	-	1300015D22Rik|AU021155|E430008F22	5|5 F	protein kinase, AMP-activated, beta 1 non-catalytic subunit	Mm.458152	ENSMUST00000031486	GO:0004672:protein kinase activity|GO:0004679:AMP-activated protein kinase activity|GO:0004679:AMP-activated protein kinase activity|GO:0005515:protein binding|GO:0005634:nucleus|GO:0006468:protein phosphorylation|GO:0006629:lipid metabolic process|GO:000	38160	chr5:-:116013589-116024428	NM_031869	NM_031869(chr5:-:116013589-116024428)	0.000905579	0.371584	0.00116125	0.142616	54.432	0.00235767	2.54e-05	12.4464	12.5027	12.4508	11.5511	11.6637	11.7005
Rccd1	0.786871	NM_173445	chr7	-	80316615	80324454	2340	269955	-	5830436H09|E430018M08Rik	7|7 D2	RCC1 domain containing 1	Mm.474502	ENSMUST00000047362	GO:0003674:molecular_function|GO:0005829:cytosol|GO:0005886:plasma membrane|GO:0008150:biological_process|	16782	chr7:-:80316615-80324454	NM_173445	NM_173445(chr7:-:80316615-80324454)	0.150138	0.630209	0.0399534	0.360275	42.076	0.661846	0.124447	8.26187	8.32717	8.34568	7.54029	6.49964	7.94888
Tle4	0.786369	NM_011600	chr19	-	14448071	14598183	4755	21888	-	5730411M05Rik|AA792082|Bce-1|Bce1|ESTM13|ESTM14|Grg4|X83332|X83333|grg-4	19 A|19 9.	transducin-like enhancer of split 4	Mm.103638	ENSMUST00000052011	GO:0000122:negative regulation of transcription from RNA polymerase II promoter|GO:0003682:chromatin binding|GO:0003705:transcription factor activity, RNA polymerase II distal enhancer sequence-specific binding|GO:0003714:transcription corepressor activit	38259	chr19:-:14448071-14598183	NM_001302947|NM_001302951|NM_001302950|NM_011600	NM_001302947(chr19:-:14448071-14598183)||NM_001302951(chr19:-:14448071-14597213)||NM_001302950(chr19:-:14448071-14598183)||NM_011600(chr19:-:14448071-14598183)	0.0849444	0.588546	0.0408204	0.361427	10.416	0.376506	0.0352687	10.151	10.3656	10.8927	10.1503	9.57921	9.16633
Stn1	0.785383	NM_175360	chr19	-	47501047	47537020	1878	108689	-	0610009H20Rik|2310057J23Rik|AAF-44|AAF44|AI413458|Obfc1|RPA-32	19|19 C3	STN1, CST complex subunit	Mm.218048	ENSMUST00000049369	GO:0000723:telomere maintenance|GO:0000781:chromosome, telomeric region|GO:0000784:nuclear chromosome, telomeric region|GO:0000784:nuclear chromosome, telomeric region|GO:0001650:fibrillar center|GO:0003676:nucleic acid binding|GO:0003677:DNA binding|GO:0	11788	chr19:-:47501047-47537020	NM_175360	NM_175360(chr19:-:47501047-47537020)	0.0771827	0.585215	0.0206909	0.302265	72.035	0.257256	0.0169531	10.8959	10.4865	11.2784	10.2674	10.0836	10.1105
Gm5	0.783518	NR_024513	chr5	-	150499746	150502219	469	194292	-	Gm1812	5|5 G3	predicted gene 5	Mm.300184				chr5:-:150499746-150502219	NR_024513	NR_024513(chr5:-:150499746-150502219)	0.0458293	0.568469	0.0224677	0.307793	64.933	0.879111	0.330134	6.84538	6.59911	7.27885	6.45036	6.06187	6.02877
Sox18	0.779446	NM_009236	chr2	-	181669836	181671640	1619	20672	-	AI385749|Ra|Ragl	2 H4|2 103	SRY (sex determining region Y)-box 18	Mm.264904	ENSMUST00000054491	GO:0000122:negative regulation of transcription from RNA polymerase II promoter|GO:0000790:nuclear chromatin|GO:0000978:RNA polymerase II core promoter proximal region sequence-specific DNA binding|GO:0000981:RNA polymerase II transcription factor activit	7546	chr2:-:181669836-181671640	NM_009236	NM_009236(chr2:-:181669836-181671640)	0.090489	0.591636	0.0457081	0.369114	42.076	0.326752	0.0273735	14.2998	13.8614	14.2884	13.0512	13.509	13.8846
Acot7	0.777155	NM_001146057	chr4	+	152186133	152271855	1505	70025	-	2410041A17Rik|Ach1|Act|Bach|CTE-IIa|Cte-II|Lach1	4|4 E2	acyl-CoA thioesterase 7	Mm.296191	ENSMUST00000167926	GO:0000062:fatty-acyl-CoA binding|GO:0005654:nucleoplasm|GO:0005829:cytosol|GO:0005829:cytosol|GO:0009062:fatty acid catabolic process|GO:0015937:coenzyme A biosynthetic process|GO:0016290:palmitoyl-CoA hydrolase activity|GO:0016290:palmitoyl-CoA hydrolas	15780	chr4:+:152186133-152271855	NM_133348|NM_001146058|NM_001146057	NM_133348(chr4:+:152178099-152271855)||NM_001146058(chr4:+:152199843-152271855)||NM_001146057(chr4:+:152186133-152271855)	0.0130307	0.502164	0.00567631	0.199302	21.008	0.171341	0.00875473	9.84169	10.1402	10.3573	9.36304	9.38071	9.07093
Skp1a	0.776945	NM_011543	chr11	+	52231994	52246858	1454	21402	-	15kDa|2610043E24Rik|2610206H23Rik|EMC19|OCP-II|OCP2|SKP1|Tceb1l|p19A|p19Skp1	11 B1.3|11	S-phase kinase-associated protein 1A	Mm.42944	ENSMUST00000037324	GO:0004842:ubiquitin-protein transferase activity|GO:0004842:ubiquitin-protein transferase activity|GO:0005515:protein binding|GO:0005634:nucleus|GO:0005737:cytoplasm|GO:0005813:centrosome|GO:0005829:cytosol|GO:0006511:ubiquitin-dependent protein cataboli	38775	chr11:+:52231994-52246858	NM_011543	NM_011543(chr11:+:52231994-52246858)	0.0891346	0.591636	0.0296188	0.330297	72.035	0.0485866	0.00135443	12.9924	12.8979	13.0171	12.7545	12.2154	12.0993
Gm3143	0.776664	NR_038347	chr3	-	34699639	34716662	582	100041108	-	-	3 A3|3	predicted gene 3143	Mm.24764	ENSMUST00000196308			chr3:-:34699639-34716662	NR_038348|NR_038347	NR_038348(chr3:-:34709622-34716662)||NR_038347(chr3:-:34699639-34716662)	0.0186756	0.513801	0.00679106	0.20833	54.432	0.741438	0.167921	7.94992	7.73226	8.29453	6.9849	7.31823	7.17326
Hr	0.776295	NM_021877	chr14	+	70554055	70573548	5487	15460	-	ALUNC|AU|N|ba|bldy|hr|rh|rh-bmh|rhino	14|14 D2	hairless	Mm.7598	ENSMUST00000022691	GO:0000118:histone deacetylase complex|GO:0000785:chromatin|GO:0000976:transcription regulatory region sequence-specific DNA binding|GO:0003677:DNA binding|GO:0003714:transcription corepressor activity|GO:0003714:transcription corepressor activity|GO:0005	3774	chr14:+:70554055-70573548	NM_021877	NM_021877(chr14:+:70554055-70573548)	0.0497497	0.570607	0.0115045	0.24886	54.432	0.299459	0.0229337	9.77494	9.41133	10.0781	8.89735	8.99865	9.08098
Sik1	0.775898	NM_010831	chr17	-	31844247	31855804	4523	17691	-	Hrt-20|Msk|Sik|Sik-1|Snf1lk	17 B1|17 1	salt inducible kinase 1	Mm.290941	ENSMUST00000024839	GO:0000122:negative regulation of transcription from RNA polymerase II promoter|GO:0000166:nucleotide binding|GO:0000287:magnesium ion binding|GO:0002028:regulation of sodium ion transport|GO:0004672:protein kinase activity|GO:0004674:protein serine/threo	7847	chr17:-:31844247-31855804	NM_010831	NM_010831(chr17:-:31844247-31855804)	0.0982802	0.597971	0.0441555	0.367228	64.933	0.621678	0.102971	8.71023	7.80268	8.33888	7.56298	7.75928	6.60868
Zfp825	0.773769	NM_146231	chr13	-	74480056	74493950	1383	235956	-	-	13|13 C1	zinc finger protein 825	Mm.296909	ENSMUST00000202645	GO:0003700:transcription factor activity, sequence-specific DNA binding|GO:0005575:cellular_component|GO:0006355:regulation of transcription, DNA-templated|		chr13:-:74480056-74493950	NM_146231	NM_146231(chr13:-:74480056-74493950)	0.0333995	0.55004	0.0236491	0.310735		0.719871	0.151983	9.22204	9.1843	8.93562	8.41053	8.81337	8.36739
Dera	0.771624	NM_172733	chr6	+	137754576	137837872	1688	232449	-	2010002D22Rik|2500002K03Rik|DEOC	6|6 G1	deoxyribose-phosphate aldolase (putative)	Mm.29181	ENSMUST00000087675	GO:0003824:catalytic activity|GO:0004139:deoxyribose-phosphate aldolase activity|GO:0004139:deoxyribose-phosphate aldolase activity|GO:0005634:nucleus|GO:0005634:nucleus|GO:0005737:cytoplasm|GO:0009264:deoxyribonucleotide catabolic process|GO:0016052:carb	14562	chr6:+:137754576-137837872	NM_172733	NM_172733(chr6:+:137754576-137837872)	0.0483658	0.568469	0.0224154	0.307793	21.008	0.682754	0.13561	8.96592	9.15275	8.85288	8.14999	8.69884	8.1943
Ripply3	0.769208	NM_133229	chr16	+	94328421	94336935	1529	170765	-	Dscr6	16|16 C4	ripply transcriptional repressor 3	Mm.42604	ENSMUST00000023660	GO:0000122:negative regulation of transcription from RNA polymerase II promoter|GO:0005515:protein binding|GO:0005634:nucleus|GO:0006351:transcription, DNA-templated|GO:0006355:regulation of transcription, DNA-templated|GO:0007275:multicellular organism d	10350	chr16:+:94328421-94336935	NM_133229	NM_133229(chr16:+:94328421-94336935)	0.00910149	0.473583	0.00598794	0.199302	64.933	0.00203726	2.13e-05	13.3597	13.2188	13.1092	12.3287	12.4496	12.7163
Cdc42ep3	0.767863	NM_026514	chr17	-	79334024	79355091	1967	260409	-	3200001F04Rik|AA986861|Borg2|Cep3|UB1	17|17 E3	CDC42 effector protein (Rho GTPase binding) 3	Mm.140601	ENSMUST00000068958	GO:0005096:GTPase activator activity|GO:0005515:protein binding|GO:0005737:cytoplasm|GO:0005856:cytoskeleton|GO:0005886:plasma membrane|GO:0007266:Rho protein signal transduction|GO:0008360:regulation of cell shape|GO:0015629:actin cytoskeleton|GO:0016020	4708	chr17:-:79334024-79355091	NM_026514	NM_026514(chr17:-:79334024-79355091)	0.08796	0.589533	0.0496387	0.378594	54.432	0.278808	0.0199704	11.1221	11.0787	10.487	10.3109	10.5236	9.73286
Lpcat3	0.766198	NM_145130	chr6	+	124663103	124704716	2502	14792	-	C3f|Grcc3f|Lpcat|Lpeat|Lplat5|Lpsat|Mboat5|Moact5|Oact5|PTG	6 F2|6 59.	lysophosphatidylcholine acyltransferase 3	Mm.273915	ENSMUST00000004381	GO:0005783:endoplasmic reticulum|GO:0006629:lipid metabolic process|GO:0008654:phospholipid biosynthetic process|GO:0016020:membrane|GO:0016021:integral component of membrane|GO:0016740:transferase activity|GO:0016746:transferase activity, transferring ac	14678	chr6:+:124663103-124704716	NM_145130	NM_145130(chr6:+:124663103-124704716)	0.0166226	0.510016	0.0111905	0.246615	42.076	0.0226086	0.000451681	12.2282	11.8743	12.3211	11.462	11.2359	11.5998
Sox17	0.765347	NM_001289467	chr1	-	4490927	4497354	2897	20671	-	-	1 A1|1 1.6	SRY (sex determining region Y)-box 17	Mm.279103	ENSMUST00000116652	GO:0000122:negative regulation of transcription from RNA polymerase II promoter|GO:0000981:RNA polymerase II transcription factor activity, sequence-specific DNA binding|GO:0001228:transcriptional activator activity, RNA polymerase II transcription regula	7948	chr1:-:4490927-4497354	NM_001289465|NM_001289464|NM_011441|NM_001289466|NM_001289467	NM_001289465(chr1:-:4490927-4497354)||NM_001289464(chr1:-:4490927-4497354)||NM_011441(chr1:-:4490927-4497354)||NM_001289466(chr1:-:4490927-4497354)||NM_001289467(chr1:-:4490927-4497354)	0.0237137	0.539713	0.0217756	0.306959	72.035	0.0546382	0.00158237	14.0754	13.6701	13.9941	13.5392	13.2041	13.2287
Rnf125	0.76471	NM_026301	chr18	+	20944624	20983848	1334	67664	-	4930553F04Rik	18|18 A2	ring finger protein 125	Mm.45980	ENSMUST00000050004	GO:0000209:protein polyubiquitination|GO:0002250:adaptive immune response|GO:0002376:immune system process|GO:0004842:ubiquitin-protein transferase activity|GO:0005622:intracellular|GO:0005794:Golgi apparatus|GO:0008270:zinc ion binding|GO:0016020:membran		chr18:+:20944624-20983848	NM_026301	NM_026301(chr18:+:20944624-20983848)	0.0913012	0.591636	0.0273701	0.322204	10.416	0.311794	0.0244615	9.84569	9.48311	10.4062	9.30745	9.03015	9.08098
Cd3g	0.76337	NM_009850	chr9	-	44969571	44980431	1023	12502	-	Ctg-3|Ctg3|T3g	9 A5.2|9 2	CD3 antigen, gamma polypeptide	Mm.335106	ENSMUST00000002101	GO:0004888:transmembrane signaling receptor activity|GO:0005515:protein binding|GO:0007163:establishment or maintenance of cell polarity|GO:0007166:cell surface receptor signaling pathway|GO:0015031:protein transport|GO:0016020:membrane|GO:0016021:integra	55	chr9:-:44969571-44980431	NM_009850	NM_009850(chr9:-:44969571-44980431)	0.105073	0.600943	0.0447787	0.367987	54.432	0.788971	0.216394	6.64725	6.38504	7.57776	6.34342	5.55745	5.88388
Pkig	0.762494	NM_001164055	chr2	+	163658385	163726158	983	18769	-	PKIgamma	2 H3|2 84.	protein kinase inhibitor, gamma	Mm.10091	ENSMUST00000099105	GO:0000122:negative regulation of transcription from RNA polymerase II promoter|GO:0004860:protein kinase inhibitor activity|GO:0004862:cAMP-dependent protein kinase inhibitor activity|GO:0004862:cAMP-dependent protein kinase inhibitor activity|GO:0005634	5133	chr2:+:163658385-163726158	NM_011106|NM_001164053|NM_001039390|NM_001277096|NM_001039391|NM_001164055	NM_011106(chr2:+:163694036-163726158)||NM_001164053(chr2:+:163658457-163726158)||NM_001039390(chr2:+:163658385-163726158)||NM_001277096(chr2:+:163658385-163726158)||NM_001039391(chr2:+:163658385-163726158)||NM_001164055(chr2:+:163658385-163726158)	0.062167	0.578519	0.0181111	0.289387	74.8	0.270354	0.0187368	10.2931	9.81367	10.5144	9.53058	9.35745	9.57514
Ctps	0.762376	NM_016748	chr4	-	120539867	120570276	2705	51797	-	Ctps1	4 D2.2|4 5	cytidine 5'-triphosphate synthase	Mm.1815	ENSMUST00000030381	GO:0000166:nucleotide binding|GO:0002376:immune system process|GO:0003883:CTP synthase activity|GO:0005524:ATP binding|GO:0006221:pyrimidine nucleotide biosynthetic process|GO:0006241:CTP biosynthetic process|GO:0006541:glutamine metabolic process|GO:0016	20446	chr4:-:120539867-120570276	NM_016748	NM_016748(chr4:-:120539867-120570276)	0.00907218	0.473583	0.00369347	0.175466	54.432	0.271513	0.0189665	9.99557	10.1563	10.0069	9.47885	9.24449	9.10123
Itgav	0.757025	NM_008402	chr2	+	83724396	83806917	7055	16410	-	1110004F14Rik|2610028E01Rik|CD51|D430040G12Rik	2 D|2 49.3	integrin alpha V	Mm.227	ENSMUST00000028499	GO:0001525:angiogenesis|GO:0001568:blood vessel development|GO:0001846:opsonin binding|GO:0001968:fibronectin binding|GO:0002020:protease binding|GO:0005080:protein kinase C binding|GO:0005102:receptor binding|GO:0005245:voltage-gated calcium channel acti	20510	chr2:+:83724396-83806917	NM_008402	NM_008402(chr2:+:83724396-83806917)	0.0749105	0.583005	0.0190386	0.293263	54.432	0.0898786	0.00311102	10.6878	10.7644	11.2806	10.0074	10.1806	8.90901
Ppp2r5d	0.755592	NM_009358	chr17	-	46682990	46705002	2926	21770	-	B'delta|TEG-271|Tex271	17 22.9 cM	protein phosphatase 2, regulatory subunit B', delta	Mm.295009	ENSMUST00000002839	GO:0001932:regulation of protein phosphorylation|GO:0005515:protein binding|GO:0010976:positive regulation of neuron projection development|GO:0031952:regulation of protein autophosphorylation|GO:0045944:positive regulation of transcription from RNA polym	37661	chr17:-:46682990-46705002	NM_009358	NM_009358(chr17:-:46682990-46705002)	0.101345	0.59998	0.0402998	0.360909	74.8	0.339972	0.0291608	11.1844	11.0104	11.2139	10.9567	10.4288	10.2213
Adgrb2	0.755389	NM_001290715	chr4	+	129992053	130022633	4996	230775	-	Bai2	4|4 D2.2	adhesion G protein-coupled receptor B2	Mm.262241	ENSMUST00000121049	GO:0004871:signal transducer activity|GO:0004888:transmembrane signaling receptor activity|GO:0004930:G-protein coupled receptor activity|GO:0005515:protein binding|GO:0005886:plasma membrane|GO:0007165:signal transduction|GO:0007166:cell surface receptor	1288	chr4:+:129992053-130022633	NM_173071|NM_001199696|NM_001290714|NM_001290715	NM_173071(chr4:+:129985077-130022633)||NM_001199696(chr4:+:129985077-130022633)||NM_001290714(chr4:+:129984869-130022633)||NM_001290715(chr4:+:129992053-130022633)	0.00449251	0.432368	0.00705508	0.20833	64.933	0.89111	0.356942	7.10884	7.28475	7.3673	6.48026	6.52936	6.75635
Ticam1	0.753723	NM_174989	chr17	-	56269461	56276767	2830	106759	-	AW046014|AW547018|TICAM-1|TRIF	17|17 D	toll-like receptor adaptor molecule 1	Mm.203952	ENSMUST00000058136	GO:0002281:macrophage activation involved in immune response|GO:0002376:immune system process|GO:0002756:MyD88-independent toll-like receptor signaling pathway|GO:0004871:signal transducer activity|GO:0005515:protein binding|GO:0006915:apoptotic process|G	8605	chr17:-:56269461-56276767	NM_174989	NM_174989(chr17:-:56269461-56276767)	0.0906849	0.591636	0.0432405	0.36634	72.035	0.465391	0.0533814	8.9609	8.64281	9.70249	8.20717	8.62869	7.69923
Plac8	0.751842	NM_139198	chr5	-	100553732	100572205	696	231507	-	C15|D5Wsu111e	5 E4|5 48.	placenta-specific 8	Mm.34609	ENSMUST00000031264	GO:0003682:chromatin binding|GO:0005515:protein binding|GO:0005634:nucleus|GO:0008284:positive regulation of cell proliferation|GO:0009409:response to cold|GO:0040015:negative regulation of multicellular organism growth|GO:0042742:defense response to bact	32328	chr5:-:100553732-100572205	NM_139198	NM_139198(chr5:-:100553732-100572205)	0.0467368	0.568469	0.0115696	0.249335	74.8	0.154324	0.00736446	11.5316	12.3407	11.5335	11.0409	10.5847	10.7816
Fam20a	0.750862	NM_153782	chr11	-	109672925	109722256	2541	208659	-	AI606893	11|11 E1	family with sequence similarity 20, member A	Mm.208662	ENSMUST00000020938	GO:0001934:positive regulation of protein phosphorylation|GO:0001934:positive regulation of protein phosphorylation|GO:0005576:extracellular region|GO:0005615:extracellular space|GO:0005623:cell|GO:0005783:endoplasmic reticulum|GO:0005794:Golgi apparatus|	9719	chr11:-:109672925-109722256	NM_153782	NM_153782(chr11:-:109672925-109722256)	0.0120748	0.493471	0.00632798	0.202276	64.933	0.107077	0.00411262	10.4499	10.4738	10.8949	9.61105	9.99269	9.72297
Sox7	0.750033	NM_011446	chr14	+	63943705	63950732	3266	20680	-	-	14|14 D1	SRY (sex determining region Y)-box 7	Mm.42162	ENSMUST00000079652	GO:0001706:endoderm formation|GO:0003677:DNA binding|GO:0003700:transcription factor activity, sequence-specific DNA binding|GO:0003700:transcription factor activity, sequence-specific DNA binding|GO:0003705:transcription factor activity, RNA polymerase I	7949	chr14:+:63943705-63950732	NM_011446	NM_011446(chr14:+:63943705-63950732)	0.0060686	0.440644	0.00775109	0.216193	29.891	0.0338366	0.000804386	12.1666	12.4349	12.3047	11.5546	11.8245	11.5316
Galnt2	0.749274	NM_139272	chr8	+	124231393	124345723	4111	108148	-	AI480629	8|8 E2	UDP-N-acetyl-alpha-D-galactosamine:polypeptide N-acetylgalactosaminyltransferase 2	Mm.33808	ENSMUST00000034458	GO:0002378:immunoglobulin biosynthetic process|GO:0004653:polypeptide N-acetylgalactosaminyltransferase activity|GO:0004653:polypeptide N-acetylgalactosaminyltransferase activity|GO:0005576:extracellular region|GO:0005615:extracellular space|GO:0005794:Go	3297	chr8:+:124231393-124345723	NM_139272	NM_139272(chr8:+:124231393-124345723)	0.0378228	0.556709	0.0124558	0.254933	54.432	0.0723869	0.00230938	11.8861	11.5014	11.9558	11.0773	11.2082	11.1368
Vma21	0.749099	NM_001290780	chrX	+	71816757	71824706	4322	67048	-	2610030H06Rik|AI840175	X|X A7.3	VMA21 vacuolar H+-ATPase homolog (S. cerevisiae)	Mm.41102	ENSMUST00000114576	GO:0005783:endoplasmic reticulum|GO:0016020:membrane|GO:0016021:integral component of membrane|GO:0031410:cytoplasmic vesicle|	134430	chrX:+:71816757-71824706	NM_001290781|NM_001081356|NM_001290780	NM_001290781(chrX:+:71816079-71824706)||NM_001081356(chrX:+:71816757-71824706)||NM_001290780(chrX:+:71816757-71824706)	0.0829666	0.587757	0.034738	0.345448	42.076	0.275058	0.0194428	9.97956	9.34226	10.2769	8.75492	9.23046	9.23228
Loxl2	0.747044	NM_033325	chr14	+	69609475	69695834	5180	94352	-	1110004B06Rik|4930526G11Rik|9430067E15Rik	14|14 D2	lysyl oxidase-like 2	Mm.116714	ENSMUST00000100420	GO:0001666:response to hypoxia|GO:0001837:epithelial to mesenchymal transition|GO:0001935:endothelial cell proliferation|GO:0002040:sprouting angiogenesis|GO:0003682:chromatin binding|GO:0003714:transcription corepressor activity|GO:0004720:protein-lysine	1742	chr14:+:69609475-69695834	NM_033325	NM_033325(chr14:+:69609475-69695834)	0.00798487	0.451286	0.00221752	0.150721	42.076	0.51469	0.0657212	9.02968	8.93562	8.94733	8.30046	7.98588	8.20028
2510009E07Rik	0.743621	NM_001001881	chr16	-	21649044	21694665	5164	72190	-	AI194952	16|16 B1	RIKEN cDNA 2510009E07 gene	Mm.131606	ENSMUST00000053336	GO:0003674:molecular_function|GO:0005575:cellular_component|GO:0008150:biological_process|	78167	chr16:-:21649044-21694665	NM_001001881	NM_001001881(chr16:-:21649044-21694665)	0.0225863	0.537163	0.006868	0.20833	21.008	0.0113603	0.000176818	11.6212	11.5319	11.85	10.8775	11.0775	10.4761
Ptpn11	0.743237	NM_001109992	chr5	-	121130532	121191397	5599	19247	-	2700084A17Rik|AW536184|PTP1D|PTP2C|SAP-2|SH-PTP2|SH-PTP3|SHP-2|Shp2|Syp	5|5 F	protein tyrosine phosphatase, non-receptor type 11	Mm.8681	ENSMUST00000100770	GO:0000077:DNA damage checkpoint|GO:0000187:activation of MAPK activity|GO:0001725:stress fiber|GO:0004721:phosphoprotein phosphatase activity|GO:0004721:phosphoprotein phosphatase activity|GO:0004725:protein tyrosine phosphatase activity|GO:0004725:prote	2122	chr5:-:121130532-121191397	NM_011202|NM_001109992	NM_011202(chr5:-:121130532-121191397)||NM_001109992(chr5:-:121130532-121191397)	0.0566142	0.578519	0.0214008	0.305467	29.891	0.472124	0.0551181	9.83472	9.55403	9.76742	8.70177	9.02418	9.38096
Gm21708	0.741216	NM_001270516	chrY	+	2830679	2841858	1580	100862398	-	-	Y A1|Y	predicted gene, 21708	Mm.4711	ENSMUST00000188091			chrY:-:3294971-3306449|chrY:-:3399183-3410167|chrY:+:3771672-3783271|chrY:+:2900988-2912210|chrY:+:2830679-2841858	NM_001270516	NM_001270516(chrY:-:3294971-3306449|chrY:-:3399183-3410167|chrY:+:3771672-3783271|chrY:+:2900988-2912210|chrY:+:2830679-2841858)	0.00197952	0.371584	0.00169238	0.149304	14.265	0.639689	0.112597	8.62417	8.52171	8.52587	7.78465	7.84086	7.6147
Tal1	0.737502	NM_001287388	chr4	+	115057810	115071755	4230	21349	-	Hpt|SCL/tal-1|Scl|bHLHa17|tal-1	4 D1|4 52.	T cell acute lymphocytic leukemia 1	Mm.239869	ENSMUST00000161601	GO:0000118:histone deacetylase complex|GO:0000122:negative regulation of transcription from RNA polymerase II promoter|GO:0000790:nuclear chromatin|GO:0000976:transcription regulatory region sequence-specific DNA binding|GO:0000979:RNA polymerase II core	2400	chr4:+:115057810-115071755	NM_011527|NM_001287388	NM_011527(chr4:+:115056425-115071755)||NM_001287388(chr4:+:115057810-115071755)	0.0495099	0.570316	0.0364438	0.351896	54.432	0.667824	0.127628	8.93602	9.39081	9.40714	8.40831	8.906	8.65331
Gm14405	0.736761	NR_040256	chr2	-	176852791	176864437	1699	626877	-	OTTMUSG00000016573	2|2 H4	predicted gene 14405	Mm.490744				chr2:+:176289942-176301588|chr2:-:176852791-176864437	NR_040256	NR_040256(chr2:+:176289942-176301588|chr2:-:176852791-176864437)	0.0930473	0.592803	0.0423435	0.364549	29.891	0.770857	0.193348	7.80744	7.15441	8.17433	7.10032	6.49964	7.07068
Xpr1	0.736626	NM_011273	chr1	-	155275656	155417444	7651	19775	-	Rmc-1|Rmc1|Sxv|Syg1|XR	1 G3|1 66.	xenotropic and polytropic retrovirus receptor 1	Mm.266215	ENSMUST00000027741	GO:0000822:inositol hexakisphosphate binding|GO:0001618:virus receptor activity|GO:0004872:receptor activity|GO:0005737:cytoplasm|GO:0009615:response to virus|GO:0009615:response to virus|GO:0015114:phosphate ion transmembrane transporter activity|GO:0015	134226	chr1:-:155275656-155417444	NM_011273	NM_011273(chr1:-:155275656-155417444)	0.0530818	0.574721	0.0198367	0.297521	64.933	0.537766	0.0720409	9.76323	9.68324	9.90985	9.0266	9.48331	8.90008
Myo1f	0.735477	NM_053214	chr17	+	33555706	33607764	3833	17916	-	C330006B10Rik	17 B1|17 1	myosin IF	Mm.42019	ENSMUST00000087605	GO:0000166:nucleotide binding|GO:0002446:neutrophil mediated immunity|GO:0003674:molecular_function|GO:0003774:motor activity|GO:0003779:actin binding|GO:0005516:calmodulin binding|GO:0005524:ATP binding|GO:0007162:negative regulation of cell adhesion|GO:	56276	chr17:+:33555706-33607764	NM_053214	NM_053214(chr17:+:33555706-33607764)	0.00401834	0.417839	0.00341061	0.174765	54.432	0.766594	0.186692	8.33846	8.0469	8.09162	7.51053	7.3334	7.35614
Tpm1	0.734889	NM_001164256	chr9	-	67023841	67043871	1550	22003	-	AA986836|AI854628|TM2|Tm3|Tmpa|Tpm-1|alpha-TM	9 C|9 36.2	tropomyosin 1, alpha	Mm.121878	ENSMUST00000113685	GO:0001701:in utero embryonic development|GO:0003065:positive regulation of heart rate by epinephrine|GO:0003779:actin binding|GO:0005200:structural constituent of cytoskeleton|GO:0005737:cytoplasm|GO:0005856:cytoskeleton|GO:0005862:muscle thin filament t	128637	chr9:-:67023841-67043871	NM_001164255|NM_001164250|NM_001164251|NM_001164249|NM_001164254|NM_001164248|NM_001164252|NM_024427|NM_001164253|NM_001164256	NM_001164255(chr9:-:67023841-67049213)||NM_001164250(chr9:-:67022592-67049213)||NM_001164251(chr9:-:67027889-67049213)||NM_001164249(chr9:-:67022592-67049213)||NM_001164254(chr9:-:67027889-67043871)||NM_001164248(chr9:-:67027889-67049213)||NM_001164252(ch	0.061698	0.578519	0.0259852	0.318575	42.076	0.079234	0.00259532	12.3975	11.8824	12.394	11.5203	11.6591	11.7198
Ubr7	0.733886	NM_025666	chr12	+	102757974	102777701	3247	66622	-	5730410I19Rik|AA589405|AW557761	12|12 E	ubiquitin protein ligase E3 component n-recognin 7 (putative)	Mm.34261	ENSMUST00000046404	GO:0005575:cellular_component|GO:0008150:biological_process|GO:0008270:zinc ion binding|GO:0016874:ligase activity|GO:0046872:metal ion binding|	11998	chr12:+:102757974-102777701	NM_025666	NM_025666(chr12:+:102757974-102777701)	0.0186614	0.513801	0.00533144	0.194725	42.076	0.0398056	0.00103259	11.9407	11.5639	11.7776	11.1094	11.0437	11.0217
Serpinb9	0.733134	NM_009256	chr13	+	33004540	33017955	3397	20723	-	BB283241|CAP-3|CAP3|PI-9|PI9|Spi6|ovalbumin	13 A3.2|13	serine (or cysteine) peptidase inhibitor, clade B, member 9	Mm.245041	ENSMUST00000006391	GO:0001913:T cell mediated cytotoxicity|GO:0002020:protease binding|GO:0002438:acute inflammatory response to antigenic stimulus|GO:0004867:serine-type endopeptidase inhibitor activity|GO:0004867:serine-type endopeptidase inhibitor activity|GO:0005515:pro	37888	chr13:+:33004540-33017955	NM_009256	NM_009256(chr13:+:33004540-33017955)	0.00111992	0.371584	0.00220021	0.150336	74.8	0.0682117	0.00212336	11.3581	11.2634	11.3426	10.4647	10.6434	10.6095
Thbs4	0.733037	NM_011582	chr13	-	92751585	92794818	3202	21828	-	TSP4	13 C3|13 4	thrombospondin 4	Mm.20865	ENSMUST00000022213	GO:0001938:positive regulation of endothelial cell proliferation|GO:0001968:fibronectin binding|GO:0005178:integrin binding|GO:0005509:calcium ion binding|GO:0005515:protein binding|GO:0005518:collagen binding|GO:0005576:extracellular region|GO:0005578:pr	20691	chr13:-:92751585-92794818	NM_011582	NM_011582(chr13:-:92751585-92794818)	0.0504138	0.571617	0.0112029	0.246615	54.432	0.796033	0.223995	7.68719	7.60982	7.39724	6.95107	6.87678	6.2106
Pex3	0.730029	NM_001347361	chr10	-	13523944	13553142	2180	56535	-	1700014F15Rik|2810027F19Rik|2900010N04Rik	10|10 A2	peroxisomal biogenesis factor 3	Mm.282711	ENSMUST00000170376	GO:0005654:nucleoplasm|GO:0005777:peroxisome|GO:0005778:peroxisomal membrane|GO:0005779:integral component of peroxisomal membrane|GO:0005783:endoplasmic reticulum|GO:0005829:cytosol|GO:0005887:integral component of plasma membrane|GO:0007031:peroxisome o	2691	chr10:-:13523944-13553142	NM_019961|NM_001164195|NM_001347361	NM_019961(chr10:-:13523944-13553142)||NM_001164195(chr10:-:13523841-13553142)||NM_001347361(chr10:-:13523944-13553142)	0.0126952	0.499048	0.00620183	0.201555	7.029	0.164788	0.00811561	10.8808	10.6295	10.8218	10.0918	10.2005	9.76797
Zan	0.729505	NM_011741	chr5	-	137378636	137477064	16481	22635	-	Zan-test	5 G2|5 76.	zonadhesin	Mm.7984	ENSMUST00000117564	GO:0005886:plasma membrane|GO:0007155:cell adhesion|GO:0007339:binding of sperm to zona pellucida|GO:0016020:membrane|GO:0016021:integral component of membrane|GO:0050840:extracellular matrix binding|GO:2000359:regulation of binding of sperm to zona pellu	124417	chr5:-:137378636-137477064	NM_011741	NM_011741(chr5:-:137378636-137477064)	0.0519982	0.574329	0.0253861	0.316139		0.575141	0.0838374	9.29968	8.77039	9.41801	8.61456	8.22193	8.57018
Usp25	0.729288	NM_013918	chr16	+	77014068	77116780	4413	30940	-	-	16|16 C3.1	ubiquitin specific peptidase 25	Mm.40986	ENSMUST00000023580	GO:0000502:proteasome complex|GO:0004843:thiol-dependent ubiquitin-specific protease activity|GO:0004843:thiol-dependent ubiquitin-specific protease activity|GO:0005634:nucleus|GO:0005783:endoplasmic reticulum|GO:0005829:cytosol|GO:0006508:proteolysis|GO:	8374	chr16:+:77014068-77116780	NM_013918	NM_013918(chr16:+:77014068-77116780)	0.00601533	0.440644	0.00861109	0.223654	54.432	0.141194	0.00632104	11.4187	11.1667	11.4526	10.5677	10.8413	10.6894
Setd5	0.729151	NM_028385	chr6	+	113077638	113153424	6470	72895	-	2900045N06Rik|C330007C20|C85544|mKIAA1757	6|6 E3	SET domain containing 5	Mm.367159	ENSMUST00000042889	GO:0003674:molecular_function|GO:0005575:cellular_component|GO:0008150:biological_process|	12485	chr6:+:113077638-113153424	NM_173005|NM_028385	NM_173005(chr6:+:113104934-113153432)||NM_028385(chr6:+:113077638-113153424)	0.0757592	0.584452	0.0373253	0.354948	54.432	0.339972	0.0291682	10.9874	11.1573	10.8335	10.2582	10.142	10.7843
Wscd1	0.728998	NM_177618	chr11	+	71750702	71789646	2738	216881	-	mKIAA0523	11|11 B4	WSC domain containing 1	Mm.48648	ENSMUST00000021168	GO:0003674:molecular_function|GO:0005575:cellular_component|GO:0008146:sulfotransferase activity|GO:0008150:biological_process|GO:0016020:membrane|GO:0016021:integral component of membrane|	18590	chr11:+:71750702-71789646	NM_177618	NM_177618(chr11:+:71750702-71789646)	0.0782523	0.585215	0.0430365	0.366015	72.035	0.255624	0.0165085	11.2647	11.5292	10.8198	10.8364	10.0443	10.5357
Gm10538	0.726941	NR_045892	chr1	+	132729352	132732826	1879	100038653	-	ENSMUSG00000073566	1 E4|1	predicted gene 10538	Mm.421275	ENSMUST00000189499			chr1:+:132729352-132732826	NR_045892	NR_045892(chr1:+:132729352-132732826)	0.0919558	0.591636	0.0465519	0.370864	64.933	0.84417	0.282458	8.07345	7.58117	8.32169	7.34651	7.23119	7.59691
B3galt4	0.726328	NM_019420	chr17	-	33949911	33951488	1577	54218	-	Gal-T2|Galt2	17|17 B1	UDP-Gal:betaGlcNAc beta 1,3-galactosyltransferase, polypeptide 4	Mm.11132	ENSMUST00000087543	GO:0003674:molecular_function|GO:0005575:cellular_component|GO:0005794:Golgi apparatus|GO:0006486:protein glycosylation|GO:0008150:biological_process|GO:0008378:galactosyltransferase activity|GO:0016020:membrane|GO:0016021:integral component of membrane|G	2805	chr17:-:33949911-33951488	NM_019420	NM_019420(chr17:-:33949911-33951488)	0.00965506	0.482276	0.00803926	0.218566	42.076	0.58546	0.08902	9.18334	8.85216	9.12866	8.40233	8.48547	8.10624
Dbndd2	0.723349	NM_001048229	chr2	+	164488110	164493323	3604	52840	-	1110017A21Rik|2900022J10Rik|AU041050|AW048677|D2Bwg0891e|Nkip|R74724	2 H3|2 85.	dysbindin (dystrobrevin binding protein 1) domain containing 2	Mm.256927	ENSMUST00000109350	GO:0003674:molecular_function|GO:0005575:cellular_component|GO:0005737:cytoplasm|GO:0006469:negative regulation of protein kinase activity|	12276	chr2:+:164488110-164493323	NM_001048227|NM_026797|NM_001048228|NM_001048229	NM_001048227(chr2:+:164486139-164493323)||NM_026797(chr2:+:164486454-164493323)||NM_001048228(chr2:+:164486876-164493323)||NM_001048229(chr2:+:164488110-164493323)	0.0027801	0.371584	0.00238346	0.154417	14.265	0.00987634	0.000148367	11.8929	11.6748	11.6851	11.0384	10.7221	10.9617
Rmnd5b	0.722043	NM_025346	chr11	-	51623672	51635896	1946	66089	-	0610039K22Rik|Gid2	11|11 B1.3	required for meiotic nuclear division 5 homolog B	Mm.288183	ENSMUST00000001081	GO:0004842:ubiquitin-protein transferase activity|GO:0005634:nucleus|GO:0005737:cytoplasm|GO:0034657:GID complex|GO:0042787:protein ubiquitination involved in ubiquitin-dependent protein catabolic process|GO:0043161:proteasome-mediated ubiquitin-dependent	100777	chr11:-:51623672-51635896	NM_025346	NM_025346(chr11:-:51623672-51635896)	0.00553884	0.438698	0.00368129	0.175466	42.076	0.129091	0.00554789	11.3569	11.3264	11.3661	10.7928	10.6349	10.6095
Actg2	0.720969	NM_009610	chr6	-	83512908	83536251	1315	11468	-	ACTA3|Act-4|Act4|SMGA	6 C3|6 35.	actin, gamma 2, smooth muscle, enteric	Mm.292865	ENSMUST00000075161	GO:0000166:nucleotide binding|GO:0005524:ATP binding|GO:0005615:extracellular space|GO:0005737:cytoplasm|GO:0005856:cytoskeleton|GO:0070062:extracellular exosome|GO:0071944:cell periphery|GO:0072562:blood microparticle|	123845	chr6:-:83512908-83536251	NM_009610	NM_009610(chr6:-:83512908-83536251)	0.0490986	0.569719	0.0401944	0.360275	5.577	0.741939	0.170264	9.44548	9.11999	9.46208	8.72451	8.61281	9.09874
Nicn1	0.720224	NM_025449	chr9	+	108290456	108296496	2103	66257	-	1500032A17Rik	9|9 F1	nicolin 1	Mm.10407	ENSMUST00000035227	GO:0003674:molecular_function|GO:0005634:nucleus|GO:0005654:nucleoplasm|GO:0005874:microtubule|GO:0008150:biological_process|	11936	chr9:+:108290456-108296496	NM_025449	NM_025449(chr9:+:108290456-108296496)	0.104259	0.59998	0.0429225	0.365993	8.399	0.336983	0.0287821	10.1613	9.89341	10.824	8.38577	9.44112	9.76797
Cdkl2	0.71717	NM_177270	chr5	-	92006073	92043042	3977	53886	-	5330436L21Rik|AI505225|KKIAMRE|Kkm	5|5 E2	cyclin-dependent kinase-like 2 (CDC2-related kinase)	Mm.44963	ENSMUST00000113143	GO:0000166:nucleotide binding|GO:0004672:protein kinase activity|GO:0004674:protein serine/threonine kinase activity|GO:0004693:cyclin-dependent protein serine/threonine kinase activity|GO:0005524:ATP binding|GO:0005634:nucleus|GO:0005634:nucleus|GO:00057	55793	chr5:-:92006073-92043042	NM_016912|NM_001276315|NM_177270	NM_016912(chr5:-:92006073-92043042)||NM_001276315(chr5:-:92006073-92042696)||NM_177270(chr5:-:92006073-92043042)	0.0666809	0.578519	0.0211898	0.304388	72.035	0.72699	0.157257	7.24752	6.38504	6.35113	5.66787	4.40548	5.75835
Ldlrap1	0.716662	NM_145554	chr4	-	134745411	134768004	2671	100017	-	AA691260|ARH2|Arh|Arh1|FHCB1|FHCB2	4|4 D3	low density lipoprotein receptor adaptor protein 1	Mm.27486	ENSMUST00000037828	GO:0001540:beta-amyloid binding|GO:0001540:beta-amyloid binding|GO:0001784:phosphotyrosine binding|GO:0005102:receptor binding|GO:0005515:protein binding|GO:0005546:phosphatidylinositol-4,5-bisphosphate binding|GO:0005737:cytoplasm|GO:0005769:early endoso	9219	chr4:-:134745411-134768004	NM_145554	NM_145554(chr4:-:134745411-134768004)	0.0333382	0.55004	0.0114669	0.24886	74.8	0.0930515	0.00331441	10.7466	11.1246	10.952	10.3902	10.2353	9.73765
Slc27a3	0.716287	NM_001316688	chr3	-	90385232	90389938	2298	26568	-	Acsvl3|FATP-3|FATP3|Vlcs-3	3|3 F1	solute carrier family 27 (fatty acid transporter), member 3	Mm.45519	ENSMUST00000132041	GO:0000166:nucleotide binding|GO:0001676:long-chain fatty acid metabolic process|GO:0003824:catalytic activity|GO:0004321:fatty-acyl-CoA synthase activity|GO:0004467:long-chain fatty acid-CoA ligase activity|GO:0005739:mitochondrion|GO:0005783:endoplasmic	11529	chr3:-:90385232-90389938	NM_011988|NM_001316688	NM_011988(chr3:-:90385232-90389938)||NM_001316688(chr3:-:90385232-90389938)	0.0404919	0.566474	0.0255354	0.316777	64.933	0.188046	0.0100328	11.3726	11.2427	11.7301	11.1112	10.6563	10.5711
Cmpk1	0.711943	NM_025647	chr4	-	114960612	114987228	1880	66588	-	0610011D08Rik|CK|Cmpk|UMP-CMPk	4|4 D1	cytidine monophosphate (UMP-CMP) kinase 1	Mm.294159	ENSMUST00000030491	GO:0000166:nucleotide binding|GO:0004127:cytidylate kinase activity|GO:0004550:nucleoside diphosphate kinase activity|GO:0005524:ATP binding|GO:0005634:nucleus|GO:0005634:nucleus|GO:0005730:nucleolus|GO:0005737:cytoplasm|GO:0006139:nucleobase-containing c	32308	chr4:-:114960612-114987228	NM_025647	NM_025647(chr4:-:114960612-114987228)	0.0210047	0.522409	0.0119883	0.250805	29.891	0.0151244	0.000267025	12.2675	11.9268	12.3415	11.1105	11.5957	11.5555
Enox2	0.71057	NM_001271448	chrX	-	49009706	49288242	3822	209224	-	APK1|Cova1|tNOX	X|X A5	ecto-NOX disulfide-thiol exchanger 2	Mm.327730	ENSMUST00000114918	GO:0000166:nucleotide binding|GO:0003676:nucleic acid binding|GO:0005576:extracellular region|GO:0005886:plasma membrane|GO:0006810:transport|GO:0007624:ultradian rhythm|GO:0009897:external side of plasma membrane|GO:0015035:protein disulfide oxidoreducta	17120	chrX:-:49009706-49288242	NM_001271450|NM_001271449|NM_001271447|NM_145951|NM_001271451|NM_001271448	NM_001271450(chrX:-:49009706-49288242)||NM_001271449(chrX:-:49009706-49288242)||NM_001271447(chrX:-:49009706-49288242)||NM_145951(chrX:-:49009706-49288242)||NM_001271451(chrX:-:49009706-49288242)||NM_001271448(chrX:-:49009706-49288242)	0.00675886	0.451081	0.00715266	0.208484	29.891	0.439919	0.0475302	10.2568	10.029	10.283	9.51062	9.64332	9.54619
Etf1	0.709995	NM_144866	chr18	-	34902784	34932003	3705	225363	-	AI463371|D6Ertd109e|ERF|ERF1|SUP45L1|TB3-1	18|18 B1	eukaryotic translation termination factor 1	Mm.329353	ENSMUST00000025218	GO:0000184:nuclear-transcribed mRNA catabolic process, nonsense-mediated decay|GO:0003723:RNA binding|GO:0003747:translation release factor activity|GO:0005737:cytoplasm|GO:0006412:translation|GO:0006415:translational termination|GO:0006479:protein methyl	3475	chr18:-:34902784-34932003	NM_144866	NM_144866(chr18:-:34902784-34932003)	0.0493418	0.570316	0.0362905	0.351896	54.432	0.311898	0.0247377	11.2583	10.7421	11.0248	10.2231	10.3148	10.7135
Ina	0.709397	NM_146100	chr19	+	47014697	47024346	2259	226180	-	AV028420|NF-66|NF66	19|19 C3	internexin neuronal intermediate filament protein, alpha	Mm.276251	ENSMUST00000037636	GO:0005198:structural molecule activity|GO:0005515:protein binding|GO:0005615:extracellular space|GO:0005654:nucleoplasm|GO:0005882:intermediate filament|GO:0005883:neurofilament|GO:0007275:multicellular organism development|GO:0007399:nervous system deve	10433	chr19:+:47014697-47024346	NM_146100	NM_146100(chr19:+:47014697-47024346)	0.00123859	0.371584	0.00208204	0.150336	42.076	0.828863	0.262959	7.58349	7.63482	7.73621	6.93412	6.87678	6.92543
Me2	0.708957	NM_145494	chr18	-	73770039	73815392	2455	107029	-	AW120568|D030040L20Rik|NAD-ME	18|18 E2	malic enzyme 2, NAD(+)-dependent, mitochondrial	Mm.36817	ENSMUST00000025439	GO:0003824:catalytic activity|GO:0004470:malic enzyme activity|GO:0004471:malate dehydrogenase (decarboxylating) (NAD+) activity|GO:0004473:malate dehydrogenase (decarboxylating) (NADP+) activity|GO:0005739:mitochondrion|GO:0005739:mitochondrion|GO:000609	37615	chr18:-:73770039-73815392	NM_145494	NM_145494(chr18:-:73770039-73815392)	0.0688115	0.578519	0.0248123	0.313736	64.933	0.304213	0.0234861	10.3207	9.80709	10.527	9.35829	9.61584	9.6117
Cmip	0.708635	NM_028941	chr8	+	117349169	117461505	4351	74440	-	4933407C03Rik|5830471E12Rik|AI314065|AI464126	8|8 E1	c-Maf inducing protein	Mm.233181	ENSMUST00000166750	GO:0003674:molecular_function|GO:0005634:nucleus|GO:0005654:nucleoplasm|GO:0005737:cytoplasm|GO:0005829:cytosol|GO:0008150:biological_process|	18869	chr8:+:117349169-117461505	NM_001163262|NM_028941	NM_001163262(chr8:+:117257018-117461505)||NM_028941(chr8:+:117349169-117461505)	0.0147829	0.506873	0.00571494	0.199302	7.029	0.00644537	8.78e-05	13.4563	13.1933	13.427	12.6917	12.7184	12.7321
Nes	0.703344	NM_016701	chr3	+	87971092	87980451	6126	18008	-	AA166324|C78523|ESTM46|Ifaprc2|Marc2|RC2	3 F1|3 38.	nestin	Mm.331129	ENSMUST00000090973	GO:0005198:structural molecule activity|GO:0005515:protein binding|GO:0005737:cytoplasm|GO:0005882:intermediate filament|GO:0005882:intermediate filament|GO:0007275:multicellular organism development|GO:0007399:nervous system development|GO:0019215:interm	136487	chr3:+:87971092-87980451	NM_016701	NM_016701(chr3:+:87971092-87980451)	0.00464702	0.432368	0.00355917	0.174765	64.933	0.0187087	0.000344795	12.3556	12.2247	12.2933	11.4257	11.7005	11.5899
N4bp3	0.700932	NM_145974	chr11	-	51643088	51651073	2572	212706	-	C330016O10Rik	11|11 B1.3	NEDD4 binding protein 3	Mm.41760	ENSMUST00000001080	GO:0005515:protein binding|GO:0008150:biological_process|GO:0016020:membrane|GO:0031410:cytoplasmic vesicle|	17124	chr11:-:51643088-51651073	NM_145974	NM_145974(chr11:-:51643088-51651073)	0.038352	0.558167	0.00986445	0.233056	64.933	0.0332373	0.000784991	12.0024	11.6429	11.4003	11.0204	10.8166	10.9419
Hspa13	0.700075	NR_027492	chr16	-	75755190	75766818	4161	110920	-	1600002I10Rik|AV006182|B230217N24Rik|Stch	16 C3.1|16	heat shock protein 70 family, member 13	Mm.26704	ENSMUST00000046283	GO:0000166:nucleotide binding|GO:0005524:ATP binding|GO:0005783:endoplasmic reticulum|GO:0043231:intracellular membrane-bounded organelle|GO:0070062:extracellular exosome|	5062	chr16:-:75755190-75766818	NM_030201|NR_027492	NM_030201(chr16:-:75755190-75766818)||NR_027492(chr16:-:75755190-75766818)	0.0410379	0.567461	0.00974175	0.232541	21.008	0.284222	0.0206514	10.6356	10.102	10.405	9.62091	9.70495	9.71741
Ltv1	0.695535	NM_181470	chr10	-	13178637	13193137	1768	353258	-	2610020N02Rik	10|10 A2	LTV1 ribosome biogenesis factor	Mm.117581	ENSMUST00000019950	GO:0000056:ribosomal small subunit export from nucleus|GO:0005634:nucleus|GO:0005654:nucleoplasm|GO:0005829:cytosol|GO:0030688:preribosome, small subunit precursor|GO:0031902:late endosome membrane|GO:0034448:EGO complex|GO:0042274:ribosomal small subunit	6338	chr10:-:13178637-13193137	NM_181470	NM_181470(chr10:-:13178637-13193137)	0.0413749	0.567582	0.0172247	0.282648	54.432	0.425338	0.0442662	10.6825	10.6597	10.2646	9.87967	9.96421	10.0111
Pmepa1	0.693339	NM_022995	chr2	-	173224464	173276533	4531	65112	-	2210418I02Rik|AW455466|Erg1.2|N4wbp4|Stag1|Tmepai	2|2 H3	prostate transmembrane protein, androgen induced 1	Mm.73682	ENSMUST00000036248	GO:0000139:Golgi membrane|GO:0005515:protein binding|GO:0005768:endosome|GO:0005794:Golgi apparatus|GO:0009968:negative regulation of signal transduction|GO:0010008:endosome membrane|GO:0010991:negative regulation of SMAD protein complex assembly|GO:00160	10608	chr2:-:173224464-173276533	NM_022995	NM_022995(chr2:-:173224464-173276533)	0.0122249	0.495764	0.00718714	0.208484	54.432	0.189917	0.0101943	10.1969	10.1226	10.5671	9.69739	9.32455	9.50358
Lrrc32	0.693332	NM_001113379	chr7	+	98494221	98501830	3816	434215	-	AI426318|D11S833Eh|D7H11S833E|EG434215|Garp	7 E1|7 53.	leucine rich repeat containing 32	Mm.323057	ENSMUST00000165205	GO:0005887:integral component of plasma membrane|GO:0010628:positive regulation of gene expression|GO:0046007:negative regulation of activated T cell proliferation|GO:0050710:negative regulation of cytokine secretion|	4027	chr7:+:98494221-98501830	NM_001113379	NM_001113379(chr7:+:98494221-98501830)	0.0175988	0.511426	0.0110063	0.245061	14.265	0.00110139	1.01e-05	13.9665	14.2724	14.334	13.6228	13.579	13.1741
Myo1d	0.687768	NM_177390	chr11	-	80482126	80780025	5353	338367	-	9930104H07Rik|AW544947|D11Ertd9e|myosin-1d	11 B5|11 4	myosin ID	Mm.151948	ENSMUST00000041065	GO:0000146:microfilament motor activity|GO:0000166:nucleotide binding|GO:0003774:motor activity|GO:0003779:actin binding|GO:0005515:protein binding|GO:0005516:calmodulin binding|GO:0005524:ATP binding|GO:0005790:smooth endoplasmic reticulum|GO:0005903:bru	45576	chr11:-:80482126-80780025	NM_177390	NM_177390(chr11:-:80482126-80780025)	0.0725913	0.578886	0.0175236	0.284138	42.076	0.376506	0.035142	11.4789	11.462	12.3279	11.0376	10.7911	10.7032
AI467606	0.687731	NM_178901	chr7	+	127091435	127094049	1918	101602	-	-	7|7 F3	expressed sequence AI467606	Mm.490357	ENSMUST00000056288	GO:0003674:molecular_function|GO:0005575:cellular_component|GO:0008150:biological_process|GO:0016020:membrane|GO:0016021:integral component of membrane|	18492	chr7:+:127091435-127094049	NM_178901	NM_178901(chr7:+:127091435-127094049)	0.122938	0.610424	0.0480679	0.374325	14.265	0.596743	0.0934808	9.98716	9.87823	10.0604	9.82514	9.29943	9.01317
Mrps22	0.68706	NM_025485	chr9	-	98588729	98601679	1216	64655	-	3100002P07Rik|Rpms22	9|9 E3.3	mitochondrial ribosomal protein S22	Mm.17949	ENSMUST00000035034	GO:0003735:structural constituent of ribosome|GO:0003735:structural constituent of ribosome|GO:0005739:mitochondrion|GO:0005739:mitochondrion|GO:0005763:mitochondrial small ribosomal subunit|GO:0005763:mitochondrial small ribosomal subunit|GO:0005840:ribo	57030	chr9:-:98588729-98601679	NM_025485	NM_025485(chr9:-:98588729-98601679)	0.0637711	0.578519	0.0286656	0.328523	54.432	0.6515	0.119839	9.60138	9.16822	9.69138	8.91432	8.85187	9.0243
Pdlim7	0.686346	NM_001114087	chr13	-	55506772	55513446	1014	67399	-	LMP	13|13 B1	PDZ and LIM domain 7	Mm.275648	ENSMUST00000069968	GO:0001503:ossification|GO:0001725:stress fiber|GO:0001726:ruffle|GO:0005515:protein binding|GO:0005634:nucleus|GO:0005737:cytoplasm|GO:0005856:cytoskeleton|GO:0005911:cell-cell junction|GO:0005925:focal adhesion|GO:0007275:multicellular organism developm	3980	chr13:-:55506772-55513446	NM_001114088|NR_104287|NM_026131|NM_001114087	NM_001114088(chr13:-:55497486-55513446)||NR_104287(chr13:-:55506772-55513446)||NM_026131(chr13:-:55506772-55513446)||NM_001114087(chr13:-:55506772-55513446)	0.0583558	0.578519	0.0108958	0.243861	42.076	0.0903357	0.00314428	10.702	10.459	10.5538	9.94664	9.86743	9.15838
Dhcr7	0.685243	NM_007856	chr7	+	143823166	143848410	2816	13360	-	AA409147	7|7 F5	7-dehydrocholesterol reductase	Mm.249342	ENSMUST00000073878	GO:0001568:blood vessel development|GO:0005640:nuclear outer membrane|GO:0005783:endoplasmic reticulum|GO:0005829:cytosol|GO:0006629:lipid metabolic process|GO:0006694:steroid biosynthetic process|GO:0006695:cholesterol biosynthetic process|GO:0006695:cho	1042	chr7:+:143823166-143848410	NM_007856	NM_007856(chr7:+:143823166-143848410)	0.0933946	0.592969	0.0323102	0.338548	72.035	0.195073	0.0106699	10.4218	10.7099	10.8188	10.2486	9.30287	10.0246
Glipr1	0.683932	NM_028608	chr10	-	111985447	111997264	1081	73690	-	2410114O14Rik|RTVP-1|RTVP1|mRTVP-1	10|10 D2	GLI pathogenesis-related 1 (glioma)	Mm.173790	ENSMUST00000074805	GO:0005576:extracellular region|GO:0016020:membrane|GO:0016021:integral component of membrane|	21357	chr10:-:111985447-111997264	NM_028608	NM_028608(chr10:-:111985447-111997264)	0.0732914	0.578886	0.03254	0.338548	74.8	0.916824	0.416809	7.05064	6.76423	6.97828	5.97629	6.66679	6.29435
Emp3	0.68278	NM_010129	chr7	-	45918022	45921426	758	13732	-	H-4|H4|HNMP-1|MI-35|Ymp	7 B3|7 29.	epithelial membrane protein 3	Mm.20829	ENSMUST00000164119	GO:0005886:plasma membrane|GO:0008219:cell death|GO:0016020:membrane|GO:0016021:integral component of membrane|GO:0016049:cell growth|GO:0032060:bleb assembly|	1090	chr7:-:45918022-45921426	NM_001146346|NM_010129	NM_001146346(chr7:-:45918022-45920849)||NM_010129(chr7:-:45918022-45921426)	0.0738574	0.580167	0.0387502	0.359656	54.432	0.243351	0.0152071	11.4174	11.8679	11.2636	11.2165	10.4061	10.7347
Ckb	0.680482	NM_021273	chr12	-	111669354	111672338	1478	12709	-	B-CK|Bck|Ck-3|Ck3|Ckbb	12 F1|12 6	creatine kinase, brain	Mm.16831	ENSMUST00000001304	GO:0000166:nucleotide binding|GO:0003824:catalytic activity|GO:0004111:creatine kinase activity|GO:0005515:protein binding|GO:0005524:ATP binding|GO:0005634:nucleus|GO:0005739:mitochondrion|GO:0005829:cytosol|GO:0016301:kinase activity|GO:0016310:phosphor	37530	chr12:-:111669354-111672338	NM_021273	NM_021273(chr12:-:111669354-111672338)	0.0106259	0.48519	0.0060361	0.199302	64.933	0.00872899	0.000127075	13.5326	13.4404	13.509	12.715	12.8285	13.005
Papd4	0.680121	NM_133905	chr13	-	93147399	93192283	1873	100715	-	8030446C20Rik|AI649009|GLD-2|Gld2	13|13 C3	PAP associated domain containing 4	Mm.242865	ENSMUST00000048702	GO:0000166:nucleotide binding|GO:0002244:hematopoietic progenitor cell differentiation|GO:0004652:polynucleotide adenylyltransferase activity|GO:0005515:protein binding|GO:0005524:ATP binding|GO:0005634:nucleus|GO:0005634:nucleus|GO:0005737:cytoplasm|GO:0	44022	chr13:-:93147399-93192283	NM_133905	NM_133905(chr13:-:93147399-93192283)	0.0195137	0.517006	0.00766255	0.214187	21.008	0.297662	0.0225344	10.979	10.7459	11.0659	10.34	10.2772	10.2988
Lmcd1	0.677053	NM_144799	chr6	+	112273757	112330423	1728	30937	-	AW455500|AW553074|dyxin	6|6 E3	LIM and cysteine-rich domains 1	Mm.234441	ENSMUST00000032376	GO:0000122:negative regulation of transcription from RNA polymerase II promoter|GO:0003714:transcription corepressor activity|GO:0005515:protein binding|GO:0005615:extracellular space|GO:0005634:nucleus|GO:0005737:cytoplasm|GO:0006351:transcription, DNA-t	22823	chr6:+:112273757-112330423	NM_144799	NM_144799(chr6:+:112273757-112330423)	0.000880656	0.371584	0.00442857	0.182389	74.8	0.00358411	4.27e-05	13.903	13.8487	14.0302	13.1933	13.226	13.363
Tcn2	0.67698	NM_015749	chr11	-	3917079	3932044	2061	21452	-	AW208754|Tcn-2	11 A1|11 2	transcobalamin 2	Mm.20948	ENSMUST00000109993	GO:0005576:extracellular region|GO:0005615:extracellular space|GO:0005615:extracellular space|GO:0006810:transport|GO:0006811:ion transport|GO:0006824:cobalt ion transport|GO:0015889:cobalamin transport|GO:0031419:cobalamin binding|GO:0046872:metal ion bi	303	chr11:-:3917079-3932044	NM_001130458|NM_001130459|NM_015749	NM_001130458(chr11:-:3917079-3932078)||NM_001130459(chr11:-:3917077-3931961)||NM_015749(chr11:-:3917079-3932044)	0.00256321	0.371584	0.00350675	0.174765	7.029	0.000188517	1.21e-06	14.7164	14.9163	14.6434	13.903	14.0394	14.1029
Lig4	0.676546	NM_176953	chr8	-	9970019	9976323	4081	319583	-	5830471N16Rik|tiny	8|8 A1.1	ligase IV, DNA, ATP-dependent	Mm.80584	ENSMUST00000095476	GO:0000012:single strand break repair|GO:0000166:nucleotide binding|GO:0000793:condensed chromosome|GO:0001701:in utero embryonic development|GO:0002328:pro-B cell differentiation|GO:0003677:DNA binding|GO:0003909:DNA ligase activity|GO:0003910:DNA ligase	1736	chr8:-:9970019-9976323	NM_176953	NM_176953(chr8:-:9970019-9976323)	0.0323779	0.544422	0.0172469	0.282648	42.076	0.606767	0.0966955	8.76894	8.51172	9.12866	8.09239	8.26745	7.73361
Tcta	0.675586	NM_133986	chr9	-	108302954	108306159	1840	102791	-	9130410M22Rik|AW553637|C85065|Tctal	9 F1|9 59.	T cell leukemia translocation altered gene	Mm.24670	ENSMUST00000192886	GO:0016020:membrane|GO:0016021:integral component of membrane|	11161	chr9:-:108302954-108306159	NM_001311156|NM_133986	NM_001311156(chr9:-:108302954-108306159)||NM_133986(chr9:-:108302954-108306159)	0.0340698	0.550531	0.032025	0.337609	8.399	0.164841	0.00814737	11.843	12.1583	12.2747	11.4827	11.4292	11.7617
Taf7l	0.67528	NM_028958	chrX	-	134460115	134476490	1935	74469	-	4933438I11Rik|Taf2q	X|X E3	TATA-box binding protein associated factor 7 like	Mm.103259	ENSMUST00000009740	GO:0003713:transcription coactivator activity|GO:0005515:protein binding|GO:0005634:nucleus|GO:0005669:transcription factor TFIID complex|GO:0005737:cytoplasm|GO:0006351:transcription, DNA-templated|GO:0006355:regulation of transcription, DNA-templated|GO	83311	chrX:-:134460115-134476490	NM_028958	NM_028958(chrX:-:134460115-134476490)	0.0724135	0.578886	0.0425784	0.365353	29.891	0.893161	0.366945	7.23933	7.4502	6.81575	6.56405	6.80566	6.09875
Tmc6	0.674526	NM_145439	chr11	-	117765984	117780683	2912	217353	-	D11Ertd204e|EVER1	11 E2|11 8	transmembrane channel-like gene family 6	Mm.286963	ENSMUST00000026659	GO:0003674:molecular_function|GO:0005737:cytoplasm|GO:0005783:endoplasmic reticulum|GO:0005794:Golgi apparatus|GO:0006810:transport|GO:0006811:ion transport|GO:0008150:biological_process|GO:0016020:membrane|GO:0016021:integral component of membrane|GO:003	5258	chr11:-:117765984-117780683	NM_181321|NM_145439	NM_181321(chr11:-:117775356-117780621)||NM_145439(chr11:-:117765984-117780683)	0.0175687	0.511426	0.0217659	0.306959	42.076	0.643995	0.115394	10.203	9.87591	10.1803	9.70788	9.41133	9.50581
Gm5617	0.67258	NM_001004191	chr9	+	48495342	48495975	633	434402	-	EG434402	9|9 A5.3	predicted gene 5617	Mm.386950	ENSMUST00000048824	GO:0003674:molecular_function|GO:0005575:cellular_component|GO:0008150:biological_process|	49583	chr9:+:48495342-48495975	NM_001004191	NM_001004191(chr9:+:48495342-48495975)	0.0080295	0.451286	0.00961026	0.230647	64.933	0.675921	0.132331	8.68245	8.91023	8.99305	8.02717	8.23765	8.35527
Nrxn2	0.67186	NM_001205234	chr19	+	6418737	6533217	6660	18190	-	6430591O13Rik|mKIAA0921	19 A|19	neurexin II	Mm.329616	ENSMUST00000113462	GO:0005246:calcium channel regulator activity|GO:0005515:protein binding|GO:0007268:chemical synaptic transmission|GO:0007269:neurotransmitter secretion|GO:0007416:synapse assembly|GO:0030534:adult behavior|GO:0035176:social behavior|GO:0042297:vocal lear	86984	chr19:+:6418737-6533217	NM_020253|NM_001205235|NM_001205234	NM_020253(chr19:+:6418737-6533217)||NM_001205235(chr19:+:6418737-6533217)||NM_001205234(chr19:+:6418737-6533217)	0.0336594	0.550531	0.0136269	0.261095	42.076	0.777325	0.204317	7.27286	7.94593	7.38382	6.91595	6.41561	6.71196
Gm21677	0.670118	NM_001270513	chrY	+	2900988	2912210	1580	100862365	-	-	Y A1|Y	predicted gene, 21677	Mm.4711	ENSMUST00000189592			chrY:-:3399183-3410167|chrY:-:3367142-3378783|chrY:+:2830679-2841858|chrY:-:3294971-3306449|chrY:+:2900988-2912210	NM_001270513	NM_001270513(chrY:-:3399183-3410167|chrY:-:3367142-3378783|chrY:+:2830679-2841858|chrY:-:3294971-3306449|chrY:+:2900988-2912210)	0.000192609	0.310919	0.00259428	0.15878	64.933	0.709367	0.146272	8.68752	8.58754	8.56254	7.91743	7.94792	7.85025
Zfp810	0.669246	NM_145612	chr9	-	22276747	22307638	3238	235050	-	BC005471	9|9 A3	zinc finger protein 810	Mm.306038	ENSMUST00000086278	GO:0003674:molecular_function|GO:0005575:cellular_component|GO:0008150:biological_process|	138299	chr9:-:22276747-22307638	NM_145612	NM_145612(chr9:-:22276747-22307638)	0.0712247	0.578519	0.0356858	0.349656		0.654742	0.121326	9.27583	9.66607	9.85174	8.98765	9.18011	8.99682
Tceal8	0.666607	NM_025703	chrX	-	136168983	136172251	2256	66684	-	3930402F23Rik	X|X F1	transcription elongation factor A (SII)-like 8	Mm.182094	ENSMUST00000163584	GO:0006351:transcription, DNA-templated|GO:0006355:regulation of transcription, DNA-templated|	12009	chrX:-:136168983-136172251	NM_001168578|NM_025703	NM_001168578(chrX:-:136168983-136172251)||NM_025703(chrX:-:136168983-136172251)	0.0257481	0.539713	0.0267942	0.321762	42.076	0.297662	0.0225886	11.5919	11.6578	11.2838	11.1451	10.9253	10.909
Sep1	0.665095	NM_017461	chr7	-	127214441	127218445	1453	54204	-	Diff6|Pnutl3	7|7 F3	septin 1	Mm.18	ENSMUST00000106314	GO:0000166:nucleotide binding|GO:0005525:GTP binding|GO:0005737:cytoplasm|GO:0005856:cytoskeleton|GO:0007049:cell cycle|GO:0007056:spindle assembly involved in female meiosis|GO:0030496:midbody|GO:0030496:midbody|GO:0042802:identical protein binding|GO:00	23009	chr7:-:127214441-127218445	NM_017461	NM_017461(chr7:-:127214441-127218445)	0.0807445	0.586718	0.0451251	0.368012	29.891	0.788971	0.216396	7.78046	7.87033	8.50991	7.14168	7.72654	7.20523
Pgam2	0.661525	NM_018870	chr11	-	5801636	5803796	906	56012	-	-	11|11 A1	phosphoglycerate mutase 2	Mm.219627	ENSMUST00000020768	GO:0003824:catalytic activity|GO:0004082:bisphosphoglycerate mutase activity|GO:0004619:phosphoglycerate mutase activity|GO:0004619:phosphoglycerate mutase activity|GO:0005515:protein binding|GO:0005634:nucleus|GO:0005829:cytosol|GO:0005829:cytosol|GO:000	56228	chr11:-:5801636-5803796	NM_018870	NM_018870(chr11:-:5801636-5803796)	0.129877	0.610881	0.042897	0.365993	29.891	0.81309	0.245091	6.84538	6.7435	7.30368	6.51137	5.03522	6.18386
Alkbh7	0.657741	NM_025538	chr17	+	56997338	56999336	935	66400	-	2310045B01Rik|2510008E23Rik|Abh7|Spata11	17|17 D	alkB homolog 7	Mm.196150	ENSMUST00000002737	GO:0005739:mitochondrion|GO:0005739:mitochondrion|GO:0005759:mitochondrial matrix|GO:0005759:mitochondrial matrix|GO:0006631:fatty acid metabolic process|GO:0006974:cellular response to DNA damage stimulus|GO:0010883:regulation of lipid storage|GO:0012501	11964	chr17:+:56997338-56999336	NM_027372|NM_025538	NM_027372(chr17:+:56997338-56999336)||NM_025538(chr17:+:56997338-56999336)	0.0305677	0.544422	0.0218585	0.307008	72.035	0.651043	0.118372	9.45474	9.37224	9.6349	8.76527	8.797	9.18174
Rhoa	0.654719	NM_001313961	chr9	+	108306796	108337943	2061	11848	-	Arha|Arha1|Arha2	9|9 F1-F2	ras homolog family member A	Mm.757	ENSMUST00000194701	GO:0000166:nucleotide binding|GO:0000902:cell morphogenesis|GO:0001998:angiotensin-mediated vasoconstriction involved in regulation of systemic arterial blood pressure|GO:0002363:alpha-beta T cell lineage commitment|GO:0003100:regulation of systemic arter	68986	chr9:+:108306796-108337943	NM_001313962|NM_016802|NM_001313961	NM_001313962(chr9:+:108306796-108337943)||NM_016802(chr9:+:108306159-108337943)||NM_001313961(chr9:+:108306796-108337943)	0.0776288	0.585215	0.0442805	0.367742	14.265	0.107077	0.00409008	14.4694	14.3717	14.5811	13.8065	13.8146	14.2998
Zfand2a	0.654098	NM_133349	chr5	-	139471215	139484491	3106	100494	-	AA407930|AU016206|Airap	5|5 G2	zinc finger, AN1-type domain 2A	Mm.24521	ENSMUST00000110851	GO:0000502:proteasome complex|GO:0005515:protein binding|GO:0005634:nucleus|GO:0005737:cytoplasm|GO:0008270:zinc ion binding|GO:0032436:positive regulation of proteasomal ubiquitin-dependent protein catabolic process|GO:0046872:metal ion binding|GO:007124	64373	chr5:-:139471215-139484491	NM_001159908|NM_133349	NM_001159908(chr5:-:139471215-139484491)||NM_133349(chr5:-:139471215-139484491)	0.0553921	0.576199	0.0357611	0.349884		0.518905	0.0668148	10.1165	10.4865	10.2355	9.5814	10.0382	9.491
Trim45	0.653624	NM_001165952	chr3	+	100922492	100936925	3342	229644	-	4921530N01Rik	3|3 F2.2	tripartite motif-containing 45	Mm.189351	ENSMUST00000106980	GO:0005622:intracellular|GO:0005634:nucleus|GO:0005654:nucleoplasm|GO:0005829:cytosol|GO:0008270:zinc ion binding|GO:0045171:intercellular bridge|GO:0046872:metal ion binding|GO:0060348:bone development|	11865	chr3:+:100922492-100936925	NM_001165953|NM_194343|NM_001165952	NM_001165953(chr3:+:100922492-100934011)||NM_194343(chr3:+:100922492-100934011)||NM_001165952(chr3:+:100922492-100936925)	0.0533893	0.574721	0.0188818	0.291674	54.432	0.417827	0.0428374	9.50861	8.79664	8.77423	7.98636	8.14302	8.44275
Cnnm3	0.653036	NM_053186	chr1	+	36511866	36528236	5192	94218	-	Acdp3|Clp3|mACDP3	1 B|1 15.3	cyclin M3	Mm.256323	ENSMUST00000097776	GO:0003674:molecular_function|GO:0005886:plasma membrane|GO:0006810:transport|GO:0006811:ion transport|GO:0008150:biological_process|GO:0016020:membrane|GO:0016021:integral component of membrane|	23029	chr1:+:36511866-36528236	NM_001331209|NM_001039551|NM_053186	NM_001331209(chr1:+:36511866-36528236)||NM_001039551(chr1:+:36511866-36528236)||NM_053186(chr1:+:36511866-36528236)	0.0219591	0.533346	0.015874	0.277721	42.076	0.619015	0.101924	8.88997	9.04523	9.36045	8.39219	8.25783	8.6474
Tmem37	0.650507	NM_019432	chr1	-	120067376	120073780	1017	170706	-	AI173373|AW540203|Pr|Pr1	1|1 E2.3	transmembrane protein 37	Mm.24750	ENSMUST00000056089	GO:0005244:voltage-gated ion channel activity|GO:0005262:calcium channel activity|GO:0006810:transport|GO:0006811:ion transport|GO:0006816:calcium ion transport|GO:0016020:membrane|GO:0016021:integral component of membrane|GO:0034765:regulation of ion tra	10447	chr1:-:120067376-120073780	NM_019432	NM_019432(chr1:-:120067376-120073780)	0.104449	0.59998	0.0332332	0.341111	42.076	0.460544	0.0522996	9.51987	8.40806	8.5938	7.94329	7.69563	8.1653
Camk2g	0.650014	NM_178597	chr14	-	20734872	20794088	3705	12325	-	Camkg	14|14 A3	calcium/calmodulin-dependent protein kinase II gamma	Mm.235182	ENSMUST00000080440	GO:0000082:G1/S transition of mitotic cell cycle|GO:0000166:nucleotide binding|GO:0001666:response to hypoxia|GO:0004672:protein kinase activity|GO:0004674:protein serine/threonine kinase activity|GO:0004683:calmodulin-dependent protein kinase activity|GO	15596	chr14:-:20734872-20794088	NM_001039138|NM_001039139|NM_178597	NM_001039138(chr14:-:20734872-20794088)||NM_001039139(chr14:-:20734872-20794088)||NM_178597(chr14:-:20734872-20794088)	0.0364422	0.550531	0.0244445	0.313171	21.008	0.176106	0.00916394	11.3207	11.0967	11.6282	10.9457	10.5883	10.6707
Itga4	0.649178	NM_010576	chr2	+	79255425	79333114	9832	16401	-	CD49D|Itga4B	2 C3|2 47.	integrin alpha 4	Mm.31903	ENSMUST00000099972	GO:0001968:fibronectin binding|GO:0001968:fibronectin binding|GO:0001974:blood vessel remodeling|GO:0002687:positive regulation of leukocyte migration|GO:0003366:cell-matrix adhesion involved in ameboidal cell migration|GO:0003823:antigen binding|GO:00058	37364	chr2:+:79255425-79333114	NM_010576	NM_010576(chr2:+:79255425-79333114)	0.040663	0.566474	0.0287611	0.328589	64.933	0.61184	0.0995886	9.40859	9.1843	9.721	8.75941	8.67445	9.07093
Wdr36	0.644558	NM_001110015	chr18	+	32837224	32866420	3281	225348	-	5730444A13Rik|Ta-wdrp	18|18 B1	WD repeat domain 36	Mm.38816	ENSMUST00000053663	GO:0001895:retina homeostasis|GO:0003723:RNA binding|GO:0005730:nucleolus|GO:0006364:rRNA processing|GO:0030516:regulation of axon extension|GO:0032040:small-subunit processome|GO:0034388:Pwp2p-containing subcomplex of 90S preribosome|	6536	chr18:+:32837224-32866420	NM_144863|NM_001110016|NM_001110015	NM_144863(chr18:+:32837224-32853242)||NM_001110016(chr18:+:32837224-32866349)||NM_001110015(chr18:+:32837224-32866420)	0.0738095	0.580143	0.040114	0.360275	72.035	0.391247	0.038201	10.354	10.1209	10.8784	9.70946	10.0718	9.32248
S100a11	0.644219	NM_016740	chr3	+	93520495	93526288	504	20195	-	EMAPI|Emap1|S100a14|S100c|cal	3|3 F2.1	S100 calcium binding protein A11	Mm.280038	ENSMUST00000029515	GO:0005509:calcium ion binding|GO:0005634:nucleus|GO:0005737:cytoplasm|GO:0007283:spermatogenesis|GO:0042127:regulation of cell proliferation|GO:0046872:metal ion binding|GO:0048306:calcium-dependent protein binding|	137318	chr3:+:93520495-93526288	NM_016740	NM_016740(chr3:+:93520495-93526288)	0.0291685	0.542742	0.0198556	0.297521	10.416	0.0924087	0.00327015	13.4656	13.0838	13.579	12.8583	12.4546	12.8214
Bzw2	0.643393	NM_025840	chr12	-	36091834	36156825	1871	66912	-	1110001I24Rik|Bdm2|HSPC028	12|12 A3	basic leucine zipper and W2 domains 2	Mm.288669	ENSMUST00000020856	GO:0005737:cytoplasm|GO:0005913:cell-cell adherens junction|GO:0007275:multicellular organism development|GO:0007399:nervous system development|GO:0016020:membrane|GO:0030154:cell differentiation|GO:0098609:cell-cell adhesion|GO:0098641:cadherin binding i	8530	chr12:-:36091834-36156825	NM_025840	NM_025840(chr12:-:36091834-36156825)	0.0253286	0.539713	0.0106265	0.241943	72.035	0.398425	0.0393489	10.3979	10.3664	10.5037	10.0178	9.75451	9.60104
Lrsam1	0.636053	NM_199302	chr2	-	32925214	32961255	3982	227738	-	-	2|2 B	leucine rich repeat and sterile alpha motif containing 1	Mm.248037	ENSMUST00000028132	GO:0000209:protein polyubiquitination|GO:0004842:ubiquitin-protein transferase activity|GO:0005737:cytoplasm|GO:0005737:cytoplasm|GO:0005829:cytosol|GO:0005886:plasma membrane|GO:0006810:transport|GO:0006914:autophagy|GO:0007165:signal transduction|GO:000	44526	chr2:-:32925214-32961255	NM_199302	NM_199302(chr2:-:32925214-32961255)	0.0183898	0.513801	0.016527	0.280033	54.432	0.524364	0.0681746	9.902	9.54246	9.88635	8.91815	9.27156	9.2503
Riox2	0.635937	NM_025910	chr16	+	59471774	59492451	2149	67014	-	1810047J07Rik|2410057H13Rik|3830408E23Rik|AI449204|Mina	16|16 C1.3	ribosomal oxygenase 2	Mm.289150	ENSMUST00000023407	GO:0001191:transcriptional repressor activity, RNA polymerase II transcription factor binding|GO:0005634:nucleus|GO:0005634:nucleus|GO:0005667:transcription factor complex|GO:0005730:nucleolus|GO:0005829:cytosol|GO:0005829:cytosol|GO:0006338:chromatin rem	12071	chr16:+:59471774-59492451	NM_025910	NM_025910(chr16:+:59471774-59492451)	0.0155822	0.506873	0.0237228	0.310735	64.933	0.651043	0.118349	10.0212	10.2193	10.225	9.5834	9.53347	9.84001
Hs3st3b1	0.633653	NM_018805	chr11	-	63884692	63922284	6004	54710	-	3-OST-3B|3OST3B1|3Ost3b|AU041882|AW536289|Hs3st3b|m3-OST-3B	11 B3|11 3	heparan sulfate (glucosamine) 3-O-sulfotransferase 3B1	Mm.274426	ENSMUST00000094103	GO:0005794:Golgi apparatus|GO:0005887:integral component of plasma membrane|GO:0006477:protein sulfation|GO:0008146:sulfotransferase activity|GO:0008467:[heparan sulfate]-glucosamine 3-sulfotransferase 1 activity|GO:0016020:membrane|GO:0016021:integral co	88576	chr11:-:63884692-63922284	NM_018805	NM_018805(chr11:-:63884692-63922284)	0.0884188	0.590777	0.0457911	0.36913	42.076	0.311898	0.0245749	11.4227	10.6398	11.1351	10.1662	10.6093	10.5014
Lrrc41	0.63101	NM_153521	chr4	+	116075268	116097109	3131	230654	-	AA409966|AW555107|D630045E04Rik|D730026A16Rik|MUF1	4|4 D1	leucine rich repeat containing 41	Mm.3655	ENSMUST00000030471	GO:0005515:protein binding|GO:0005634:nucleus|GO:0005737:cytoplasm|GO:0008150:biological_process|GO:0016020:membrane|GO:0042803:protein homodimerization activity|	4645	chr4:+:116075268-116097109	NM_153521	NM_153521(chr4:+:116075268-116097109)	0.0784802	0.585215	0.0204737	0.300793	54.432	0.242115	0.0150579	11.3933	11.1316	11.8245	10.7543	10.822	10.7622
Mapk6	0.630923	NM_015806	chr9	-	75386781	75410016	4205	50772	-	2610021I23Rik|D130053K17Rik|Erk3|Mapk4|Mapk63|Prkm4|Prkm6	9 D|9 42.3	mitogen-activated protein kinase 6	Mm.480076	ENSMUST00000049355	GO:0000166:nucleotide binding|GO:0004672:protein kinase activity|GO:0004674:protein serine/threonine kinase activity|GO:0004707:MAP kinase activity|GO:0005515:protein binding|GO:0005524:ATP binding|GO:0005634:nucleus|GO:0005737:cytoplasm|GO:0005829:cytoso	55683	chr9:-:75386781-75410016	NM_027418|NM_015806	NM_027418(chr9:-:75386781-75409359)||NM_015806(chr9:-:75386781-75410016)	0.0338331	0.550531	0.00850956	0.222906	54.432	0.261208	0.0175972	10.3627	10.2221	10.7073	9.66812	9.78624	9.73175
Cpsf2	0.630772	NM_016856	chr12	+	101975973	102005993	5315	51786	-	100kDa|2610024B04Rik|AI662483|Cpsf|MCPSF|mKIAA1367	12|12 E	cleavage and polyadenylation specific factor 2	Mm.716	ENSMUST00000047357	GO:0003674:molecular_function|GO:0003723:RNA binding|GO:0005634:nucleus|GO:0005847:mRNA cleavage and polyadenylation specificity factor complex|GO:0005847:mRNA cleavage and polyadenylation specificity factor complex|GO:0006378:mRNA polyadenylation|GO:0006	6460	chr12:+:101975973-102005993	NM_016856	NM_016856(chr12:+:101975973-102005993)	0.0729202	0.578886	0.0397696	0.359789	64.933	0.326553	0.027115	10.9671	10.7742	11.1939	10.7243	10.3364	10.0225
Prrg1	0.630086	NM_001289683	chrX	-	78449609	78583897	3973	546336	-	2010007L08Rik	X|X B	proline rich Gla (G-carboxyglutamic acid) 1	Mm.211712	ENSMUST00000177904	GO:0003674:molecular_function|GO:0005575:cellular_component|GO:0008150:biological_process|	734	chrX:-:78449609-78583897	NM_027322|NM_001164275|NM_001289683	NM_027322(chrX:-:78449609-78583897)||NM_001164275(chrX:-:78449609-78583805)||NM_001289683(chrX:-:78449609-78583897)	0.0704424	0.578519	0.0278909	0.323906	21.008	0.304302	0.0235166	10.2892	9.81894	10.0848	9.45474	9.61584	8.79646
Skil	0.628098	NM_001271772	chr3	+	31095057	31122923	6609	20482	-	Skir|SnoN|sno	3 A3|3 15.	SKI-like	Mm.15406	ENSMUST00000118470	GO:0000122:negative regulation of transcription from RNA polymerase II promoter|GO:0000122:negative regulation of transcription from RNA polymerase II promoter|GO:0000122:negative regulation of transcription from RNA polymerase II promoter|GO:0000978:RNA	3948	chr3:+:31095057-31122923	NM_011386|NM_001039090|NM_001271772	NM_011386(chr3:+:31095057-31122923)||NM_001039090(chr3:+:31095057-31122923)||NM_001271772(chr3:+:31095057-31122923)	0.0169439	0.510016	0.0134342	0.258939	72.035	0.0605092	0.00179457	12.1146	12.2828	12.383	11.4183	11.8342	11.6547
Smtnl2	0.627764	NM_177776	chr11	-	72390113	72411713	2624	276829	-	D130058I21Rik	11|11 B4	smoothelin-like 2	Mm.46732	ENSMUST00000050226	GO:0003674:molecular_function|GO:0005575:cellular_component|GO:0008150:biological_process|	82367	chr11:-:72390113-72411713	NM_177776	NM_177776(chr11:-:72390113-72411713)	0.0409364	0.567461	0.0194763	0.296601	21.008	0.589866	0.0909419	8.95682	8.59459	8.32169	8.02717	7.36938	7.96682
Btg1	0.627259	NM_007569	chr10	+	96617000	96622811	5008	12226	-	AI426953|AW546738	10|10 C3	B cell translocation gene 1, anti-proliferative	Mm.23811	ENSMUST00000038377	GO:0005515:protein binding|GO:0005634:nucleus|GO:0005737:cytoplasm|GO:0006479:protein methylation|GO:0008285:negative regulation of cell proliferation|GO:0008285:negative regulation of cell proliferation|GO:0019899:enzyme binding|GO:0043085:positive regul	37521	chr10:+:96617000-96622811	NM_007569	NM_007569(chr10:+:96617000-96622811)	0.0238771	0.539713	0.0222854	0.307793	72.035	0.118923	0.00483319	12.0556	11.677	11.9911	11.4969	11.3639	11.0957
H2-T24	0.625808	NM_008207	chr17	-	36005694	36020560	2182	15042	-	H-2T24	17 B1|17 1	histocompatibility 2, T region locus 24	Mm.439654	ENSMUST00000113760	GO:0002474:antigen processing and presentation of peptide antigen via MHC class I|GO:0005102:receptor binding|GO:0005886:plasma membrane|GO:0042605:peptide antigen binding|	69019	chr17:-:36005694-36020560	NM_008207	NM_008207(chr17:-:36005694-36020560)	0.00250448	0.371584	0.00344037	0.174765	72.035	0.126122	0.00532547	11.2551	11.1215	11.1592	10.5334	10.3266	10.5413
Rpl22l1	0.62477	NM_026517	chr3	+	28805510	28807415	477	68028	-	3110001N18Rik|AU041196	3|3 A3	ribosomal protein L22 like 1	Mm.371630	ENSMUST00000043867	GO:0002181:cytoplasmic translation|GO:0003735:structural constituent of ribosome|GO:0005622:intracellular|GO:0005840:ribosome|GO:0006412:translation|GO:0022625:cytosolic large ribosomal subunit|GO:0030529:intracellular ribonucleoprotein complex|	134718	chr3:+:28805510-28807415	NM_001347226|NM_026517	NM_001347226(chr3:+:28805510-28807424)||NM_026517(chr3:+:28805510-28807415)	0.0745308	0.582622	0.0322745	0.338548	64.933	0.629519	0.106666	9.97324	9.8991	10.0628	9.17704	9.34847	9.75308
Shc1	0.624192	NM_001113331	chr3	+	89421620	89430029	3554	20416	-	Shc|ShcA|p66|p66shc	3 F1|3 39.	src homology 2 domain-containing transforming protein C1	Mm.86595	ENSMUST00000094378	GO:0000165:MAPK cascade|GO:0000187:activation of MAPK activity|GO:0000187:activation of MAPK activity|GO:0001525:angiogenesis|GO:0001784:phosphotyrosine binding|GO:0005154:epidermal growth factor receptor binding|GO:0005158:insulin receptor binding|GO:000	7934	chr3:+:89421620-89430029	NM_011368|NM_001113331	NM_011368(chr3:+:89418550-89430029)||NM_001113331(chr3:+:89421620-89430029)	0.0598449	0.578519	0.0325364	0.338548	64.933	0.23802	0.0145416	12.3185	11.9613	12.5979	11.6943	11.8589	11.4981
Slc7a1	0.623333	NM_001301424	chr5	-	148327409	148392815	7063	11987	-	4831426K01Rik|AI447493|Atrc-1|Atrc1|Cat1|Rec-1|Rev-1|mCAT-1	5 G3|5 88.	solute carrier family 7 (cationic amino acid transporter, y+ system), member 1	Mm.275489	ENSMUST00000138257	GO:0003333:amino acid transmembrane transport|GO:0005886:plasma membrane|GO:0006810:transport|GO:0006865:amino acid transport|GO:0015171:amino acid transmembrane transporter activity|GO:0015181:arginine transmembrane transporter activity|GO:0015181:argini	20658	chr5:-:148327409-148392815	NM_007513|NM_001301424	NM_007513(chr5:-:148327409-148399904)||NM_001301424(chr5:-:148327409-148392815)	0.017086	0.510016	0.0140239	0.264773	72.035	0.519886	0.0671463	9.68873	9.843	9.41568	8.81513	9.13355	9.06539
Tmem177	0.621795	NM_175106	chr1	-	119907898	119913168	3292	66343	-	2300008B03Rik	1|1 E2.3	transmembrane protein 177	Mm.49942	ENSMUST00000037906	GO:0003674:molecular_function|GO:0005575:cellular_component|GO:0008150:biological_process|GO:0016020:membrane|GO:0016021:integral component of membrane|	12732	chr1:-:119907898-119913168	NM_175106	NM_175106(chr1:-:119907898-119913168)	0.0124729	0.498784	0.0170579	0.281695	54.432	0.824294	0.257898	8.69238	8.66943	8.53116	8.27933	8.04763	7.98751
Mnt	0.621519	NM_010813	chr11	+	74830923	74845725	4586	17428	-	Rox|bHLHd3	11 B5|11 4	max binding protein	Mm.3759	ENSMUST00000000291	GO:0000122:negative regulation of transcription from RNA polymerase II promoter|GO:0000977:RNA polymerase II regulatory region sequence-specific DNA binding|GO:0001227:transcriptional repressor activity, RNA polymerase II transcription regulatory region s	7842	chr11:+:74830923-74845725	NM_010813	NM_010813(chr11:+:74830923-74845725)	0.124803	0.610424	0.0487493	0.376201	54.432	0.819052	0.251221	8.46229	8.24326	8.48448	7.25746	8.15704	7.84077
Actn1	0.621095	NM_001346669	chr12	-	80167541	80260381	3734	109711	-	3110023F10Rik|Actn1a	12 C3|12 3	actinin, alpha 1	Mm.253564	ENSMUST00000021554	GO:0001725:stress fiber|GO:0001725:stress fiber|GO:0001725:stress fiber|GO:0001725:stress fiber|GO:0001726:ruffle|GO:0003725:double-stranded RNA binding|GO:0003779:actin binding|GO:0005178:integrin binding|GO:0005178:integrin binding|GO:0005509:calcium io	55553	chr12:-:80167541-80260381	NM_134156|NM_001346669	NM_134156(chr12:-:80167541-80260371)||NM_001346669(chr12:-:80167541-80260381)	0.0630281	0.578519	0.0281805	0.325479	72.035	0.558877	0.0786773	9.44935	9.02951	9.71954	8.8583	8.82826	8.54498
Vps37c	0.6186	NM_181403	chr19	+	10688814	10714419	2415	107305	-	5730409F24Rik|AU042646	19|19 A	vacuolar protein sorting 37C	Mm.19091	ENSMUST00000087951	GO:0000813:ESCRT I complex|GO:0005768:endosome|GO:0006810:transport|GO:0015031:protein transport|GO:0016020:membrane|GO:0048306:calcium-dependent protein binding|GO:0070062:extracellular exosome|	45637	chr19:+:10688814-10714419	NM_181403	NM_181403(chr19:+:10688814-10714419)	0.0129405	0.500341	0.00690828	0.20833	72.035	0.0691862	0.00217513	11.3937	11.4584	11.6216	10.8398	10.5371	10.9446
Pde4d	0.617878	NM_011056	chr13	+	108654176	109955969	7049	238871	-	9630011N22Rik|Dpde3	13 D2.1|13	phosphodiesterase 4D, cAMP specific	Mm.434429	ENSMUST00000122041	GO:0002027:regulation of heart rate|GO:0004114:3',5'-cyclic-nucleotide phosphodiesterase activity|GO:0004115:3',5'-cyclic-AMP phosphodiesterase activity|GO:0005515:protein binding|GO:0005737:cytoplasm|GO:0005813:centrosome|GO:0005856:cytoskeleton|GO:00058		chr13:+:108654176-109955969	NM_011056	NM_011056(chr13:+:108654176-109955969)	0.108247	0.604889	0.0363161	0.351896	42.076	0.12435	0.00521896	11.1511	10.8134	11.1217	10.5754	9.63023	10.5039
Celf3	0.614216	NR_110353	chr3	+	94482721	94492198	2446	78784	-	4930415M08Rik|BRUNOL1|CAGH4|ERDA4|Tnrc4	3|3 F2.1	CUGBP, Elav-like family member 3	Mm.44292	ENSMUST00000200342	GO:0000166:nucleotide binding|GO:0000381:regulation of alternative mRNA splicing, via spliceosome|GO:0003676:nucleic acid binding|GO:0003723:RNA binding|GO:0003723:RNA binding|GO:0005634:nucleus|GO:0005634:nucleus|GO:0005737:cytoplasm|GO:0005737:cytoplasm	48510	chr3:+:94482721-94492198	NM_001289616|NM_001289620|NM_001289613|NM_172434|NR_110353	NM_001289616(chr3:+:94478294-94492198)||NM_001289620(chr3:+:94478294-94492198)||NM_001289613(chr3:+:94478548-94492198)||NM_172434(chr3:+:94478548-94492198)||NR_110353(chr3:+:94482721-94492198)	0.00708398	0.451286	0.00983385	0.233017	54.432	0.858795	0.301716	7.96407	7.80751	7.74602	7.08747	7.39664	7.19329
Dph3	0.612782	NM_172254	chr14	-	32080516	32085692	3088	105638	-	DELGIP1|DelgipP1|Desr1|KTI11|Zcsl2	14|14 B	diphthamine biosynthesis 3	Mm.2519	ENSMUST00000124303	GO:0005634:nucleus|GO:0005654:nucleoplasm|GO:0005737:cytoplasm|GO:0005829:cytosol|GO:0046872:metal ion binding|GO:0050709:negative regulation of protein secretion|GO:0051099:positive regulation of binding|	44717	chr14:-:32080516-32085692	NR_104303|NR_104305|NR_104304|NM_001047433|NM_001284346|NM_172254	NR_104303(chr14:-:32080516-32085692)||NR_104305(chr14:-:32080516-32085286)||NR_104304(chr14:-:32080516-32085692)||NM_001047433(chr14:-:32080516-32085692)||NM_001284346(chr14:-:32080516-32085692)||NM_172254(chr14:-:32080516-32085692)	0.00532705	0.438698	0.00639354	0.202368	54.432	0.3739	0.0346042	10.6395	10.4792	10.3734	9.79226	9.9312	9.86644
Capn2	0.611074	NM_009794	chr1	-	182467258	182517483	3185	12334	-	AI326419|Capa-2|Capa2|m-calpain|m-calpin	1|1 H5	calpain 2	Mm.19306	ENSMUST00000068505	GO:0000785:chromatin|GO:0001824:blastocyst development|GO:0004198:calcium-dependent cysteine-type endopeptidase activity|GO:0004198:calcium-dependent cysteine-type endopeptidase activity|GO:0004198:calcium-dependent cysteine-type endopeptidase activity|GO	1326	chr1:-:182467258-182517483	NM_009794	NM_009794(chr1:-:182467258-182517483)	0.0275926	0.540666	0.0128601	0.255894	42.076	0.0189192	0.000354534	14.0267	13.8014	14.1607	13.4156	13.4697	13.3928
Clip3	0.611067	NM_001081114	chr7	+	30291752	30308367	3300	76686	-	1500005P14Rik|AI844915|Clipr-59	7|7 B1	CAP-GLY domain containing linker protein 3	Mm.159258	ENSMUST00000014065	GO:0001934:positive regulation of protein phosphorylation|GO:0005515:protein binding|GO:0005737:cytoplasm|GO:0005794:Golgi apparatus|GO:0005802:trans-Golgi network|GO:0005886:plasma membrane|GO:0005886:plasma membrane|GO:0008017:microtubule binding|GO:001	9176	chr7:+:30291752-30308367	NM_001081114	NM_001081114(chr7:+:30291752-30308367)	0.0549702	0.575547	0.0338515	0.343138	72.035	0.854395	0.296337	7.91615	7.32095	7.78432	7.18112	6.66679	7.17326
Id2	0.608126	NM_010496	chr12	-	25093798	25096092	1272	15902	-	AI255428|C78922|Idb2|bHLHb26	12 A1.3|12	inhibitor of DNA binding 2	Mm.34871	ENSMUST00000020974	GO:0000122:negative regulation of transcription from RNA polymerase II promoter|GO:0000122:negative regulation of transcription from RNA polymerase II promoter|GO:0000122:negative regulation of transcription from RNA polymerase II promoter|GO:0000785:chro	1632	chr12:-:25093798-25096092	NM_010496	NM_010496(chr12:-:25093798-25096092)	0.0351445	0.550531	0.0179132	0.288083	42.076	0.0378023	0.000951352	12.7863	12.8021	12.9887	12.0386	12.194	12.5249
Wdr6	0.604742	NM_031392	chr9	-	108572312	108578670	4092	83669	-	mWDR6	9|9 F2	WD repeat domain 6	Mm.335454	ENSMUST00000068700	GO:0003723:RNA binding|GO:0005737:cytoplasm|GO:0005829:cytosol|GO:0005886:plasma membrane|GO:0007049:cell cycle|GO:0007050:cell cycle arrest|GO:0008180:COP9 signalosome|GO:0008285:negative regulation of cell proliferation|GO:0010507:negative regulation of	117682	chr9:-:108572312-108578670	NM_031392	NM_031392(chr9:-:108572312-108578670)	0.0864184	0.58922	0.0471092	0.371863	64.933	0.408163	0.0410872	10.5613	10.192	10.6449	9.95654	10.145	9.40284
Ap4m1	0.604266	NM_021392	chr5	+	138172020	138178685	1716	11781	-	4930443L05Rik|Ap4m4	5|5 G2	adaptor-related protein complex AP-4, mu 1	Mm.113205	ENSMUST00000019662	GO:0005768:endosome|GO:0005794:Golgi apparatus|GO:0005802:trans-Golgi network|GO:0005802:trans-Golgi network|GO:0006810:transport|GO:0006886:intracellular protein transport|GO:0006886:intracellular protein transport|GO:0006895:Golgi to endosome transport|	3467	chr5:+:138172020-138178685	NM_021392	NM_021392(chr5:+:138172020-138178685)	0.0680976	0.578519	0.0434152	0.36634	14.265	0.74796	0.175001	8.29884	8.8772	8.43678	7.62496	7.83252	8.2561
Srgn	0.602529	NM_011157	chr10	-	62494427	62507755	938	19073	-	Prg|Prg1|Sgc	10|10 B4	serglycin	Mm.338790	ENSMUST00000020271	GO:0000139:Golgi membrane|GO:0005515:protein binding|GO:0005518:collagen binding|GO:0005576:extracellular region|GO:0005794:Golgi apparatus|GO:0006915:apoptotic process|GO:0016485:protein processing|GO:0030502:negative regulation of bone mineralization|GO	137238	chr10:-:62494427-62507755	NM_011157	NM_011157(chr10:-:62494427-62507755)	0.0310908	0.544422	0.0303319	0.332147	29.891	0.12839	0.00546053	15.6584	15.4628	15.635	14.9385	15.0325	15.3175
Tob1	0.596289	NM_009427	chr11	+	94211453	94215492	2285	22057	-	Tob|Trob	11|11 D	transducer of ErbB-2.1	Mm.259673	ENSMUST00000041589	GO:0003714:transcription corepressor activity|GO:0005515:protein binding|GO:0005634:nucleus|GO:0005737:cytoplasm|GO:0007184:SMAD protein import into nucleus|GO:0008285:negative regulation of cell proliferation|GO:0017148:negative regulation of translation	31334	chr11:+:94211453-94215492	NM_009427	NM_009427(chr11:+:94211453-94215492)	0.0710137	0.578519	0.0399425	0.360275	10.416	0.354944	0.0314981	10.4735	10.8466	10.9113	10.3736	10.2503	9.70541
Taf15	0.59622	NM_027427	chr11	+	83473107	83506740	2049	70439	-	2610111C21Rik|68kDa|TAFII68|Taf2n	11|11 C	TATA-box binding protein associated factor 15	Mm.181050	ENSMUST00000021018	GO:0003723:RNA binding|GO:0005634:nucleus|GO:0005654:nucleoplasm|GO:0005737:cytoplasm|GO:0008150:biological_process|	131088	chr11:+:83473107-83506740	NM_027427	NM_027427(chr11:+:83473107-83506740)	0.00128986	0.371584	0.00702318	0.20833	72.035	0.844729	0.284244	8.00292	8.15729	7.98859	7.4067	7.54796	7.38101
Scd2	0.593654	NM_009128	chr19	+	44293675	44306862	5451	20250	-	Mir5114|Scd-2|mir-5114|swty	19 C3|19 3	stearoyl-Coenzyme A desaturase 2	Mm.487021	ENSMUST00000026221	GO:0004768:stearoyl-CoA 9-desaturase activity|GO:0004768:stearoyl-CoA 9-desaturase activity|GO:0004768:stearoyl-CoA 9-desaturase activity|GO:0005783:endoplasmic reticulum|GO:0006629:lipid metabolic process|GO:0006631:fatty acid metabolic process|GO:000663	136612	chr19:+:44293675-44306862	NM_009128	NM_009128(chr19:+:44293675-44306862)	0.0103273	0.484969	0.0151502	0.271429	75.252	0.136914	0.00600073	11.8653	11.778	12.0886	11.2258	11.2717	11.5026
Tha1	0.591326	NM_027919	chr11	-	117867948	117873526	1840	71776	-	1300017K07Rik|GLY1	11|11 E2	threonine aldolase 1	Mm.3200	ENSMUST00000033230	GO:0005829:cytosol|GO:0006545:glycine biosynthetic process|GO:0006567:threonine catabolic process|GO:0008732:L-allo-threonine aldolase activity|	57081	chr11:-:117867948-117873526	NM_027919	NM_027919(chr11:-:117867948-117873526)	0.0220771	0.533901	0.0274402	0.322647	74.8	0.796033	0.223456	8.97709	8.71773	9.07278	8.38577	8.57334	8.24401
Lgals8	0.588871	NM_001291057	chr13	-	12439401	12461738	2718	56048	-	1200015E08Rik|AI326142|D13Ertd524e|Lgals-8	13 A1|13 4	lectin, galactose binding, soluble 8	Mm.474138	ENSMUST00000099820	GO:0002317:plasma cell differentiation|GO:0005737:cytoplasm|GO:0005829:cytosol|GO:0016020:membrane|GO:0030246:carbohydrate binding|GO:0030246:carbohydrate binding|GO:0031295:T cell costimulation|GO:0070062:extracellular exosome|GO:0098792:xenophagy|	31386	chr13:-:12439401-12461738	NM_001291060|NM_001291055|NM_018886|NM_001199043|NM_001291057	NM_001291060(chr13:-:12439401-12461738)||NM_001291055(chr13:-:12439401-12459316)||NM_018886(chr13:-:12439414-12461738)||NM_001199043(chr13:-:12439414-12461738)||NM_001291057(chr13:-:12439401-12461738)	0.0402136	0.566474	0.029685	0.330297	72.035	0.575266	0.084202	10.4844	10.0072	10.2817	9.69285	9.6048	9.87008
Ak3	0.588373	NM_021299	chr19	-	29020831	29047902	2751	56248	-	AA407498|AI506714|AK-3|Ak3l|Ak3l1|Akl3l	19|19 C1	adenylate kinase 3	Mm.196067	ENSMUST00000025696	GO:0000166:nucleotide binding|GO:0004017:adenylate kinase activity|GO:0005524:ATP binding|GO:0005525:GTP binding|GO:0005739:mitochondrion|GO:0005739:mitochondrion|GO:0005758:mitochondrial intermembrane space|GO:0005759:mitochondrial matrix|GO:0005759:mito	21744	chr19:-:29020831-29047902	NM_021299	NM_021299(chr19:-:29020831-29047902)	0.00209763	0.371584	0.00657193	0.204965	42.076	0.0459126	0.00126567	12.6161	12.4297	12.5442	11.9558	11.9798	11.7711
Dusp8	0.587802	NM_008748	chr7	-	142079486	142095284	4819	18218	-	5530400B01Rik|AI593498|Nttp1	7 F5|7 87.	dual specificity phosphatase 8	Mm.39725	ENSMUST00000039926	GO:0000188:inactivation of MAPK activity|GO:0004721:phosphoprotein phosphatase activity|GO:0004725:protein tyrosine phosphatase activity|GO:0005634:nucleus|GO:0005737:cytoplasm|GO:0006470:protein dephosphorylation|GO:0008138:protein tyrosine/serine/threon	31239	chr7:-:142079486-142095284	NM_008748	NM_008748(chr7:-:142079486-142095284)	0.00541306	0.438698	0.00599848	0.199302	42.076	0.107077	0.00410464	11.2975	11.4969	11.3344	10.8212	10.7466	10.5164
Pdlim2	0.587446	NM_001253736	chr14	-	70164217	70176815	1587	213019	-	4732462F18Rik|Slim	14|14 D2	PDZ and LIM domain 2	Mm.283968	ENSMUST00000153735	GO:0001725:stress fiber|GO:0005737:cytoplasm|GO:0005856:cytoskeleton|GO:0008270:zinc ion binding|GO:0030864:cortical actin cytoskeleton|GO:0031005:filamin binding|GO:0032036:myosin heavy chain binding|GO:0046872:metal ion binding|GO:0051371:muscle alpha-a	11006	chr14:-:70164217-70176815	NM_145978|NM_001253736	NM_145978(chr14:-:70164217-70177672)||NM_001253736(chr14:-:70164217-70176815)	0.0260555	0.539713	0.00710087	0.208484	54.432	0.00338915	3.93e-05	12.6064	12.6461	12.8266	12.0587	12.0673	11.5754
Mars2	0.586983	NM_175439	chr1	+	55237176	55240058	2882	212679	-	C730026E21Rik|MetRS	1|1 C1.2	methionine-tRNA synthetase 2 (mitochondrial)	Mm.19223	ENSMUST00000061334	GO:0000166:nucleotide binding|GO:0004812:aminoacyl-tRNA ligase activity|GO:0004825:methionine-tRNA ligase activity|GO:0004825:methionine-tRNA ligase activity|GO:0005524:ATP binding|GO:0005737:cytoplasm|GO:0005739:mitochondrion|GO:0005759:mitochondrial mat	6009	chr1:+:55237176-55240058	NM_175439	NM_175439(chr1:+:55237176-55240058)	0.0465378	0.568469	0.0297605	0.330297	64.933	0.791186	0.219642	7.95793	8.23736	8.53116	7.27257	7.82263	7.65037
Thnsl2	0.584606	NM_001033929	chr6	-	71128165	71144380	2018	232078	-	BC051244|TSH2	6|6 C1	threonine synthase-like 2 (bacterial)	Mm.37547	ENSMUST00000160918	GO:0009071:serine family amino acid catabolic process|GO:0009088:threonine biosynthetic process|GO:0016311:dephosphorylation|GO:0016829:lyase activity|GO:0030170:pyridoxal phosphate binding|GO:0046360:2-oxobutyrate biosynthetic process|GO:0070905:serine b	5489	chr6:-:71128165-71144380	NM_178413|NM_001033929	NM_178413(chr6:-:71128165-71144380)||NM_001033929(chr6:-:71128165-71144380)	0.0470255	0.568469	0.0198359	0.297521	29.891	0.609897	0.0979028	8.86642	9.19977	8.84394	8.56079	8.28182	7.86665
Pdha1	0.583718	NM_008810	chrX	-	160122218	160138430	2855	18597	-	Pdha-1	X F4|X 73.	pyruvate dehydrogenase E1 alpha 1	Mm.34775	ENSMUST00000033662	GO:0004738:pyruvate dehydrogenase activity|GO:0004738:pyruvate dehydrogenase activity|GO:0004739:pyruvate dehydrogenase (acetyl-transferring) activity|GO:0005634:nucleus|GO:0005730:nucleolus|GO:0005739:mitochondrion|GO:0005739:mitochondrion|GO:0005975:car	121491	chrX:-:160122218-160138430	NM_008810	NM_008810(chrX:-:160122218-160138430)	0.0105106	0.48519	0.0148442	0.269353	42.076	0.221026	0.0130076	11.3826	11.6275	11.6859	11.0927	11.0437	10.8824
Adamts5	0.583232	NM_011782	chr16	-	85858156	85901125	8104	23794	-	9530092O11Rik|ADAM-TS5|ADAMTS1|ADAMTS11|ADMP-2|AI481094|ASMP-2	16 C3.3|16	a disintegrin-like and metallopeptidase (reprolysin type) with thrombospondin type 1 motif, 5 (aggrecanase-2)	Mm.112933	ENSMUST00000023611	GO:0004222:metalloendopeptidase activity|GO:0005576:extracellular region|GO:0005578:proteinaceous extracellular matrix|GO:0005615:extracellular space|GO:0006508:proteolysis|GO:0008201:heparin binding|GO:0008233:peptidase activity|GO:0008237:metallopeptida	5109	chr16:-:85858156-85901125	NM_011782	NM_011782(chr16:-:85858156-85901125)	0.0818843	0.586822	0.0216283	0.306959	29.891	0.171341	0.00872185	10.8913	10.8157	11.0343	10.4756	10.308	9.66698
Ints14	0.580629	NM_175153	chr9	+	64960929	64986981	3117	69882	-	2010321M09Rik|Vwa9	9|9 C	integrator complex subunit 14	Mm.272616	ENSMUST00000170517	GO:0003674:molecular_function|GO:0005737:cytoplasm|GO:0008150:biological_process|	12774	chr9:+:64960929-64986981	NM_001077631|NM_175153	NM_001077631(chr9:+:64960831-64986981)||NM_175153(chr9:+:64960929-64986981)	0.0197606	0.519731	0.013411	0.258879	54.432	0.326752	0.0273749	10.5254	10.7891	10.7403	9.78438	10.1596	10.1859
Sp3os	0.58046	NR_045269	chr2	+	72979431	72989249	1147	100503849	-	1700011J10Rik	2|2 C3	trans-acting transcription factor 3, opposite strand	Mm.389285				chr2:+:72979431-72989249	NR_045269	NR_045269(chr2:+:72979431-72989249)	0.0594018	0.578519	0.0205901	0.301622	42.076	0.75752	0.181579	7.76068	7.79273	8.46633	7.21227	7.43262	7.05298
Gm4907	0.580429	NM_001034864	chrX	+	23892762	23907550	1310	236749	-	EG236749	X A2|X	predicted gene 4907	Mm.296422	ENSMUST00000163718	GO:0003674:molecular_function|GO:0005575:cellular_component|GO:0008150:biological_process|		chrX:+:23892762-23907550	NM_001034864	NM_001034864(chrX:+:23892762-23907550)	0.117159	0.610424	0.0472816	0.372426	42.076	0.879142	0.33184	7.38632	6.41297	6.71045	6.32156	5.91646	6.13002
Nos3	0.578419	NM_008713	chr5	+	24364818	24384474	4123	18127	-	2310065A03Rik|Nos-3|eNOS|ecNOS	5 A3|5 11.	nitric oxide synthase 3, endothelial cell	Mm.258415	ENSMUST00000030834	GO:0001525:angiogenesis|GO:0001542:ovulation from ovarian follicle|GO:0001701:in utero embryonic development|GO:0001974:blood vessel remodeling|GO:0002028:regulation of sodium ion transport|GO:0003057:regulation of the force of heart contraction by chemic	504	chr5:+:24364818-24384474	NM_008713	NM_008713(chr5:+:24364818-24384474)	0.0791107	0.585215	0.0359923	0.351061	72.035	0.115027	0.00459538	13.305	13.3366	13.2566	13.0906	12.7266	12.5706
Adgrl4	0.574652	NM_133222	chr3	+	151437881	151545081	4106	170757	-	1110033N21Rik|ETL1|Eltd1|Etl	3|3 H3	adhesion G protein-coupled receptor L4	Mm.317261	ENSMUST00000046977	GO:0004871:signal transducer activity|GO:0004888:transmembrane signaling receptor activity|GO:0004930:G-protein coupled receptor activity|GO:0005509:calcium ion binding|GO:0005886:plasma membrane|GO:0007165:signal transduction|GO:0007166:cell surface rece	11170	chr3:+:151437881-151545081	NM_133222	NM_133222(chr3:+:151437881-151545081)	0.00871994	0.471481	0.0101864	0.237837	21.008	0.0591194	0.00173554	16.2825	16.0982	16.2331	15.6584	15.688	15.6584
Cerk	0.573925	NM_145475	chr15	-	86139100	86186141	4546	223753	-	AI848610|D330016D08Rik|mKIAA1646	15|15 E2	ceramide kinase	Mm.222685	ENSMUST00000044332	GO:0000166:nucleotide binding|GO:0000287:magnesium ion binding|GO:0001729:ceramide kinase activity|GO:0001729:ceramide kinase activity|GO:0005524:ATP binding|GO:0005737:cytoplasm|GO:0005739:mitochondrion|GO:0006672:ceramide metabolic process|GO:0016020:me	11247	chr15:-:86139100-86186141	NM_145475	NM_145475(chr15:-:86139100-86186141)	0.135941	0.617403	0.0436559	0.3668	64.933	0.530462	0.0705284	10.1089	10.3725	11.0925	9.76154	9.89747	9.79858
Tmem261	0.5701	NM_025849	chr4	-	75277353	75278286	722	66928	-	1700027K24Rik|3110001D03Rik	4|4 C3	transmembrane protein 261	Mm.24332	ENSMUST00000030103	GO:0003674:molecular_function|GO:0005575:cellular_component|GO:0008150:biological_process|GO:0016020:membrane|GO:0016021:integral component of membrane|	12054	chr4:-:75277353-75278286	NM_025849	NM_025849(chr4:-:75277353-75278286)	0.00773099	0.451286	0.0183886	0.289387	29.891	0.593931	0.0922124	10.5412	10.3167	10.3948	10.0572	9.82177	9.82469
Tprn	0.569356	NM_175286	chr2	+	25262597	25269886	2808	97031	-	C430004E15Rik|C87750	2|2 A3	taperin	Mm.308539	ENSMUST00000114336	GO:0003674:molecular_function|GO:0007605:sensory perception of sound|GO:0019902:phosphatase binding|GO:0032420:stereocilium|GO:0042995:cell projection|	52156	chr2:+:25262597-25269886	NM_175286	NM_175286(chr2:+:25262597-25269886)	0.0648564	0.578519	0.0275327	0.322647	29.891	0.177151	0.00924577	11.2827	10.6212	10.7301	10.3379	9.4267	10.1607
[truncated: 153 more rows]

## Sheet: dnregulate
Symbol	RefSeq	Chr	Strand	Start	End	Length	Gene_ID	LocusTag	Synonyms	Cytoband	Name	UniGene_ID	Ensembl	GO	HID	All_alignment	All_Transcripts	All_Trxp_alignment	Log2Rat	t.p	t.padj	limma.p	limma.padj	sam.q	DEseq_padj	DEseq_p	Dendo1_norm	Dendo2_norm	Dendo3_norm	ctrl_endo1_norm	ctrl_endo2_norm	ctrl_endo4_norm
[truncated: 901 more rows]
