# Supplementary material for: Global transcriptomic changes in glomerular endothelial cells in mice with podocyte depletion and glomerulosclerosis
Source: Cell Death Dis. 2021 Jul 9;12(7):687. doi: 10.1038/s41419-021-03951-x (PMC8270962; doi:10.1038/s41419-021-03951-x)
Supplement: Supplementary file 3 — Excel File 2 [file 41419_2021_3951_MOESM3_ESM.xls]

## Sheet: GO_upregulate
Term	Overlap	P-value	Adjusted P-value	Old P-value	Old Adjusted P-value	Odds Ratio	Combined Score	Genes
regulation of cell migration (GO:0030334)	35/316	5.36e-08	0.000273	0	0	2.77245	46.4168	SERPINE2;CITED2;SEMA3B;PDGFA;PTPRJ;LAMC2;SEMA3E;CYR61;MYLK;ROBO1;DOCK10;PAK1;PDPN;DAG1;CYP1B1;CTSH;PDGFRB;EDN1;NTRK3;TPM1;PRKCA;ELP5;SULF1;PODN;MMP9;RHOA;BMP2;SFRP2;ADAM15;IL1B;SNAI1;MYADM;CDH13;SGK1;ENG
regulation of cell proliferation (GO:0042127)	60/740	1.61e-07	0.000412	0	0	2.02956	31.7403	CNTF;CD40;TES;BTG1;PTPRJ;LAMC2;CXCL13;HOXC10;CYP1B1;WDR6;CTSH;ITGAV;SOX7;KCNH1;BOK;PDGFRB;OSR2;FGFBP1;EDN1;P3H2;EMP3;NGF;PGF;RHOA;SFRP2;IL1B;COL4A3;CDH13;SGK1;TNFRSF21;SHC1;PDGFA;GATA3;PTN;TOB1;DPP4;MNT;PAK1;SCIN;PDPN;IGFBP7;S1PR3;S100A11;ZBTB7C;TGFB3;VDR
regulation of platelet activation (GO:0010543)	8/19	3.2e-07	0.000544	0	0	10.5395	157.617	THBD;TEC;C1QTNF1;NOS3;PLEK;PDGFA;PRKCA;APOE
extracellular matrix organization (GO:0030198)	27/229	5.17e-07	0.000659	0	0	2.95129	42.7234	HTRA1;PDGFA;LAMC2;FBLN5;LOXL2;ADAMTS5;DAG1;SPP1;CAPN2;CYP1B1;ITGAV;ADAMTS9;JAM2;ITGA4;MMP2;NPNT;MMP9;MMP10;COL1A2;ADAM15;COL4A4;COL4A3;ITGA8;COL8A1;COL4A5;COL6A3;CD44
negative regulation of platelet activation (GO:0010544)	7/15	7.69e-07	0.000785	0	0	11.6813	164.454	THBD;C1QTNF1;SERPINE2;NOS3;PRKCD;PDGFA;APOE
bleb assembly (GO:0032060)	5/7	1.97e-06	0.00167879	0	0	17.8795	234.856	PMP22;EMP1;ANO6;EMP3;MYLK
positive regulation of epithelial to mesenchymal transition (GO:0010718)	10/40	2.79e-06	0.00203417	0	0	6.25782	80.0334	CRB2;OLFM1;BMP2;GLIPR2;TGFB3;IL1B;PDPN;SNAI1;LOXL2;ENG
negative regulation of cell motility (GO:2000146)	15/97	6.75e-06	0.00430722	0	0	3.87082	46.0844	CITED2;TPM1;TACSTD2;WAS;PTPRJ;SPINT2;GATA3;SULF1;PODN;ROBO1;SFRP2;ADAM15;DAG1;CYP1B1;ENG
muscle contraction (GO:0006936)	18/137	8.98e-06	0.00509336	0	0	3.28878	38.2162	CHRNB1;TPM2;TPM1;MYOF;PGAM2;ACTG2;MYLK;GJA1;MYL6;MYL7;DES;CALD1;TNNT3;DMD;VIM;OBSL1;MYL9;CRYAB
positive regulation of cell motility (GO:2000147)	21/179	1.01e-05	0.0051447	0	0	2.93663	33.7853	PDGFRB;EDN1;NTRK3;SEMA3B;PDGFA;PRKCA;LAMC2;SEMA3E;ELP5;MMP9;NTN1;CYR61;MYLK;BMP2;PAK1;IL1B;PDPN;MYADM;SNAI1;CTSH;CDH13
cell-cell junction assembly (GO:0007043)	13/79	1.38e-05	0.00640261	0	0	4.11907	46.0955	CNTNAP1;WDR1;PRKCA;CLDN1;RHOA;MPP7;CLDN5;GJA1;OCLN;TRPV4;GJA4;PKP2;CDH13
regulation of epithelial to mesenchymal transition (GO:0010717)	12/68	1.41e-05	0.00601306	0	0	4.41729	49.3256	CRB2;OLFM1;BMP2;SFRP2;GLIPR2;TGFB3;IL1B;PDPN;DAG1;SNAI1;VASN;LOXL2
negative regulation of cell activation (GO:0050866)	5/10	2.14e-05	0.00840776	0	0	12.5156	134.559	THBD;C1QTNF1;NOS3;PDGFA;APOE
nitrogen compound transport (GO:0071705)	12/74	3.42e-05	0.0124731	0	0	4.05913	41.7388	SLC12A2;SLC6A6;EDN1;SLC7A8;TCN2;SLC11A1;SLC3A1;SLC17A1;SLC7A1;SLC38A2;AQP1;SLC38A4
positive regulation of cell adhesion (GO:0045785)	11/64	4.14e-05	0.0140969	0	0	4.30225	43.4155	SFRP2;CITED2;TPM1;TFE3;SIRPA;ADAM9;PTPRJ;ITGAV;PRKCA;NPNT;TGM2
negative regulation of cellular process (GO:0048523)	41/534	5.29e-05	0.0168572	0	0	1.92188	18.9266	TES;BTG1;WFDC1;PTPRJ;GATA3;TOB1;CYR61;CTGF;GJA1;MNT;SCIN;SOX17;PDPN;ARHGDIB;CYP1B1;WDR6;IGFBP7;MSX1;SKIL;SOX7;S100A11;ZBTB7C;FGFBP1;TGFB3;VDR;NOS3;ACTN1;CAV1;P3H2;HMGA1;EMP3;NGF;KLF4;PODN;BMP2;SFRP2;ADAM15;IL1B;COL4A3;CDH13;TNFRSF21
endothelial cell migration (GO:0043542)	8/35	5.65e-05	0.0169492	0	0	5.72144	55.9665	DPP4;SOX18;NOS3;CYP1B1;CDH13;LGALS8;RHOA;LOXL2
positive regulation of angiogenesis (GO:0045766)	14/103	5.99e-05	0.0169681	0	0	3.40231	33.0828	CD40;BTG1;NOS3;PRKCA;VEGFD;KLF4;PGF;AQP1;APELA;SFRP2;IL1B;APLNR;CYP1B1;CTSH
positive regulation of protein depolymerization (GO:1901881)	5/12	6.3e-05	0.0169093	0	0	10.4297	100.887	WDR1;TRPV4;PLEK;STMN2;NES
positive regulation of vasculature development (GO:1904018)	14/104	6.67e-05	0.0170092	0	0	3.3696	32.4015	CD40;BTG1;NOS3;PRKCA;VEGFD;PGF;AQP1;APELA;SFRP2;IL1B;APLNR;CYP1B1;CTSH;ENG
leukocyte aggregation (GO:0070486)	4/7	8.03e-05	0.0195223	0	0	14.3036	134.872	IL1B;S100A9;CD44;S100A8
positive regulation of cell migration (GO:0030335)	22/221	8.06e-05	0.0186944	0	0	2.4918	23.4879	PDGFRB;EDN1;NTRK3;SEMA3B;PDGFA;PRKCA;LAMC2;SEMA3E;ELP5;MMP9;CYR61;MYLK;APELA;PAK1;BMP2;GLIPR2;IL1B;PDPN;SNAI1;MYADM;CTSH;CDH13
regulation of angiogenesis (GO:0045765)	19/177	8.95e-05	0.019854	0	0	2.68697	25.0465	CD40;BTG1;NOS3;PRKCA;SEMA3E;VEGFD;CXCL13;SULF1;KLF4;PGF;THBS4;AQP1;APELA;SFRP2;IL1B;COL4A3;APLNR;CYP1B1;CTSH
positive regulation of cysteine-type endopeptidase activity involved in apoptotic process (GO:0043280)	14/109	0.000112	0.0237801	0	0	3.21503	29.2517	GSN;TNFSF15;NGF;BBC3;ROBO1;BCL2L13;CASP8;COL4A3;NLRP2;PMAIP1;SOX7;S100A9;S100A8;BOK
positive regulation of macromolecule metabolic process (GO:0010604)	25/276	0.000126	0.0257149	0	0	2.26733	20.3592	CD63;CNTF;CITED2;ACTG2;RIMS2;C1QTNF1;CTSH;NSF;OSR2;GSN;ANXA2;VDR;SLC11A1;NTRK3;SERPINB9;TICAM1;NGF;KLF4;PRKAB1;OLFM1;BMP2;ID2;IL1B;KRAS;EZR
actin cytoskeleton reorganization (GO:0031532)	10/61	0.000139	0.0273038	0	0	4.10349	36.4399	PAK1;GSN;NPHS2;TRPV4;PLEK;PARVA;PARVB;EZR;PDLIM4;RHOA
negative regulation of cell proliferation (GO:0008285)	30/363	0.000147	0.0278318	0	0	2.0687	18.2528	TES;BTG1;PTPRJ;GATA3;TOB1;MNT;SCIN;PDPN;CYP1B1;WDR6;IGFBP7;SOX7;S100A11;ZBTB7C;FGFBP1;TGFB3;VDR;NOS3;P3H2;HMGA1;EMP3;PODN;NGF;KLF4;BMP2;SFRP2;ID2;IL1B;COL4A3;CDH13
regulation of platelet aggregation (GO:0090330)	5/14	0.000149	0.0271298	0	0	8.93975	78.7815	C1QTNF1;SERPINE2;PRKCD;PDPN;PRKCA
regulation of ERK1 and ERK2 cascade (GO:0070372)	23/247	0.000154	0.027117	0	0	2.33085	20.4599	PDGFRB;CD74;ARHGAP8;SHC1;NTRK3;PDGFA;PRKCA;PTPN11;NPNT;CYR61;TIRAP;CTGF;APELA;BMP2;GLIPR2;AXL;IL1B;TIMP3;ROR1;EZR;FGFR3;CD44;FGFR2
negative regulation of actin filament polymerization (GO:0030837)	6/22	0.000172	0.0292232	0	0	6.82672	59.182	GSN;SCIN;TMSB4X;PRKCD;MYADM;TMSB10
positive regulation of apoptotic signaling pathway (GO:2001235)	11/76	0.000207	0.0340105	0	0	3.62295	30.7396	GSN;TNFRSF12A;CAV1;CTSH;PMAIP1;G0S2;MMP9;S100A9;S100A8;BBC3;BOK
positive regulation of endocytosis (GO:0045807)	10/64	0.00021	0.0334552	0	0	3.91114	33.125	CLIP3;CD63;LRP1;AXL;SLC11A1;IL1B;SIRPA;APOE;LDLRAP1;TSPAN1
negative regulation of coagulation (GO:0050819)	5/15	0.000216	0.0333962	0	0	8.34376	70.4246	THBD;PROCR;EDN1;SERPINE2;APOE
negative regulation of cellular component movement (GO:0051271)	5/15	0.000216	0.032414	0	0	8.34376	70.4246	ACTN1;TACSTD2;WAS;GATA3;SPINT2
vasculogenesis (GO:0001570)	7/32	0.000222	0.0323625	0	0	5.47559	46.0661	PDGFRB;APELA;SOX17;SOX18;CAV1;APLNR;ENG
embryonic organ development (GO:0048568)	9/53	0.000226	0.0320842	0	0	4.2506	35.6772	APELA;SOX17;SOX18;TAL1;RARRES2;RARB;PDGFA;NES;FGFR2
cell-matrix adhesion (GO:0007160)	12/90	0.000238	0.0328814	0	0	3.33751	27.8398	CD63;ITGA4;ADAM15;ACTN1;ITGA8;ZYX;ADAM9;ITGAV;NPNT;ADAMTS9;CD44;FBLN5
positive regulation of cell differentiation (GO:0045597)	19/194	0.000297	0.0399045	0	0	2.45152	19.9094	CRB2;TGFB3;RARRES2;TACSTD2;NPNT;CYR61;LOXL2;CTGF;OLFM1;BMP2;SFRP2;PAX8;GLIPR2;IL1B;PDPN;PLA2G10;SNAI1;SOX6;CMKLR1
bone morphogenesis (GO:0060349)	5/16	0.000304	0.0397562	0	0	7.82228	63.3527	OSR2;CYP26B1;RARB;FGFR3;FGFR2
aorta morphogenesis (GO:0035909)	5/16	0.000304	0.0387623	0	0	7.82228	63.3527	PDGFRB;LRP1;ADAMTS9;MYLK;ENG
positive regulation of transport (GO:0051050)	8/44	0.00031	0.0385215	0	0	4.55114	36.7757	CLIP3;CD63;SCIN;LRP1;ANXA2;APOE;SGK1;TSPAN1
bone development (GO:0060348)	7/34	0.000331	0.0402098	0	0	5.1535	41.2979	PTGER4;OSR2;CYP26B1;RARB;SULF1;FGFR3;FGFR2
negative regulation of cell migration (GO:0030336)	14/121	0.00034	0.0403413	0	0	2.89618	23.1311	LRP1;CITED2;TPM1;TACSTD2;PTPRJ;SULF1;PODN;ROBO1;SFRP2;ADAM15;ARHGDIB;DAG1;CYP1B1;ENG
regulation of DNA damage response, signal transduction by p53 class mediator (GO:0043516)	6/25	0.000368	0.0426883	0	0	6.00751	47.5027	CD74;ANKRD1;SNAI1;PMAIP1;MSX1;CD44
potassium ion homeostasis (GO:0055075)	6/25	0.000368	0.0417397	0	0	6.00751	47.5027	SLC12A2;SLC12A3;ATP1B2;ATP12A;SLC12A7;SLC12A8
ephrin receptor signaling pathway (GO:0048013)	11/82	0.000407	0.0451171	0	0	3.35786	26.2162	PAK1;MMP2;SDC2;ARHGEF28;CHN1;PTPN11;MMP9;ACTB;RHOA;ACTG1;VAV2
chloride ion homeostasis (GO:0055064)	4/10	0.000438	0.0475254	0	0	10.0125	77.4361	SLC12A2;SLC12A3;SLC12A7;SLC12A8
regulation of phospholipase activity (GO:0010517)	4/10	0.000438	0.0465353	0	0	10.0125	77.4361	RGS2;LRP1;FGFR3;FGFR2
sequestering of actin monomers (GO:0042989)	4/10	0.000438	0.0455856	0	0	10.0125	77.4361	GSN;SCIN;TMSB4X;TMSB10
positive regulation of cell proliferation (GO:0008284)	32/424	0.000459	0.0468205	0	0	1.88915	14.5219	CNTF;SHC1;PDGFA;LAMC2;PTN;HOXC10;CYR61;AQP1;DPP4;PAK1;CTSH;ITGAV;S1PR3;PDGFRB;CD74;OSR2;EDN1;NTRK3;IL34;LIG4;VEGFD;PGF;BMP2;SFRP2;ID2;IL1B;S100A6;CDH13;KRAS;NES;FGFR3;FGFR2
negative chemotaxis (GO:0050919)	6/26	0.000462	0.046273	0	0	5.77645	44.3571	SEMA3B;PDGFA;SEMA3E;ITGAV;RHOA;ROBO1
regulation of viral entry into host cell (GO:0046596)	6/26	0.000462	0.0453831	0	0	5.77645	44.3571	CD74;LGALS1;GSN;TMPRSS2;TRIM26;NECTIN2
positive regulation of ERK1 and ERK2 cascade (GO:0070374)	19/201	0.000464	0.044693	0	0	2.36614	18.1607	PDGFRB;CD74;ARHGAP8;SHC1;NTRK3;PDGFA;PRKCA;PTPN11;NPNT;TIRAP;CTGF;APELA;BMP2;GLIPR2;AXL;ROR1;FGFR3;CD44;FGFR2
endoderm formation (GO:0001706)	7/36	0.000479	0.0452747	0	0	4.8672	37.2029	SOX17;ITGA4;MMP2;COL8A1;ITGAV;SOX7;MMP9
negative regulation of blood coagulation (GO:0030195)	7/36	0.000479	0.0444515	0	0	4.8672	37.2029	THBD;EDN1;C1QTNF1;SERPINE2;NOS3;PDGFA;APOE
positive regulation of protein phosphorylation (GO:0001934)	31/412	0.000588	0.0536066	0	0	1.88342	14.0095	CD40;SHC1;PDGFA;CYR61;THBS4;PAK1;PDGFRB;CD74;TGFB3;TNK2;NTRK3;IL34;RARRES2;CAV1;ADRA2B;MMP9;CLIP3;BMP2;SFRP2;TEC;AXL;IL1B;APLNR;ROR1;CSPG4;KRAS;FAM20A;FGFR3;CD44;FGFR2;ENG
regulation of stress fiber assembly (GO:0051492)	9/60	0.000589	0.0527037	0	0	3.75469	27.9259	PTGER4;PAK1;TGFB3;TPM1;TACSTD2;WAS;ARAP1;RHOA;CTGF
axon guidance (GO:0007411)	16/158	0.000603	0.0530204	0	0	2.53481	18.7937	ROBO2;SHC1;PTPRO;SEMA3B;PRKCA;PTPN11;NTN1;ROBO1;ALCAM;DOK4;KIF3A;PLA2G10;CHN1;KRAS;EZR;PDLIM7
transmembrane receptor protein tyrosine kinase signaling pathway (GO:0007169)	30/396	0.000641	0.0554592	0	0	1.89631	13.942	SHC1;SDC2;ARHGEF28;PDGFA;PIK3R3;PTPRJ;ACTB;ACTG1;SOCS2;PAK1;CHN1;ITGAV;AP3S1;PDGFRB;FGFBP1;TNK2;NTRK3;MMP2;PTPN11;VEGFD;SULF1;NGF;MMP9;PGF;RHOA;VAV2;TEC;AXL;FGFR3;FGFR2
proteolysis (GO:0006508)	24/291	0.000673	0.057268	0	0	2.06444	15.0771	GGT5;SRGN;CPM;USP25;TINAGL1;MME;PEF1;CPQ;MMP2;GZMA;HTRA1;TMPRSS2;CBLB;MMP9;DPP4;NLN;CASP8;CAPN5;CAPN2;NAALAD2;CTSH;CPE;CTSD;ADAMTS9
muscle filament sliding (GO:0030049)	7/38	0.000676	0.0565348	0	0	4.61103	33.6587	MYL6;DES;TPM2;TPM1;TNNT3;DMD;VIM
actin-myosin filament sliding (GO:0033275)	7/38	0.000676	0.0556229	0	0	4.61103	33.6587	MYL6;DES;TPM2;TPM1;TNNT3;DMD;VIM
positive regulation of phosphorylation (GO:0042327)	19/208	0.000707	0.05728	0	0	2.28651	16.5869	PDGFRB;CD74;CD40;IL34;RARRES2;NTRK3;MMP9;CYR61;CLIP3;PAK1;BMP2;AXL;IL1B;ROR1;KRAS;FAM20A;FGFR3;FGFR2;ENG
regulated exocytosis (GO:0045055)	15/148	0.000874	0.0697202	0	0	2.53695	17.8652	SRGN;CD63;APOOL;WDR1;TGFB3;ACTN1;RARRES2;PLEK;PDGFA;VEGFD;RIMS2;SCIN;TMSB4X;TIMP3;STEAP2
neutrophil degranulation (GO:0043312)	34/479	0.000915	0.0718669	0	0	1.77675	12.4304	CD63;PTPRJ;PLAC8;LGALS3;TRPM2;GLIPR1;CTSH;SIRPA;ITGAV;CTSD;S100A11;CD53;CAP1;GSN;ANXA2;MME;SLC11A1;PRKCD;FUCA2;PDAP1;ANO6;TMC6;MMP9;UNC13D;RHOA;DERA;LRG1;TYROBP;SLPI;LCN2;ACPP;S100A9;S100A8;CD44
actin filament organization (GO:0007015)	13/120	0.00102274	0.0790761	0	0	2.71172	18.671	CAP1;GSN;TPM2;ACTN1;TPM1;WAS;RHOA;SCIN;COBLL1;TRPV4;FAT1;OBSL1;DBN1
regulation of cell adhesion mediated by integrin (GO:0033628)	6/30	0.00104094	0.0792824	0	0	5.00626	34.3811	DPP4;SFRP2;CYP1B1;ADAM9;PTPN11;ADA
regulation of blood coagulation (GO:0030193)	6/30	0.00104094	0.0781165	0	0	5.00626	34.3811	THBD;EDN1;TEC;SERPINE2;CAV1;APOE
neutrophil activation involved in immune response (GO:0002283)	34/483	0.00105499	0.0780236	0	0	1.76204	12.0774	CD63;PTPRJ;PLAC8;LGALS3;TRPM2;GLIPR1;CTSH;SIRPA;ITGAV;CTSD;S100A11;CD53;CAP1;GSN;ANXA2;MME;SLC11A1;PRKCD;FUCA2;PDAP1;ANO6;TMC6;MMP9;UNC13D;RHOA;DERA;LRG1;TYROBP;SLPI;LCN2;ACPP;S100A9;S100A8;CD44
extracellular matrix disassembly (GO:0022617)	10/78	0.00105552	0.0769473	0	0	3.20914	21.9946	ADAMTS5;ADAM15;MMP2;CAPN2;HTRA1;SPP1;LAMC2;MMP9;MMP10;CD44
odontogenesis (GO:0042476)	7/41	0.00108518	0.0779954	0	0	4.27363	29.1719	OSR2;BMP2;COL1A2;TGFB3;MSX1;FGFR2;AQP1
activation of cysteine-type endopeptidase activity involved in apoptotic process (GO:0006919)	10/79	0.0011661	0.0826474	0	0	3.16852	21.4005	BCL2L13;CASP8;TNFSF15;COL4A3;NGF;S100A9;S100A8;BBC3;ROBO1;BOK
regulation of endothelial cell proliferation (GO:0001936)	10/79	0.0011661	0.0815152	0	0	3.16852	21.4005	BMP2;CAV1;CDH13;PRKCA;VEGFD;APOE;NR2F2;SULF1;PGF;THBS4
neutrophil mediated immunity (GO:0002446)	34/487	0.00121286	0.0836381	0	0	1.74756	11.7345	CD63;PTPRJ;PLAC8;LGALS3;TRPM2;GLIPR1;CTSH;SIRPA;ITGAV;CTSD;S100A11;CD53;CAP1;GSN;ANXA2;MME;SLC11A1;PRKCD;FUCA2;PDAP1;ANO6;TMC6;MMP9;UNC13D;RHOA;DERA;LRG1;TYROBP;SLPI;LCN2;ACPP;S100A9;S100A8;CD44
negative regulation of hemostasis (GO:1900047)	4/13	0.00135388	0.0921182	0	0	7.70194	50.8696	THBD;EDN1;SERPINE2;APOE
regulation of MAPK cascade (GO:0043408)	18/203	0.00135625	0.091065	0	0	2.21952	14.6556	PDGFRB;CD74;CD40;SHC1;TGFB3;CAV1;NTRK3;PDGFA;ADRA2B;CYR61;PAK1;BMP2;AXL;IL1B;DAG1;ROR1;FGFR3;FGFR2
circulatory system development (GO:0072359)	12/109	0.00136974	0.0907765	0	0	2.75574	18.1689	CRB2;GJA1;APELA;BMP2;CITED2;NTRK3;APLNR;PKP2;RARB;PTPN11;GATA3;CRIP1
positive regulation of MAPK cascade (GO:0043410)	23/289	0.00138892	0.0908673	0	0	1.99211	13.1065	PDGFRB;CD74;CD40;EDN1;ARHGAP8;SHC1;NTRK3;PDGFA;PRKCA;PTPN11;NPNT;ADRA2B;TIRAP;ROBO1;CTGF;APELA;BMP2;GLIPR2;AXL;ROR1;FGFR3;CD44;FGFR2
regulation of axonogenesis (GO:0050770)	8/55	0.00144523	0.0933545	0	0	3.64091	23.8097	ROBO2;OLFM1;PAK1;CHN1;APOE;NGF;RHOA;ROBO1
cardiac ventricle morphogenesis (GO:0003208)	7/43	0.00145159	0.0925933	0	0	4.07486	26.6296	SFRP2;TPM1;PKP2;CPE;GATA3;FGFR2;ENG
branching morphogenesis of an epithelial tube (GO:0048754)	7/43	0.00145159	0.0914501	0	0	4.07486	26.6296	PAK1;BMP2;SFRP2;PAX8;SEMA3E;NPNT;ENG
response to lipid (GO:0033993)	14/140	0.00145921	0.0908092	0	0	2.50313	16.3451	CD40;VDR;NOS3;SLC11A1;WNT9B;CXCL13;TIRAP;SOCS2;SLPI;SPP1;CTSH;RARB;TRIM16;TNFRSF21
negative regulation of multicellular organismal process (GO:0051241)	13/125	0.0014909	0.0916631	0	0	2.60325	16.943	SLC11A1;PTPRO;TACSTD2;WNT9B;GATA3;VASN;LOXL2;ROBO1;PROCR;BMP2;SFRP2;IL1B;ARHGDIB
regulation of endocytosis (GO:0030100)	9/69	0.00164078	0.0996776	0	0	3.26495	20.9368	CLIP3;LGALS3;CD63;LRSAM1;LRP1;CDH13;ITGAV;APOE;TSPAN1
positive regulation of actin filament bundle assembly (GO:0032233)	7/44	0.00166766	0.100119	0	0	3.98225	25.4718	PAK1;TGFB3;PLEK;TPM1;SYNPO;RHOA;CTGF
positive regulation of intrinsic apoptotic signaling pathway (GO:2001244)	6/33	0.00175377	0.104064	0	0	4.55114	28.8815	CAV1;PMAIP1;MSX1;S100A9;S100A8;BOK
regulation of apoptotic process (GO:0042981)	50/815	0.00178546	0.104727	0	0	1.53566	9.71779	CD40;CITED2;FHL2;BBC3;AQP1;LGALS1;ANKRD1;CTSH;CYP1B1;BOK;TGM2;PDGFRB;TNFRSF12A;ACTN1;DAPK2;ARHGEF16;ANO6;SERPINB9;NGF;MMP9;VAV2;CLIP3;ARHGAP10;SFRP2;PAX8;ROR1;SGK1;CRYAB;TNFRSF21;CD44;ARHGEF6;SHC1;SOCS2;PAK1;PRDX5;SCIN;PDPN;PMAIP1;CD74;TGFB3;GZMA;NTRK3;AS
vascular endothelial growth factor receptor signaling pathway (GO:0048010)	9/70	0.0018175	0.105394	0	0	3.21831	20.3085	AXL;ITGAV;VEGFD;SULF1;ACTB;RHOA;PGF;ACTG1;VAV2
negative regulation of developmental process (GO:0051093)	9/70	0.0018175	0.10421	0	0	3.21831	20.3085	BMP2;ANXA2;ARHGDIB;WNT9B;GATA3;SKIL;FGFR3;LOXL2;ROBO1
epiboly involved in wound healing (GO:0090505)	4/14	0.00183589	0.104095	0	0	7.1518	45.0579	PDPN;RHOA;CYR61;CD44
regulation of monooxygenase activity (GO:0032768)	5/23	0.00185552	0.104052	0	0	5.44158	34.2253	LYPLA1;VDR;NOS3;CAV1;IL1B
metal ion homeostasis (GO:0055065)	7/45	0.00190792	0.105827	0	0	3.89376	24.3817	SLC12A2;SLC12A3;SLC7A8;CAV1;FAM20A;SLC12A7;SLC12A8
protein localization to basolateral plasma membrane (GO:1903361)	3/7	0.00197039	0.108117	0	0	10.7277	66.8284	AP4M1;CAV1;LIN7C
membrane raft polarization (GO:0001766)	3/7	0.00197039	0.106967	0	0	10.7277	66.8284	PLLP;MALL;MAL
membrane raft distribution (GO:0031580)	3/7	0.00197039	0.105841	0	0	10.7277	66.8284	PLLP;MALL;MAL
negative regulation of platelet-derived growth factor receptor-beta signaling pathway (GO:2000587)	3/7	0.00197039	0.104739	0	0	10.7277	66.8284	PDGFRB;LRP1;PDGFA
regulation of cell-cell adhesion mediated by integrin (GO:0033632)	3/7	0.00197039	0.103659	0	0	10.7277	66.8284	DPP4;CXCL13;ADA
regulation of entry of bacterium into host cell (GO:2000535)	3/7	0.00197039	0.102601	0	0	10.7277	66.8284	CAV1;FUCA2;ITGAV
positive regulation of lipid transport (GO:0032370)	3/7	0.00197039	0.101565	0	0	10.7277	66.8284	LRP1;SPP1;APOE
negative regulation of apoptotic process (GO:0043066)	33/485	0.00215193	0.109813	0	0	1.70316	10.4598	CNTF;SHC1;CITED2;FHL2;AQP1;SOCS2;PRDX5;PDPN;CTSH;APOE;PDGFRB;CD74;TGFB3;NTRK3;CAV1;PRKCD;ASNS;LIG4;PRKCA;SERPINB9;NGF;KLF4;MMP9;ARHGAP10;KRT18;AXL;BCL3;ROR1;EVI2B;CRYAB;FGFR3;CD44;FGFR2
regulation of lipid metabolic process (GO:0019216)	11/100	0.00215272	0.108765	0	0	2.75344	16.909	GLIPR1;RARRES2;CAV1;ID2;IL1B;FHL2;ANKRD1;G0S2;HMGCS2;TNFRSF21;CTGF
cell junction assembly (GO:0034329)	8/59	0.00228871	0.114503	0	0	3.39407	20.6352	VMP1;CLDN5;TRPV4;GJA4;CDH13;ACTB;RHOA;ACTG1
positive regulation of protein modification process (GO:0031401)	15/163	0.00230312	0.114105	0	0	2.30349	13.9902	CD74;CD40;RARRES2;NTRK3;IL34;PRKCD;MMP9;CYR61;CLIP3;BMP2;PAK1;IL1B;KRAS;FAM20A;ENG
negative regulation of platelet-derived growth factor receptor signaling pathway (GO:0010642)	4/15	0.00242496	0.118986	0	0	6.67501	40.1965	PDGFRB;LRP1;PDGFA;PTPRJ
monovalent inorganic anion homeostasis (GO:0055083)	4/15	0.00242496	0.117853	0	0	6.67501	40.1965	SLC12A2;SLC12A3;SLC12A7;SLC12A8
regulation of MAP kinase activity (GO:0043405)	10/87	0.00243492	0.117221	0	0	2.87716	17.3143	PDGFRB;CD40;RGS2;EDN1;IL1B;PRKCD;PDGFA;PTPRJ;APOE;ROBO1
regulation of intrinsic apoptotic signaling pathway (GO:2001242)	7/47	0.00246814	0.11771	0	0	3.72806	22.3844	DAPK2;CAV1;PMAIP1;MMP9;S100A9;S100A8;BOK
in utero embryonic development (GO:0001701)	5/25	0.00274254	0.129585	0	0	5.00626	29.5313	BMP2;TGFB3;RARRES2;LIG4;FGFR2
negative regulation of locomotion (GO:0040013)	5/25	0.00274254	0.128396	0	0	5.00626	29.5313	TACSTD2;WAS;TRIM26;SPINT2;GATA3
epithelial cell migration (GO:0010631)	6/36	0.0027865	0.129268	0	0	4.17188	24.543	DPP4;NOS3;CYP1B1;CDH13;RHOA;LOXL2
cardiac muscle tissue morphogenesis (GO:0055008)	6/36	0.0027865	0.128104	0	0	4.17188	24.543	BMP2;TPM1;ANKRD1;PKP2;FGFR2;ENG
positive regulation of signaling (GO:0023056)	6/36	0.0027865	0.12696	0	0	4.17188	24.543	RIMS2;NSF;EDN1;ANXA2;GATA3;WLS
negative regulation of MAP kinase activity (GO:0043407)	8/61	0.00283459	0.128008	0	0	3.28279	19.2564	RGS4;RGS2;IL1B;CAV1;PRKCD;PTPRJ;APOE;DUSP8
retinoid metabolic process (GO:0001523)	9/75	0.00294241	0.131712	0	0	3.00375	17.5075	LRP1;SDC4;SDC2;RARRES2;ALDH1A1;GPC3;CYP1B1;GPC4;APOE
regulation of actin cytoskeleton organization (GO:0032956)	9/75	0.00294241	0.130566	0	0	3.00375	17.5075	PDGFRB;TRPM2;LRP1;ARHGDIB;PRKCD;PDGFA;SEMA3E;CORO1A;RHOA
gland development (GO:0048732)	9/75	0.00294241	0.129441	0	0	3.00375	17.5075	TG;PAX8;CITED2;TGFB3;CAV1;ZBTB1;RARB;LSR;FGFR2
positive regulation of apoptotic process (GO:0043065)	23/307	0.00300844	0.131214	0	0	1.87531	10.8887	BTG1;TNFRSF12A;TGFB3;GZMA;ARHGEF16;ANO6;NGF;BBC3;VAV2;CLIP3;BMP2;SFRP2;SCIN;ANKRD1;NLRP2;CYP1B1;CTSH;PMAIP1;SIK1;SOX7;ARHGEF6;TGM2;BOK
positive regulation of macrophage differentiation (GO:0045651)	3/8	0.00305928	0.132301	0	0	9.38673	54.3452	CASP8;IL34;PRKCA
regulation of T cell mediated immunity (GO:0002709)	3/8	0.00305928	0.131189	0	0	9.38673	54.3452	IL1B;WAS;ZBTB1
positive regulation of viral entry into host cell (GO:0046598)	3/8	0.00305928	0.130096	0	0	9.38673	54.3452	CD74;LGALS1;TMPRSS2
aorta development (GO:0035904)	3/8	0.00305928	0.129021	0	0	9.38673	54.3452	PDGFRB;LRP1;ADAMTS9
negative regulation of platelet aggregation (GO:0090331)	3/8	0.00305928	0.127963	0	0	9.38673	54.3452	C1QTNF1;SERPINE2;PRKCD
positive regulation of lymphocyte differentiation (GO:0045621)	4/16	0.00313201	0.12994	0	0	6.25782	36.0831	AXL;ZMIZ1;ZBTB1;GATA3
regulation of osteoblast proliferation (GO:0033688)	4/16	0.00313201	0.128892	0	0	6.25782	36.0831	BMP2;RHOA;CYR61;FGFR2
embryonic heart tube development (GO:0035050)	4/16	0.00313201	0.127861	0	0	6.25782	36.0831	APELA;SOX17;CITED2;SOX18
positive regulation of positive chemotaxis (GO:0050927)	4/16	0.00313201	0.126846	0	0	6.25782	36.0831	NTRK3;CDH13;VEGFD;PGF
regulation of actin nucleation (GO:0051125)	4/16	0.00313201	0.125847	0	0	6.25782	36.0831	GSN;SCIN;WAS;CORO1A
diterpenoid metabolic process (GO:0016101)	8/62	0.00314304	0.125304	0	0	3.22984	18.6122	LRP1;SDC4;SDC2;RARRES2;ALDH1A1;GPC3;GPC4;APOE
positive regulation of multicellular organismal process (GO:0051240)	17/202	0.00314901	0.124569	0	0	2.10659	12.1354	CRB2;LRP1;TGFB3;VDR;SLC11A1;LOXL2;OLFM1;APELA;BMP2;GLIPR2;IL1B;PDPN;SNAI1;CTSH;TRIM16;SOX6;FGFR2
positive regulation of smooth muscle cell proliferation (GO:0048661)	6/37	0.00321536	0.126215	0	0	4.05913	23.2987	PDGFRB;EDN1;MMP2;ID2;CDH13;MMP9
positive regulation of intracellular signal transduction (GO:1902533)	32/479	0.00329474	0.128344	0	0	1.67224	9.55755	CD40;SHC1;PDGFA;PTPRJ;GATA3;CXXC5;LITAF;GJA1;LGALS1;CASP8;PMAIP1;WLS;BOK;PDGFRB;CD74;NTRK3;CAV1;PTPN11;TICAM1;ADRA2B;TIRAP;RHOA;BMP2;AXL;CDH13;S100A4;ROR1;S100A9;FGFR3;S100A8;FGFR2;ENG
positive regulation of cellular process (GO:0048522)	34/519	0.00340325	0.131567	0	0	1.63981	9.31911	CNTF;LRP1;SHC1;CITED2;PDGFA;LAMC2;PTN;HOXC10;CTGF;DPP4;PAK1;PDPN;CTSH;ITGAV;S1PR3;PDGFRB;OSR2;EDN1;NTRK3;IL34;CAV1;PRKCD;VEGFD;PGF;EHD2;SFRP2;TAL1;IL1B;KRAS;EZR;S100A9;FGFR3;S100A8;FGFR2
kidney development (GO:0001822)	8/63	0.00347696	0.133405	0	0	3.17858	17.9958	ROBO2;OSR2;MME;PAX8;ITGA8;CTSH;GATA3;SULF1
positive regulation of cellular metabolic process (GO:0031325)	10/92	0.00367408	0.139917	0	0	2.72079	15.254	PDGFRB;NSF;CD63;EDN1;ANXA2;PAX8;PLA2G10;GATA3;APOE;KLF4
potassium ion import (GO:0010107)	6/38	0.00369153	0.13954	0	0	3.95231	22.1397	SLC12A2;SLC12A3;ATP1B2;ATP12A;SLC12A7;SLC12A8
positive regulation of signal transduction (GO:0009967)	17/206	0.00384729	0.144358	0	0	2.06569	11.486	CD63;CD74;FGFBP1;CITED2;PRKCA;GATA3;SULF1;ROBO1;RIMS2;BMP2;ZMIZ1;AXL;IL1B;CTSH;TRIM16;FGFR2;WLS
carboxylic acid transport (GO:0046942)	7/51	0.00395985	0.147497	0	0	3.43567	19.0046	SLC6A6;SLC7A8;SLC3A1;SLC7A1;SLC38A2;SLC16A5;SLC38A4
platelet degranulation (GO:0002576)	12/124	0.00405333	0.149885	0	0	2.42238	13.343	SRGN;CD63;APOOL;WDR1;TGFB3;ACTN1;RARRES2;TMSB4X;PLEK;PDGFA;TIMP3;VEGFD
cellular response to reactive oxygen species (GO:0034614)	8/65	0.0042267	0.155172	0	0	3.08077	16.8405	TRPM2;PRDX5;TPM1;PRKCD;CYP1B1;FOS;MMP9;AQP1
regulation of platelet-derived growth factor receptor-beta signaling pathway (GO:2000586)	3/9	0.00445332	0.162324	0	0	8.34376	45.174	PDGFRB;LRP1;PDGFA
regulation of integrin activation (GO:0033623)	3/9	0.00445332	0.161172	0	0	8.34376	45.174	PTGER4;PLEK;CXCL13
toll-like receptor 3 signaling pathway (GO:0034138)	3/9	0.00445332	0.160037	0	0	8.34376	45.174	CASP8;RFTN1;TICAM1
negative regulation of MAPK cascade (GO:0043409)	9/80	0.00455639	0.162596	0	0	2.81602	15.1818	RGS2;IL1B;CAV1;PRKCD;DAG1;TIMP3;PTPRJ;APOE;EZR
negative regulation of response to DNA damage stimulus (GO:2001021)	5/28	0.00459597	0.16287	0	0	4.46987	24.0594	CD74;SFRP2;DDX39B;SNAI1;CD44
positive regulation of fibroblast proliferation (GO:0048146)	5/28	0.00459597	0.161746	0	0	4.46987	24.0594	CD74;S100A6;PDGFA;LIG4;AQP1
regulation of cytoskeleton organization (GO:0051493)	10/95	0.00462903	0.161794	0	0	2.63487	14.1635	PDGFRB;LRP1;PRKCD;STMN2;CAPN2;PDGFA;S100A9;CORO1A;RHOA;S100A8
negative regulation of epithelial cell proliferation (GO:0050680)	8/66	0.00464534	0.16126	0	0	3.0341	16.2988	SFRP2;VDR;CAV1;GATA3;APOE;NR2F2;SULF1;ROBO1
regulation of ATPase activity (GO:0043462)	6/40	0.00479803	0.165435	0	0	3.75469	20.0484	TPM2;VMA21;TPM1;TNNT3;ATP1B2;ALDOB
negative regulation of signal transduction (GO:0009968)	21/283	0.00497079	0.170241	0	0	1.85745	9.85222	PDGFRB;NOTCH3;LRP1;NTRK3;PRKCD;PLEK;PTPRJ;GATA3;SULF1;GLIS2;SOCS2;RGS2;BMP2;CYP26B1;SFRP2;CILP;AXL;IL1B;ROR1;FGFR3;FGFR2
negative regulation of protein serine/threonine kinase activity (GO:0071901)	8/67	0.00509506	0.173334	0	0	2.98881	15.7794	RGS2;IL1B;PKIA;PRKCD;PTPRJ;APOE;NR2F2;PKIG
positive regulation of endothelial cell proliferation (GO:0001938)	8/67	0.00509506	0.172186	0	0	2.98881	15.7794	APELA;BMP2;APLNR;CDH13;PRKCA;VEGFD;PGF;THBS4
regulation of calcium-mediated signaling (GO:0050848)	6/41	0.00543452	0.18245	0	0	3.66312	19.1031	PDE4D;RCAN2;PLEK;CDH13;DMD;CMKLR1
positive regulation of I-kappaB kinase/NF-kappaB signaling (GO:0043123)	14/163	0.00586342	0.195562	0	0	2.14993	11.0485	CD74;CD40;TICAM1;CXXC5;LITAF;TIRAP;RHOA;GJA1;LGALS1;CASP8;IL1B;S100A4;ROR1;WLS
endothelial cell development (GO:0001885)	4/19	0.0060645	0.200955	0	0	5.26975	26.9036	SOX18;PDE4D;MYADM;EZR
regulation of heterotypic cell-cell adhesion (GO:0034114)	4/19	0.0060645	0.199659	0	0	5.26975	26.9036	IL1B;MYADM;KLF4;CD44
positive regulation of glucose import in response to insulin stimulus (GO:2001275)	3/10	0.0061743	0.201971	0	0	7.50939	38.203	RARRES2;PIK3R3;PTPN11
positive regulation of lipase activity (GO:0060193)	3/10	0.0061743	0.200684	0	0	7.50939	38.203	FGFR3;RHOA;FGFR2
maintenance of apical/basal cell polarity (GO:0035090)	3/10	0.0061743	0.199414	0	0	7.50939	38.203	CRB2;WDR1;LIN7C
negative regulation of embryonic development (GO:0045992)	3/10	0.0061743	0.19816	0	0	7.50939	38.203	SFRP2;GATA3;SULF1
negative regulation of homotypic cell-cell adhesion (GO:0034111)	3/10	0.0061743	0.196922	0	0	7.50939	38.203	C1QTNF1;SERPINE2;PRKCD
positive regulation of adaptive immune response based on somatic recombination of immune receptors built from immunoglobulin superfamily domains (GO:0002824)	3/10	0.0061743	0.195698	0	0	7.50939	38.203	IL1B;SLC11A1;ZBTB1
maintenance of epithelial cell apical/basal polarity (GO:0045199)	3/10	0.0061743	0.19449	0	0	7.50939	38.203	CRB2;WDR1;LIN7C
membrane raft organization (GO:0031579)	3/10	0.0061743	0.193297	0	0	7.50939	38.203	ANXA2;RFTN1;MYADM
aminoglycan metabolic process (GO:0006022)	5/30	0.00624059	0.194181	0	0	4.17188	21.1793	SDC4;SDC2;GPC3;CSPG4;GPC4
positive regulation of supramolecular fiber organization (GO:1902905)	9/84	0.00628563	0.194397	0	0	2.68192	13.596	EDN1;PAK1;WDR1;TRPV4;PLEK;CDC42EP3;STMN2;APOE;SYNPO
cellular response to transforming growth factor beta stimulus (GO:0071560)	10/100	0.00664322	0.204219	0	0	2.50313	12.5511	CLDN5;COL1A2;TGFB3;ANKRD1;ZYX;ADAM9;CGN;FOS;SOX6;RHOA
chordate embryonic development (GO:0043009)	7/56	0.00668346	0.204226	0	0	3.12891	15.67	BMP2;TGFB3;RARRES2;LIG4;GATA3;SULF1;FGFR2
phosphatidylinositol-mediated signaling (GO:0048015)	7/56	0.00668346	0.20301	0	0	3.12891	15.67	PDGFRB;EDN1;GATA3;NGF;EZR;RHOA;KCNH1
regulation of peptidyl-tyrosine phosphorylation (GO:0050730)	9/85	0.00678782	0.20496	0	0	2.65037	13.2323	CD74;SFRP2;TEC;TNK2;PRKCD;PDGFA;CSPG4;CD44;THBS4
heart development (GO:0007507)	13/149	0.00683086	0.205046	0	0	2.18394	10.8898	CITED2;NTRK3;PTPN11;GATA3;CRIP1;GJA1;APELA;BMP2;SOX17;SOX18;APLNR;PKP2;RARB
substantia nigra development (GO:0021762)	6/43	0.00688937	0.205593	0	0	3.49274	17.3861	CNP;ATP5J;CKB;INA;ACTB;RHOA
negative regulation of protein metabolic process (GO:0051248)	6/43	0.00688937	0.204398	0	0	3.49274	17.3861	EDN1;EDNRB;ITGAV;APOE;CRYAB;AZIN1
cellular response to organic substance (GO:0071310)	12/133	0.00706825	0.208493	0	0	2.25846	11.1842	SOCS2;ROBO2;MME;SHC1;IL1B;CYP1B1;SIK1;PTPN11;AVPR1A;MAPK6;PTPN13;KLF4
skeletal system morphogenesis (GO:0048705)	5/31	0.00720077	0.211181	0	0	4.0373	19.9183	OSR2;CYP26B1;RARB;FGFR3;FGFR2
sarcomere organization (GO:0045214)	5/31	0.00720077	0.209974	0	0	4.0373	19.9183	WDR1;TPM1;TNNT3;ANKRD1;OBSL1
actomyosin structure organization (GO:0031032)	8/71	0.00723407	0.209747	0	0	2.82043	13.9018	EPB41L5;WDR1;TPM1;TNNT3;ANKRD1;ZYX;OBSL1;RHOA
positive regulation of gene expression (GO:0010628)	45/771	0.00723677	0.20864	0	0	1.46097	7.20051	CNTF;SHC1;CITED2;FHL2;GATA3;ACTB;ACTG2;GLIS2;RIMS2;C1QTNF1;TAF1B;SOX17;SOX18;SPP1;CTSH;CD74;OSR2;TAF15;GSN;VDR;TGFB3;NTRK3;SLC11A1;NCOA4;HMGA1;SERPINB9;ESRRG;NR2F2;FOS;TICAM1;NGF;KLF4;PRKAB1;OLFM1;BMP2;PAX8;TAL1;ID2;IL1B;BCL3;SNAI1;KRAS;TRIM16;VIM;EZR
ureteric bud morphogenesis (GO:0060675)	4/20	0.00734457	0.210558	0	0	5.00626	24.5997	BMP2;PAX8;GATA3;NPNT
wound healing, spreading of cells (GO:0044319)	4/20	0.00734457	0.209382	0	0	5.00626	24.5997	PDPN;RHOA;CYR61;CD44
embryonic digestive tract development (GO:0048566)	4/20	0.00734457	0.208219	0	0	5.00626	24.5997	RARRES2;ID2;RARB;FGFR2
Rho protein signal transduction (GO:0007266)	8/72	0.00786127	0.221636	0	0	2.78125	13.4774	PAK1;COL1A2;CDC42EP3;PDPN;WAS;CDH13;NTN1;RHOA
cell-cell junction organization (GO:0045216)	8/72	0.00786127	0.220418	0	0	2.78125	13.4774	CLDN5;OCLN;TGFB3;TRPV4;GJA4;CDH13;CLDN1;NECTIN2
regulation of I-kappaB kinase/NF-kappaB signaling (GO:0043122)	16/204	0.00798561	0.222681	0	0	1.96324	9.48266	CD74;CD40;TICAM1;CXXC5;LITAF;RHOA;TIRAP;GJA1;LGALS1;CASP8;IL1B;BCL3;NLRP2;S100A4;ROR1;WLS
integrin-mediated signaling pathway (GO:0007229)	7/58	0.00809253	0.224436	0	0	3.02102	14.5517	TEC;DST;ADAM15;PLEK;ZYX;ADAM9;ITGAV
positive regulation of cell morphogenesis involved in differentiation (GO:0010770)	7/58	0.00809253	0.223223	0	0	3.02102	14.5517	ROBO2;CDKL3;MYADM;NGF;OBSL1;RHOA;ROBO1
sodium ion transport (GO:0006814)	7/58	0.00809253	0.222022	0	0	3.02102	14.5517	SLC12A2;SLC12A3;TRAPPC10;ANO6;SLC5A1;SGK1;SLC17A1
mesonephros development (GO:0001823)	3/11	0.00823986	0.224856	0	0	6.82672	32.7598	OSR2;PAX8;GATA3
endodermal cell differentiation (GO:0035987)	5/32	0.00825936	0.224189	0	0	3.91114	18.7594	ITGA4;MMP2;COL8A1;ITGAV;MMP9
regulation of cell-cell adhesion (GO:0022407)	5/32	0.00825936	0.223003	0	0	3.91114	18.7594	DPP4;CITED2;SIRPA;SPINT2;ADA
substrate adhesion-dependent cell spreading (GO:0034446)	5/32	0.00825936	0.221829	0	0	3.91114	18.7594	ITGA4;ITGA8;ITGAV;PARVA;PARVB
positive regulation of myeloid leukocyte differentiation (GO:0002763)	5/32	0.00825936	0.220668	0	0	3.91114	18.7594	CD74;CASP8;IL34;PRKCA;EVI2B
axonogenesis (GO:0007409)	17/223	0.00837881	0.222693	0	0	1.90821	9.12518	ROBO2;SHC1;PTPRO;SEMA3B;PRKCA;PTPN11;NTN1;ROBO1;DOK4;KIF3A;MAP1B;PLA2G10;S100A6;KRAS;EZR;FGFR2;PDLIM7
ventricular cardiac muscle tissue development (GO:0003229)	4/21	0.00879061	0.232427	0	0	4.76786	22.5714	TPM1;PKP2;ADAMTS9;FGFR2
regulation of cardiac muscle hypertrophy (GO:0010611)	4/21	0.00879061	0.231229	0	0	4.76786	22.5714	EDN1;RGS2;PRKCA;LMCD1
negative regulation of G-protein coupled receptor protein signaling pathway (GO:0045744)	4/21	0.00879061	0.230044	0	0	4.76786	22.5714	RGS2;PLEK;PALM;ADA
establishment of endothelial barrier (GO:0061028)	4/21	0.00879061	0.22887	0	0	4.76786	22.5714	SOX18;PDE4D;MYADM;EZR
positive regulation of BMP signaling pathway (GO:0030513)	4/21	0.00879061	0.227708	0	0	4.76786	22.5714	CRB2;SULF1;CYR61;ENG
regulation of extrinsic apoptotic signaling pathway (GO:2001236)	7/59	0.00887382	0.228702	0	0	2.96981	14.0313	LGALS3;CASP8;TNFRSF12A;CAV1;G0S2;ITGAV;TRAF1
response to lipopolysaccharide (GO:0032496)	13/155	0.00939463	0.240908	0	0	2.0994	9.79919	CD40;VDR;NOS3;SLC11A1;CXCL13;TICAM1;TIRAP;RHOA;SLPI;AXL;ANKRD1;ADAM9;TNFRSF21
positive regulation of cell-cell adhesion (GO:0022409)	5/33	0.00942108	0.240379	0	0	3.79262	17.6918	CITED2;IL1B;SIRPA;CXCL13;CD44
intra-Golgi vesicle-mediated transport (GO:0006891)	5/33	0.00942108	0.239183	0	0	3.79262	17.6918	NSF;COPB2;GOSR2;TRAPPC10;COPG2
embryonic organ morphogenesis (GO:0048562)	5/33	0.00942108	0.237999	0	0	3.79262	17.6918	OSR2;EFEMP1;SOX17;ID2;FGFR2
cartilage development (GO:0051216)	6/46	0.00957202	0.240621	0	0	3.26495	15.1785	OSR2;BMP2;TRPV4;SULF1;FGFR3;CD44
aminoglycan biosynthetic process (GO:0006023)	6/46	0.00957202	0.239441	0	0	3.26495	15.1785	HS3ST3B1;SDC4;SDC2;GPC3;B3GALT4;GPC4
positive regulation of response to external stimulus (GO:0032103)	9/90	0.00977423	0.243307	0	0	2.50313	11.5845	PDGFRB;PTGER4;THBD;CNTF;LRSAM1;RARRES2;PRKCA;S100A9;S100A8
regulation of membrane protein ectodomain proteolysis (GO:0051043)	4/22	0.0104105	0.257888	0	0	4.55114	20.7757	IL1B;TIMP3;ADAM9;APOE
negative regulation of protein polymerization (GO:0032272)	4/22	0.0104105	0.256642	0	0	4.55114	20.7757	CLIP3;PRKCD;STMN2;MYADM
myofibril assembly (GO:0030239)	6/47	0.0106116	0.260342	0	0	3.19548	14.526	PDGFRB;WDR1;TPM1;TNNT3;ANKRD1;OBSL1
regulation of establishment of endothelial barrier (GO:1903140)	3/12	0.0106639	0.260373	0	0	6.25782	28.4161	CLDN5;IL1B;S1PR3
regulation of mononuclear cell migration (GO:0071675)	3/12	0.0106639	0.259133	0	0	6.25782	28.4161	LGALS3;RARRES2;CMKLR1
negative regulation of DNA damage response, signal transduction by p53 class mediator (GO:0043518)	3/12	0.0106639	0.257905	0	0	6.25782	28.4161	CD74;SNAI1;CD44
transforming growth factor beta receptor signaling pathway (GO:0007179)	8/76	0.0107847	0.259597	0	0	2.63487	11.935	CLDN5;COL1A2;TGFB3;ZYX;ADAM9;FOS;CGN;RHOA
positive regulation of chemotaxis (GO:0050921)	6/48	0.0117287	0.280994	0	0	3.12891	13.9102	PDGFRB;TMSB4X;RARRES2;NTRK3;CDH13;CXCL13
amino acid transport (GO:0006865)	6/48	0.0117287	0.279681	0	0	3.12891	13.9102	SLC6A6;SLC7A8;SLC3A1;SLC7A1;SLC38A2;SLC38A4
cellular response to mechanical stimulus (GO:0071260)	6/48	0.0117287	0.27838	0	0	3.12891	13.9102	PTGER4;CD40;CASP8;IL1B;ANKRD1;AQP1
negative regulation of cell-substrate adhesion (GO:0010812)	5/35	0.0120719	0.285198	0	0	3.5759	15.7943	ADAM15;PTPRO;TACSTD2;SEMA3E;RHOA
carboxylic acid transmembrane transport (GO:1905039)	5/35	0.0120719	0.283884	0	0	3.5759	15.7943	SLC6A6;SLC46A1;SLC7A8;SLC38A2;SLC38A4
apical junction assembly (GO:0043297)	5/35	0.0120719	0.282582	0	0	3.5759	15.7943	OCLN;WDR1;CLDN1;RHOA;MPP7
lamellipodium assembly (GO:0030032)	4/23	0.0122116	0.284547	0	0	4.35327	19.1778	PTPRO;CDH13;PARVB;ARHGEF6
metanephros development (GO:0001656)	4/23	0.0122116	0.283254	0	0	4.35327	19.1778	ROBO2;OSR2;PAX8;CTSH
regulation of cell size (GO:0008361)	4/23	0.0122116	0.281972	0	0	4.35327	19.1778	EDN1;PLEK;RHOA;VAV2
regulation of chondrocyte differentiation (GO:0032330)	4/23	0.0122116	0.280702	0	0	4.35327	19.1778	EFEMP1;SCIN;SOX6;LOXL2
negative regulation of protein phosphorylation (GO:0001933)	14/178	0.0122882	0.281196	0	0	1.96875	8.66077	CAV1;PDE4D;NTRK3;PRKCD;PODN;SOCS2;DBNDD2;SFRP2;RTN4RL1;DAG1;MYADM;PMEPA1;DMD;ENG
transmembrane receptor protein serine/threonine kinase signaling pathway (GO:0007178)	12/144	0.0128843	0.293519	0	0	2.08594	9.07749	CLDN5;BMP2;COL1A2;TGFB3;ZYX;ADAM9;CGN;FOS;TOB1;FSTL1;RHOA;ENG
regulation of glucose import in response to insulin stimulus (GO:2001273)	3/13	0.0134569	0.305203	0	0	5.77645	24.8865	RARRES2;PIK3R3;PTPN11
regulation of macrophage differentiation (GO:0045649)	3/13	0.0134569	0.303853	0	0	5.77645	24.8865	CASP8;IL34;PRKCA
leukocyte differentiation (GO:0002521)	3/13	0.0134569	0.302514	0	0	5.77645	24.8865	TRPM2;AXL;IKZF1
positive regulation of actin nucleation (GO:0051127)	3/13	0.0134569	0.301187	0	0	5.77645	24.8865	GSN;SCIN;WAS
actin polymerization or depolymerization (GO:0008154)	5/36	0.0135695	0.302381	0	0	3.47657	14.949	CAP1;GSN;WDR1;COBLL1;WAS
regulation of nitric-oxide synthase activity (GO:0050999)	5/36	0.0135695	0.301067	0	0	3.47657	14.949	LYPLA1;NOS3;CAV1;IL1B;APOE
regulation of filopodium assembly (GO:0051489)	5/36	0.0135695	0.299763	0	0	3.47657	14.949	TRPM2;TGFB3;PALM;PRKCD;ARAP1
inorganic anion transmembrane transport (GO:0098661)	7/64	0.0136292	0.299784	0	0	2.7378	11.7603	SLC12A2;ANO1;SLC12A3;ANO6;SLC12A7;SLC12A8;XPR1
negative regulation of neuron differentiation (GO:0045665)	7/64	0.0136292	0.298497	0	0	2.7378	11.7603	EDNRB;RTN4RL1;TRPV4;ID2;PTPRO;STMN2;APOE
negative regulation of intrinsic apoptotic signaling pathway in response to DNA damage (GO:1902230)	4/24	0.0142004	0.309678	0	0	4.17188	17.7492	CD74;SFRP2;SNAI1;CD44
cGMP biosynthetic process (GO:0006182)	4/24	0.0142004	0.30836	0	0	4.17188	17.7492	GUCY1A3;GUCY1A2;GUCY1B3;AQP1
positive regulation of neutrophil chemotaxis (GO:0090023)	4/24	0.0142004	0.307053	0	0	4.17188	17.7492	CD74;DAPK2;TIRAP;THBS4
regulation of actin filament bundle assembly (GO:0032231)	4/24	0.0142004	0.305758	0	0	4.17188	17.7492	PTGER4;PLEK;WAS;SYNPO
epithelial to mesenchymal transition (GO:0001837)	5/37	0.0151874	0.325635	0	0	3.38261	14.164	OLFM1;BMP2;SNAI1;S100A4;LOXL2
positive regulation of axonogenesis (GO:0050772)	5/37	0.0151874	0.324273	0	0	3.38261	14.164	ROBO2;NGF;NTN1;RHOA;ROBO1
positive regulation of stress fiber assembly (GO:0051496)	5/37	0.0151874	0.322922	0	0	3.38261	14.164	PAK1;TGFB3;TPM1;RHOA;CTGF
myelination (GO:0042552)	5/37	0.0151874	0.321582	0	0	3.38261	14.164	CNTNAP1;PLLP;MALL;MAL;TNFRSF21
positive regulation of programmed cell death (GO:0043068)	18/257	0.0153768	0.324248	0	0	1.75316	7.31927	TNFRSF12A;TGFB3;GZMA;ARHGEF16;ANO6;NGF;BBC3;VAV2;CLIP3;BMP2;SFRP2;SCIN;ANKRD1;CYP1B1;PMAIP1;ARHGEF6;TGM2;BOK
positive regulation of neuron projection development (GO:0010976)	9/97	0.0154945	0.325384	0	0	2.32249	9.67845	RIMS2;ROBO2;STMN2;RASAL1;APOE;NGF;S100A9;RHOA;ROBO1
negative regulation of neuron projection development (GO:0010977)	6/51	0.015573	0.325692	0	0	2.94486	12.2571	RTN4RL1;TRPV4;PTPRO;STMN2;APOE;RHOA
heterotypic cell-cell adhesion (GO:0034113)	4/25	0.0163828	0.341231	0	0	4.00501	16.4667	ITGA4;PKP2;ITGAV;PARVA
negative regulation of wound healing (GO:0061045)	4/25	0.0163828	0.339844	0	0	4.00501	16.4667	THBD;EDN1;SERPINE2;APOE
lamellipodium organization (GO:0097581)	4/25	0.0163828	0.338468	0	0	4.00501	16.4667	PTPRO;CDH13;PARVB;ARHGEF6
positive regulation of neutrophil migration (GO:1902624)	4/25	0.0163828	0.337104	0	0	4.00501	16.4667	CD74;DAPK2;THBS4;TIRAP
peptidyl-tyrosine dephosphorylation (GO:0035335)	4/25	0.0163828	0.33575	0	0	4.00501	16.4667	PTPRO;PTPRJ;PTPN11;PTPN13
regulation of vascular smooth muscle cell proliferation (GO:1904705)	4/25	0.0163828	0.334407	0	0	4.00501	16.4667	TGFB3;MMP2;TPM1;MMP9
branching involved in blood vessel morphogenesis (GO:0001569)	3/14	0.0166263	0.338024	0	0	5.36385	21.9744	SFRP2;SEMA3E;ENG
positive regulation of cell adhesion mediated by integrin (GO:0033630)	3/14	0.0166263	0.336683	0	0	5.36385	21.9744	SFRP2;ADAM9;CXCL13
regulation of extracellular matrix disassembly (GO:0010715)	3/14	0.0166263	0.335352	0	0	5.36385	21.9744	DPP4;LRP1;PDPN
cell communication by electrical coupling involved in cardiac conduction (GO:0086064)	3/14	0.0166263	0.334032	0	0	5.36385	21.9744	GJA1;PKP2;ATP1B2
cellular response to osmotic stress (GO:0071470)	3/14	0.0166263	0.332722	0	0	5.36385	21.9744	TRPV4;AQP1;MYLK
positive regulation of DNA damage response, signal transduction by p53 class mediator (GO:0043517)	3/14	0.0166263	0.331422	0	0	5.36385	21.9744	ANKRD1;PMAIP1;MSX1
Golgi to vacuole transport (GO:0006896)	3/14	0.0166263	0.330132	0	0	5.36385	21.9744	AP4M1;GOSR2;VPS54
positive regulation of heart rate (GO:0010460)	3/14	0.0166263	0.328853	0	0	5.36385	21.9744	EDN1;PDE4D;TPM1
negative regulation of T cell receptor signaling pathway (GO:0050860)	3/14	0.0166263	0.327583	0	0	5.36385	21.9744	LGALS3;PTPRJ;EZR
epithelium development (GO:0060429)	10/115	0.0168639	0.330986	0	0	2.17663	8.88629	LGALS3;APELA;BMP2;TAGLN;SOX17;PAX8;SOX18;VDR;RARB;FGFR2
positive regulation of ossification (GO:0045778)	6/52	0.0170275	0.332917	0	0	2.88823	11.7635	OSR2;BMP2;TGFB3;ANO6;NPNT;CYR61
positive regulation of mitotic cell cycle (GO:0045931)	6/52	0.0170275	0.331647	0	0	2.88823	11.7635	PDGFRB;EDN1;TAL1;IL1B;ASNS;PRKCA
positive regulation of secretion by cell (GO:1903532)	6/52	0.0170275	0.330385	0	0	2.88823	11.7635	EDN1;TGFB3;ANKRD1;ADAM9;EZR;UNC13D
negative regulation of protein binding (GO:0032091)	7/67	0.0172326	0.333099	0	0	2.61521	10.6202	ITGA4;SLPI;ADAM15;CAV1;PRKCD;NES;ACTB
extrinsic apoptotic signaling pathway (GO:0097191)	7/67	0.0172326	0.331842	0	0	2.61521	10.6202	CASP8;DDX47;G0S2;ITGAV;NGF;FGFR3;BOK
positive regulation of granulocyte chemotaxis (GO:0071624)	4/26	0.0187642	0.359976	0	0	3.85097	15.3107	CD74;DAPK2;THBS4;TIRAP
regulation of muscle contraction (GO:0006937)	4/26	0.0187642	0.358628	0	0	3.85097	15.3107	CAV1;TPM1;TNNT3;MYL9
regulation of T cell receptor signaling pathway (GO:0050856)	4/26	0.0187642	0.35729	0	0	3.85097	15.3107	LGALS3;PTPRJ;EZR;NECTIN2
sodium ion homeostasis (GO:0055078)	4/26	0.0187642	0.355962	0	0	3.85097	15.3107	SLC12A2;SLC12A3;ATP1B2;ATP12A
monovalent inorganic cation homeostasis (GO:0055067)	4/26	0.0187642	0.354643	0	0	3.85097	15.3107	SLC12A2;SLC12A3;SLC12A7;SLC12A8
inositol lipid-mediated signaling (GO:0048017)	5/39	0.0187985	0.35398	0	0	3.20914	12.7531	PDGFRB;NGF;EZR;RHOA;KCNH1
response to organic cyclic compound (GO:0014070)	7/69	0.0199788	0.374822	0	0	2.53941	9.93691	SOCS2;CHRNB1;TRPM2;IL1B;SPP1;CYP1B1;PMAIP1
positive regulation of membrane protein ectodomain proteolysis (GO:0051044)	3/15	0.0201767	0.377148	0	0	5.00626	19.5406	IL1B;ADAM9;APOE
negative regulation of signal transduction by p53 class mediator (GO:1901797)	3/15	0.0201767	0.375772	0	0	5.00626	19.5406	CD74;SNAI1;CD44
positive regulation of cellular response to insulin stimulus (GO:1900078)	3/15	0.0201767	0.374405	0	0	5.00626	19.5406	RARRES2;PIK3R3;PTPN11
positive regulation of syncytium formation by plasma membrane fusion (GO:0060143)	3/15	0.0201767	0.373049	0	0	5.00626	19.5406	CD53;EHD2;ADAM9
endoderm development (GO:0007492)	3/15	0.0201767	0.371702	0	0	5.00626	19.5406	APELA;SOX17;SOX7
regulation of cell junction assembly (GO:1901888)	3/15	0.0201767	0.370365	0	0	5.00626	19.5406	CLDN5;OCLN;SNAI1
regulation of cartilage development (GO:0061035)	3/15	0.0201767	0.369037	0	0	5.00626	19.5406	BMP2;SCIN;SOX6
digestive tract morphogenesis (GO:0048546)	3/15	0.0201767	0.36772	0	0	5.00626	19.5406	SOX17;ID2;FGFR2
cell morphogenesis involved in differentiation (GO:0000904)	6/54	0.0202113	0.367039	0	0	2.78125	10.8511	ITGA4;ACTN1;ITGA8;ITGAV;PARVA;PARVB
negative regulation of supramolecular fiber organization (GO:1902904)	6/54	0.0202113	0.365738	0	0	2.78125	10.8511	CLIP3;PRKCD;STMN2;MYADM;CRYAB;CORO1A
negative regulation of cytokine secretion (GO:0050710)	5/40	0.0207985	0.375035	0	0	3.12891	12.1179	PTGER4;SRGN;TMSB4X;EZR;TNFRSF21
negative regulation of transport (GO:0051051)	5/40	0.0207985	0.373714	0	0	3.12891	12.1179	LGALS3;LRSAM1;IL1B;ITGAV;CRYAB
smooth muscle tissue development (GO:0048745)	2/6	0.0214813	0.384628	0	0	8.34376	32.0448	ENG;MYLK
regulation of lymphocyte apoptotic process (GO:0070228)	2/6	0.0214813	0.383283	0	0	8.34376	32.0448	LGALS3;CD3G
regulation of extent of cell growth (GO:0061387)	2/6	0.0214813	0.381948	0	0	8.34376	32.0448	OLFM1;APOE
positive regulation of icosanoid secretion (GO:0032305)	2/6	0.0214813	0.380621	0	0	8.34376	32.0448	IL1B;PLA2G10
positive regulation of vesicle fusion (GO:0031340)	2/6	0.0214813	0.379304	0	0	8.34376	32.0448	TMEM27;ANXA2
iron ion import across plasma membrane (GO:0098711)	2/6	0.0214813	0.377996	0	0	8.34376	32.0448	STEAP4;STEAP2
positive regulation of osteoblast proliferation (GO:0033690)	2/6	0.0214813	0.376697	0	0	8.34376	32.0448	BMP2;CYR61
membrane raft assembly (GO:0001765)	2/6	0.0214813	0.375407	0	0	8.34376	32.0448	ANXA2;RFTN1
regulation of interleukin-5 secretion (GO:2000662)	2/6	0.0214813	0.374126	0	0	8.34376	32.0448	GATA3;TNFRSF21
regulation of glial cell apoptotic process (GO:0034350)	2/6	0.0214813	0.372854	0	0	8.34376	32.0448	PRKCD;PRKCA
regulation of chemokine-mediated signaling pathway (GO:0070099)	2/6	0.0214813	0.37159	0	0	8.34376	32.0448	EDN1;ROBO1
gland morphogenesis (GO:0022612)	2/6	0.0214813	0.370334	0	0	8.34376	32.0448	TGFB3;FGFR2
positive regulation of toll-like receptor 3 signaling pathway (GO:0034141)	2/6	0.0214813	0.369087	0	0	8.34376	32.0448	CAV1;TIRAP
positive regulation of phospholipid transport (GO:2001140)	2/6	0.0214813	0.367849	0	0	8.34376	32.0448	PRKCD;APOE
coronary vasculature development (GO:0060976)	2/6	0.0214813	0.366619	0	0	8.34376	32.0448	APELA;APLNR
lipoprotein catabolic process (GO:0042159)	2/6	0.0214813	0.365397	0	0	8.34376	32.0448	LYPLA1;APOE
positive regulation of keratinocyte migration (GO:0051549)	2/6	0.0214813	0.364183	0	0	8.34376	32.0448	ADAM9;MMP9
regulation of inositol phosphate biosynthetic process (GO:0010919)	2/6	0.0214813	0.362977	0	0	8.34376	32.0448	PLEK;CD244
epithelial tube formation (GO:0072175)	2/6	0.0214813	0.361779	0	0	8.34376	32.0448	GATA3;FGFR2
astrocyte activation (GO:0048143)	2/6	0.0214813	0.360589	0	0	8.34376	32.0448	CNTF;LRP1
regulation of interleukin-13 secretion (GO:2000665)	2/6	0.0214813	0.359406	0	0	8.34376	32.0448	GATA3;TNFRSF21
regulation of protein depolymerization (GO:1901879)	2/6	0.0214813	0.358232	0	0	8.34376	32.0448	WDR1;MAP1B
positive regulation of hormone metabolic process (GO:0032352)	2/6	0.0214813	0.357065	0	0	8.34376	32.0448	PAX8;GATA3
positive regulation of receptor binding (GO:1900122)	2/6	0.0214813	0.355906	0	0	8.34376	32.0448	ANXA2;MMP9
positive regulation of extrinsic apoptotic signaling pathway via death domain receptors (GO:1902043)	2/6	0.0214813	0.354754	0	0	8.34376	32.0448	TIMP3;PMAIP1
positive regulation of cGMP biosynthetic process (GO:0030828)	2/6	0.0214813	0.35361	0	0	8.34376	32.0448	NOS3;APOE
retinal ganglion cell axon guidance (GO:0031290)	2/6	0.0214813	0.352473	0	0	8.34376	32.0448	ROBO2;ALCAM
mesenchymal cell differentiation (GO:0048762)	5/41	0.0229324	0.375077	0	0	3.0526	11.5242	BMP2;SNAI1;S100A4;FGFR2;LOXL2
negative regulation of cell projection organization (GO:0031345)	5/41	0.0229324	0.373879	0	0	3.0526	11.5242	RTN4RL1;TRPV4;PTPRO;STMN2;APOE
negative regulation of STAT cascade (GO:1904893)	5/41	0.0229324	0.372688	0	0	3.0526	11.5242	SOCS2;RTN4RL1;CAV1;BCL3;PODN
negative regulation of programmed cell death (GO:0043069)	25/408	0.0231817	0.375543	0	0	1.53378	5.77375	SHC1;CITED2;FHL2;AQP1;SOCS2;PRDX5;PDPN;CTSH;PDGFRB;CD74;NTRK3;ASNS;SERPINB9;NGF;MMP9;ARHGAP10;KRT18;AXL;BCL3;ROR1;EVI2B;CRYAB;FGFR3;CD44;FGFR2
regulation of cell differentiation (GO:0045595)	10/121	0.0231976	0.374611	0	0	2.0687	7.78599	LGALS3;SCIN;PLEKHB2;BCL6B;DAG1;SIK1;KLF4;SKIL;FGFR2;CTGF
regulation of primary metabolic process (GO:0080090)	11/139	0.0237228	0.381885	0	0	1.98089	7.41115	GLIPR1;LRP1;ID2;FHL2;ANKRD1;G0S2;APOE;HMGCS2;AZIN1;TNFRSF21;CTGF
regulation of BMP signaling pathway (GO:0030510)	6/56	0.0237765	0.381546	0	0	2.68192	10.0279	CRB2;SULF1;NBL1;SKIL;CYR61;ENG
glycosaminoglycan catabolic process (GO:0006027)	6/56	0.0237765	0.38035	0	0	2.68192	10.0279	SDC4;SDC2;GPC3;CSPG4;GPC4;CD44
regulation of systemic arterial blood pressure by hormone (GO:0001990)	3/16	0.02411	0.38448	0	0	4.69337	17.4834	EDN1;NOS3;AVPR1A
positive regulation of secretion (GO:0051047)	3/16	0.02411	0.383282	0	0	4.69337	17.4834	SCIN;SPP1;AQP1
regulation of bicellular tight junction assembly (GO:2000810)	3/16	0.02411	0.382092	0	0	4.69337	17.4834	CLDN5;OCLN;SNAI1
mRNA transcription from RNA polymerase II promoter (GO:0042789)	3/16	0.02411	0.380909	0	0	4.69337	17.4834	SOX17;SOX18;ZBTB1
cardiac epithelial to mesenchymal transition (GO:0060317)	3/16	0.02411	0.379733	0	0	4.69337	17.4834	OLFM1;BMP2;ENG
mesenchyme development (GO:0060485)	3/16	0.02411	0.378565	0	0	4.69337	17.4834	BMP2;SFRP2;FGFR2
positive regulation of epithelial cell apoptotic process (GO:1904037)	3/16	0.02411	0.377404	0	0	4.69337	17.4834	CD40;GSN;ANO6
postsynaptic membrane organization (GO:0001941)	3/16	0.02411	0.376249	0	0	4.69337	17.4834	CHRNB1;NRXN2;APOE
negative regulation of steroid biosynthetic process (GO:0010894)	3/16	0.02411	0.375102	0	0	4.69337	17.4834	BMP2;SNAI1;APOE
cellular amino acid biosynthetic process (GO:0008652)	4/28	0.0241412	0.374446	0	0	3.5759	13.3161	NAALAD2;ASNS;CDO1;GLUL
chondrocyte differentiation (GO:0002062)	4/28	0.0241412	0.373311	0	0	3.5759	13.3161	OSR2;BMP2;SULF1;FGFR3
positive regulation of extrinsic apoptotic signaling pathway (GO:2001238)	4/28	0.0241412	0.372183	0	0	3.5759	13.3161	TNFRSF12A;CAV1;PMAIP1;G0S2
positive regulation of cell communication (GO:0010647)	4/28	0.0241412	0.371062	0	0	3.5759	13.3161	RIMS2;EDN1;GATA3;WLS
cGMP metabolic process (GO:0046068)	4/28	0.0241412	0.369948	0	0	3.5759	13.3161	GUCY1A3;GUCY1B3;GUCY1A2;AQP1
cellular response to hydrogen peroxide (GO:0070301)	4/28	0.0241412	0.36884	0	0	3.5759	13.3161	TRPM2;PRKCD;CYP1B1;AQP1
chloride transmembrane transport (GO:1902476)	6/57	0.0257075	0.391598	0	0	2.63487	9.6462	SLC12A2;ANO1;SLC12A3;ANO6;SLC12A7;SLC12A8
positive regulation of cellular component organization (GO:0051130)	9/106	0.0260514	0.395656	0	0	2.1253	7.75241	CLIP3;CD63;LRP1;TGFB3;TAL1;PRKCD;APOE;TSPAN1;MPP7
protein localization to membrane (GO:0072657)	12/160	0.0271053	0.410441	0	0	1.87735	6.77351	AP4M1;EHD2;ITGA4;CAV1;RFTN1;PKP2;MYADM;CPE;NRXN2;EZR;LIN7C;ARL5A
regulation of neutrophil chemotaxis (GO:0090022)	4/29	0.027144	0.40981	0	0	3.45259	12.4521	CD74;DAPK2;THBS4;TIRAP
amino acid transmembrane transport (GO:0003333)	4/29	0.027144	0.408601	0	0	3.45259	12.4521	SLC6A6;SLC7A8;SLC38A2;SLC38A4
cellular response to oxygen-containing compound (GO:1901701)	18/274	0.0272454	0.408921	0	0	1.64439	5.92453	VDR;PRKCD;TPM1;WNT9B;FOS;TICAM1;MMP9;ACTB;RHOA;TIRAP;AQP1;PRDX5;AXL;ANKRD1;CAPN2;RARB;ADAM9;EZR
response to hydrogen peroxide (GO:0042542)	5/43	0.0276126	0.413217	0	0	2.91062	10.4476	TRPM2;PRKCD;CYP1B1;ADAM9;AQP1
digestive tract development (GO:0048565)	5/43	0.0276126	0.412009	0	0	2.91062	10.4476	EDNRB;RARRES2;RARB;GATA3;FGFR2
cholesterol homeostasis (GO:0042632)	6/58	0.02774	0.412703	0	0	2.58944	9.28284	VDR;CAV1;MALL;PLA2G10;APOE;LDLRAP1
sterol homeostasis (GO:0055092)	6/58	0.02774	0.411504	0	0	2.58944	9.28284	VDR;CAV1;MALL;PLA2G10;APOE;LDLRAP1
positive regulation of epithelial cell migration (GO:0010634)	7/74	0.0281468	0.416327	0	0	2.36782	8.4539	EDN1;GLIPR2;CTSH;ADAM9;PRKCA;GATA3;MMP9
negative regulation of antigen receptor-mediated signaling pathway (GO:0050858)	3/17	0.0284263	0.419247	0	0	4.41729	15.7275	LGALS3;PTPRJ;EZR
ureteric bud development (GO:0001657)	3/17	0.0284263	0.418038	0	0	4.41729	15.7275	ROBO2;NPNT;FGFR2
negative regulation of interleukin-8 production (GO:0032717)	3/17	0.0284263	0.416837	0	0	4.41729	15.7275	TMSB4X;BCL3;KLF4
negative regulation of stress fiber assembly (GO:0051497)	3/17	0.0284263	0.415643	0	0	4.41729	15.7275	TACSTD2;WAS;ARAP1
positive regulation of signal transduction by p53 class mediator (GO:1901798)	3/17	0.0284263	0.414455	0	0	4.41729	15.7275	ANKRD1;PMAIP1;MSX1
nucleotide catabolic process (GO:0009166)	3/17	0.0284263	0.413275	0	0	4.41729	15.7275	NT5E;GDA;DERA
defense response to fungus (GO:0050832)	3/17	0.0284263	0.4121	0	0	4.41729	15.7275	RARRES2;S100A9;S100A8
regulation of lamellipodium organization (GO:1902743)	3/17	0.0284263	0.410933	0	0	4.41729	15.7275	PDPN;WAS;CD44
positive chemotaxis (GO:0050918)	3/17	0.0284263	0.409772	0	0	4.41729	15.7275	LGALS3;PTPRJ;CORO1A
mesonephric tubule development (GO:0072164)	3/17	0.0284263	0.408618	0	0	4.41729	15.7275	ROBO2;NPNT;FGFR2
positive regulation of cartilage development (GO:0061036)	3/17	0.0284263	0.40747	0	0	4.41729	15.7275	BMP2;SOX6;LOXL2
platelet-derived growth factor receptor signaling pathway (GO:0048008)	3/17	0.0284263	0.406329	0	0	4.41729	15.7275	PDGFRB;PDGFA;PTPRJ
negative regulation of axon guidance (GO:1902668)	3/17	0.0284263	0.405194	0	0	4.41729	15.7275	PTPRO;SEMA3B;SEMA3E
regulation of insulin-like growth factor receptor signaling pathway (GO:0043567)	3/17	0.0284263	0.404065	0	0	4.41729	15.7275	BMP2;CILP;IGFBP2
positive regulation of nitrogen compound metabolic process (GO:0051173)	3/17	0.0284263	0.402943	0	0	4.41729	15.7275	PAX8;GATA3;KLF4
smooth muscle cell migration (GO:0014909)	2/7	0.0292857	0.413974	0	0	7.1518	25.2505	PDGFRB;PARVA
cellular response to interferon-alpha (GO:0035457)	2/7	0.0292857	0.412831	0	0	7.1518	25.2505	AXL;GATA3
positive regulation of transmembrane transport (GO:0034764)	2/7	0.0292857	0.411693	0	0	7.1518	25.2505	ANO6;AZIN1
negative regulation of cardiac muscle cell differentiation (GO:2000726)	2/7	0.0292857	0.410562	0	0	7.1518	25.2505	BMP2;SOX6
positive regulation of blood vessel endothelial cell proliferation involved in sprouting angiogenesis (GO:1903589)	2/7	0.0292857	0.409438	0	0	7.1518	25.2505	APELA;APLNR
negative regulation of synapse organization (GO:1905809)	2/7	0.0292857	0.408319	0	0	7.1518	25.2505	ROBO2;APOE
regulation of sterol transport (GO:0032371)	2/7	0.0292857	0.407206	0	0	7.1518	25.2505	LRP1;APOE
lymphatic endothelial cell differentiation (GO:0060836)	2/7	0.0292857	0.4061	0	0	7.1518	25.2505	SOX18;PDPN
positive regulation of macrophage migration (GO:1905523)	2/7	0.0292857	0.404999	0	0	7.1518	25.2505	RARRES2;CMKLR1
regulation of vitamin D biosynthetic process (GO:0060556)	2/7	0.0292857	0.403905	0	0	7.1518	25.2505	VDR;SNAI1
positive regulation of inositol phosphate biosynthetic process (GO:0060732)	2/7	0.0292857	0.402816	0	0	7.1518	25.2505	DHX8;CD244
negative regulation of cardiocyte differentiation (GO:1905208)	2/7	0.0292857	0.401733	0	0	7.1518	25.2505	BMP2;SOX6
regulation of pinocytosis (GO:0048548)	2/7	0.0292857	0.400656	0	0	7.1518	25.2505	AXL;CAV1
regulation of toll-like receptor 3 signaling pathway (GO:0034139)	2/7	0.0292857	0.399585	0	0	7.1518	25.2505	CAV1;TIRAP
vascular smooth muscle contraction (GO:0014829)	2/7	0.0292857	0.398519	0	0	7.1518	25.2505	EDN1;EDNRB
positive regulation of interleukin-5 production (GO:0032754)	2/7	0.0292857	0.397459	0	0	7.1518	25.2505	PDE4D;GATA3
copper ion import (GO:0015677)	2/7	0.0292857	0.396405	0	0	7.1518	25.2505	STEAP4;STEAP2
regulation of calcidiol 1-monooxygenase activity (GO:0060558)	2/7	0.0292857	0.395356	0	0	7.1518	25.2505	VDR;IL1B
positive regulation of macrophage chemotaxis (GO:0010759)	2/7	0.0292857	0.394313	0	0	7.1518	25.2505	RARRES2;CMKLR1
negative regulation of cardiac muscle tissue development (GO:0055026)	2/7	0.0292857	0.393276	0	0	7.1518	25.2505	BMP2;SOX6
negative regulation of glial cell apoptotic process (GO:0034351)	2/7	0.0292857	0.392243	0	0	7.1518	25.2505	PRKCD;PRKCA
nucleoside diphosphate metabolic process (GO:0009132)	2/7	0.0292857	0.391216	0	0	7.1518	25.2505	AK1;CMPK1
cytoskeleton organization (GO:0007010)	10/126	0.0296622	0.395211	0	0	1.98661	6.98866	ARHGAP10;CNTNAP1;DES;DST;PALLD;TPM1;DAG1;APOE;EZR;OBSL1
renal system development (GO:0072001)	6/59	0.0298758	0.397021	0	0	2.54555	8.9367	SOX17;MME;PAX8;ITGA8;GATA3;SULF1
cell morphogenesis (GO:0000902)	6/59	0.0298758	0.39599	0	0	2.54555	8.9367	CAP1;VDR;PTPRO;PDPN;CDH13;MSX1
sprouting angiogenesis (GO:0002040)	5/44	0.0301637	0.398771	0	0	2.84446	9.9588	CDH13;SEMA3E;PARVA;LOXL2;ROBO1
regulation of actin cytoskeleton reorganization (GO:2000249)	4/30	0.0303599	0.400327	0	0	3.33751	11.6634	TRPM2;NTRK3;ARHGDIB;SEMA3E
cyclic purine nucleotide metabolic process (GO:0052652)	4/30	0.0303599	0.399295	0	0	3.33751	11.6634	GUCY1A3;GUCY1B3;GUCY1A2;AQP1
regulation of developmental growth (GO:0048638)	4/30	0.0303599	0.398269	0	0	3.33751	11.6634	OLFM1;APOE;FGFR3;FGFR2
artery morphogenesis (GO:0048844)	4/30	0.0303599	0.397247	0	0	3.33751	11.6634	PDGFRB;LRP1;ADAMTS9;ENG
negative regulation of endothelial cell proliferation (GO:0001937)	4/30	0.0303599	0.396231	0	0	3.33751	11.6634	CAV1;APOE;NR2F2;SULF1
regulation of cell motility (GO:2000145)	9/109	0.03049	0.396915	0	0	2.0668	7.21388	DOCK10;SERPINE2;TACSTD2;WAS;SPINT2;GATA3;SGK1;NTN1;RHOA
positive regulation of protein binding (GO:0032092)	6/60	0.0321166	0.417025	0	0	2.50313	8.60672	BMP2;LRP1;CAV1;APOE;MMP9;TIRAP
response to reactive oxygen species (GO:0000302)	6/60	0.0321166	0.415966	0	0	2.50313	8.60672	PRDX5;TPM1;ADAM9;FOS;APOE;MMP9
regulation of cysteine-type endopeptidase activity involved in apoptotic process (GO:0043281)	8/93	0.0324963	0.41982	0	0	2.15323	7.37832	NLRP2;PMAIP1;NGF;KLF4;SOX7;CD44;AQP1;BBC3
regulation of cholesterol efflux (GO:0010874)	3/18	0.0331232	0.426837	0	0	4.17188	14.2158	LRP1;PLA2G10;APOE
negative regulation of peptidyl-serine phosphorylation (GO:0033137)	3/18	0.0331232	0.425762	0	0	4.17188	14.2158	CAV1;PDE4D;DMD
glyceraldehyde-3-phosphate metabolic process (GO:0019682)	3/18	0.0331232	0.424692	0	0	4.17188	14.2158	ALDH1A1;ALDOB;DERA
regulation of smooth muscle cell migration (GO:0014910)	3/18	0.0331232	0.423628	0	0	4.17188	14.2158	PDGFRB;LRP1;PDGFA
regulation of protein phosphorylation (GO:0001932)	17/261	0.0334996	0.427372	0	0	1.63039	5.53717	CD74;CD40;TGFB3;IL34;RARRES2;NTRK3;PDGFA;MMP9;CYR61;CLIP3;PAK1;BMP2;IL1B;MYADM;KRAS;FAM20A;ENG
negative regulation of cell-cell adhesion (GO:0022408)	4/31	0.0337909	0.430012	0	0	3.22984	10.9413	BMP2;MYADM;SPINT2;KLF4
positive regulation of bone mineralization (GO:0030501)	4/31	0.0337909	0.428942	0	0	3.22984	10.9413	OSR2;BMP2;TGFB3;ANO6
positive regulation of cytoskeleton organization (GO:0051495)	7/77	0.034001	0.430539	0	0	2.27557	7.69454	EDN1;WDR1;NTRK3;PLEK;CDC42EP3;SYNPO;NES
positive regulation of leukocyte chemotaxis (GO:0002690)	6/61	0.0344638	0.435319	0	0	2.46209	8.29195	RARRES2;ANO6;VEGFD;CXCL13;PGF;CMKLR1
glycosaminoglycan metabolic process (GO:0030203)	6/61	0.0344638	0.434244	0	0	2.46209	8.29195	HS3ST3B1;SDC4;SDC2;GPC3;CSPG4;GPC4
regulation of fibroblast proliferation (GO:0048145)	5/46	0.0356981	0.448688	0	0	2.72079	9.06747	CD74;S100A6;PDGFA;LIG4;AQP1
negative regulation of cell communication (GO:0010648)	7/78	0.0361192	0.452866	0	0	2.2464	7.46013	PDGFRB;AXL;IL1B;NTRK3;ROR1;FGFR3;FGFR2
regulation of actin filament-based process (GO:0032970)	6/62	0.0369189	0.461758	0	0	2.42238	7.99151	PDGFRB;LRP1;PRKCD;PDGFA;CORO1A;RHOA
cellular amide metabolic process (GO:0043603)	6/62	0.0369189	0.460629	0	0	2.42238	7.99151	CPM;NLN;CERK;MME;FPGS;CPE
cyclic-nucleotide-mediated signaling (GO:0019935)	4/32	0.0374382	0.465969	0	0	3.12891	10.2787	RIMS2;GUCY1B3;PDE4D;APOE
regulation of nitric oxide biosynthetic process (GO:0045428)	4/32	0.0374382	0.464835	0	0	3.12891	10.2787	EDN1;CAV1;IL1B;KLF4
aminoglycan catabolic process (GO:0006026)	4/32	0.0374382	0.463707	0	0	3.12891	10.2787	SDC4;SDC2;GPC3;GPC4
lagging strand elongation (GO:0006273)	2/8	0.0380278	0.469869	0	0	6.25782	20.4596	PARP3;LIG4
cellular response to UV-B (GO:0071493)	2/8	0.0380278	0.468734	0	0	6.25782	20.4596	MME;CRIP1
regulation of positive chemotaxis (GO:0050926)	2/8	0.0380278	0.467604	0	0	6.25782	20.4596	NTRK3;CDH13
positive regulation of monocyte differentiation (GO:0045657)	2/8	0.0380278	0.46648	0	0	6.25782	20.4596	CD74;IL34
regulation of nitrogen compound metabolic process (GO:0051171)	2/8	0.0380278	0.465362	0	0	6.25782	20.4596	LRP1;APOE
cGMP-mediated signaling (GO:0019934)	2/8	0.0380278	0.464248	0	0	6.25782	20.4596	GUCY1B3;APOE
regulation of lipid transport (GO:0032368)	2/8	0.0380278	0.46314	0	0	6.25782	20.4596	LRP1;ITGAV
regulation of sensory perception (GO:0051931)	2/8	0.0380278	0.462038	0	0	6.25782	20.4596	ACPP;MGLL
response to hydroperoxide (GO:0033194)	2/8	0.0380278	0.46094	0	0	6.25782	20.4596	GPX3;PRKCD
actin filament network formation (GO:0051639)	2/8	0.0380278	0.459848	0	0	6.25782	20.4596	COBLL1;ACTN1
negative regulation of cAMP-dependent protein kinase activity (GO:2000480)	2/8	0.0380278	0.458761	0	0	6.25782	20.4596	PKIA;PKIG
nucleotide phosphorylation (GO:0046939)	2/8	0.0380278	0.457679	0	0	6.25782	20.4596	AK1;CMPK1
regulation of amyloid fibril formation (GO:1905906)	2/8	0.0380278	0.456602	0	0	6.25782	20.4596	APOE;CRYAB
regulation of keratinocyte migration (GO:0051547)	2/8	0.0380278	0.45553	0	0	6.25782	20.4596	ADAM9;MMP9
regulation of receptor binding (GO:1900120)	2/8	0.0380278	0.454463	0	0	6.25782	20.4596	ADAM15;MMP9
exocyst localization (GO:0051601)	2/8	0.0380278	0.453402	0	0	6.25782	20.4596	TNFAIP2;EXOC3
nucleoside diphosphate phosphorylation (GO:0006165)	2/8	0.0380278	0.452345	0	0	6.25782	20.4596	AK1;CMPK1
establishment of integrated proviral latency (GO:0075713)	2/8	0.0380278	0.451293	0	0	6.25782	20.4596	HMGA1;LIG4
desmosome organization (GO:0002934)	2/8	0.0380278	0.450246	0	0	6.25782	20.4596	PKP2;PRKCA
regulation of endodeoxyribonuclease activity (GO:0032071)	2/8	0.0380278	0.449203	0	0	6.25782	20.4596	GZMA;PRKCD
muscle tissue morphogenesis (GO:0060415)	3/19	0.0381967	0.450156	0	0	3.95231	12.9043	BMP2;ANKRD1;MYLK
cyclic nucleotide biosynthetic process (GO:0009190)	3/19	0.0381967	0.449119	0	0	3.95231	12.9043	GUCY1A3;GUCY1B3;GUCY1A2
positive regulation of blood coagulation (GO:0030194)	3/19	0.0381967	0.448087	0	0	3.95231	12.9043	THBD;PLEK;ANO6
positive regulation of phospholipase activity (GO:0010518)	3/19	0.0381967	0.447059	0	0	3.95231	12.9043	PDGFRB;FGFR3;FGFR2
positive regulation of heart contraction (GO:0045823)	3/19	0.0381967	0.446036	0	0	3.95231	12.9043	EDN1;APELA;RGS2
negative regulation of cell differentiation (GO:0045596)	11/150	0.038402	0.44741	0	0	1.83563	5.9835	HOXA9;MEIS1;EFEMP1;SFRP2;ZADH2;CAV1;PKP2;ITGAV;GATA3;SKIL;VASN
negative regulation of JAK-STAT cascade (GO:0046426)	5/47	0.0386846	0.449676	0	0	2.6629	8.6606	SOCS2;RTN4RL1;CAV1;BCL3;PODN
COPII vesicle coating (GO:0048208)	6/63	0.0394832	0.457916	0	0	2.38393	7.70458	NSF;SEC23IP;SAR1B;PEF1;GOSR2;TRAPPC10
vesicle targeting, rough ER to cis-Golgi (GO:0048207)	6/63	0.0394832	0.456877	0	0	2.38393	7.70458	NSF;SEC23IP;SAR1B;PEF1;GOSR2;TRAPPC10
vesicle coating (GO:0006901)	6/63	0.0394832	0.455844	0	0	2.38393	7.70458	NSF;SEC23IP;SAR1B;PEF1;GOSR2;TRAPPC10
regulation of hydrolase activity (GO:0051336)	7/80	0.0406125	0.467823	0	0	2.19024	7.01682	ARHGAP8;TPM2;CAV1;VMA21;TNNT3;CHN1;VAV2
cellular response to hormone stimulus (GO:0032870)	7/80	0.0406125	0.46677	0	0	2.19024	7.01682	ROBO2;SOCS2;PAX8;CAV1;CTSH;SIK1;AVPR1A
negative regulation of cell growth (GO:0030308)	9/115	0.0408939	0.468948	0	0	1.95897	6.26239	CDKL3;GJA1;SFRP2;BTG1;SOX17;ADAM15;WFDC1;PTPRJ;MSX1
regulation of cell-substrate adhesion (GO:0010810)	4/33	0.0413027	0.472573	0	0	3.0341	9.66914	PTPRO;PDPN;NPNT;RHOA
platelet aggregation (GO:0070527)	4/33	0.0413027	0.471516	0	0	3.0341	9.66914	PLEK;MYL9;ACTB;ACTG1
establishment or maintenance of epithelial cell apical/basal polarity (GO:0045197)	4/33	0.0413027	0.470463	0	0	3.0341	9.66914	CRB2;WDR1;LIN7C;RHOA
positive regulation of biomineral tissue development (GO:0070169)	4/33	0.0413027	0.469415	0	0	3.0341	9.66914	OSR2;BMP2;TGFB3;ANO6
positive regulation of calcium ion transport (GO:0051928)	4/33	0.0413027	0.468372	0	0	3.0341	9.66914	PDGFRB;LGALS3;CAV1;MYLK
positive regulation of neuron differentiation (GO:0045666)	8/98	0.0423526	0.479213	0	0	2.04337	6.46058	BMP2;STMN2;APOE;NGF;NBL1;S100A9;ADRA2B;RHOA
positive regulation of cell growth (GO:0030307)	8/98	0.0423526	0.478153	0	0	2.04337	6.46058	RIMS2;EDN1;SFRP2;RASAL1;NGF;S100A9;NTN1;S100A8
positive regulation of peptidyl-tyrosine phosphorylation (GO:0050731)	9/116	0.0428349	0.48253	0	0	1.94208	6.11834	CD74;CNTF;CD40;TEC;TNK2;CSPG4;FGFR3;CD44;THBS4
positive regulation of binding (GO:0051099)	7/81	0.0429896	0.483207	0	0	2.1632	6.80714	BMP2;LRP1;CAV1;DPH3;APOE;NGF;MMP9
negative regulation of actin filament bundle assembly (GO:0032232)	3/20	0.0436412	0.489453	0	0	3.75469	11.7588	TACSTD2;WAS;ARAP1
branching involved in ureteric bud morphogenesis (GO:0001658)	3/20	0.0436412	0.488379	0	0	3.75469	11.7588	BMP2;PAX8;NPNT
inactivation of MAPK activity (GO:0000188)	3/20	0.0436412	0.487311	0	0	3.75469	11.7588	RGS4;CAV1;DUSP8
inositol phosphate-mediated signaling (GO:0048016)	3/20	0.0436412	0.486247	0	0	3.75469	11.7588	EDN1;DHX8;ADGRB2
regulation of fibroblast growth factor receptor signaling pathway (GO:0040036)	3/20	0.0436412	0.485187	0	0	3.75469	11.7588	FGFBP1;SULF1;FGFR2
negative regulation of plasma membrane bounded cell projection assembly (GO:0120033)	3/20	0.0436412	0.484133	0	0	3.75469	11.7588	PRKCD;TBC1D30;TACSTD2
cell projection assembly (GO:0030031)	3/20	0.0436412	0.483082	0	0	3.75469	11.7588	PDGFA;PARVA;PARVB
mesoderm formation (GO:0001707)	3/20	0.0436412	0.482037	0	0	3.75469	11.7588	CRB2;ITGA8;SNAI1
regulation of JAK-STAT cascade (GO:0046425)	6/65	0.0449436	0.49535	0	0	2.31058	7.16822	SOCS2;RTN4RL1;CAV1;BCL3;CYP1B1;PODN
negative regulation of cell adhesion (GO:0007162)	6/65	0.0449436	0.494283	0	0	2.31058	7.16822	PTPRO;ARHGDIB;CYP1B1;CDH13;SPINT2;RHOA
ventricular cardiac muscle tissue morphogenesis (GO:0055010)	4/34	0.0453843	0.498056	0	0	2.94486	9.10723	TPM1;PKP2;FGFR2;ENG
regulation of axon extension (GO:0030516)	4/34	0.0453843	0.496987	0	0	2.94486	9.10723	CDKL3;OLFM1;APOE;NTN1
negative regulation of cellular metabolic process (GO:0031324)	4/34	0.0453843	0.495923	0	0	2.94486	9.10723	EDN1;EDNRB;ITGAV;APOE
positive regulation of transmembrane receptor protein serine/threonine kinase signaling pathway (GO:0090100)	7/82	0.0454547	0.495632	0	0	2.13682	6.60498	CRB2;BMP2;CITED2;TGFB3;SULF1;CYR61;ENG
negative regulation of binding (GO:0051100)	7/82	0.0454547	0.494575	0	0	2.13682	6.60498	SLPI;CAV1;GZMA;ID2;PRKCD;NES;ACTB
positive regulation of protein serine/threonine kinase activity (GO:0071902)	9/118	0.0469001	0.509216	0	0	1.90917	5.84154	PDGFRB;CD40;EDN1;TNFSF15;IL1B;PDGFA;TIRAP;RHOA;ROBO1
negative regulation of serine-type endopeptidase activity (GO:1900004)	2/9	0.0476205	0.51594	0	0	5.56251	16.935	SPINK1;SPINK8
regulation of macrophage cytokine production (GO:0010935)	2/9	0.0476205	0.514846	0	0	5.56251	16.935	CD74;TGFB3
epithelial cell apoptotic process (GO:1904019)	2/9	0.0476205	0.513758	0	0	5.56251	16.935	GSN;COL4A3
embryonic digestive tract morphogenesis (GO:0048557)	2/9	0.0476205	0.512674	0	0	5.56251	16.935	ID2;FGFR2
Cdc42 protein signal transduction (GO:0032488)	2/9	0.0476205	0.511595	0	0	5.56251	16.935	WAS;NTN1
response to muscle stretch (GO:0035994)	2/9	0.0476205	0.51052	0	0	5.56251	16.935	ANKRD1;DMD
establishment of viral latency (GO:0019043)	2/9	0.0476205	0.50945	0	0	5.56251	16.935	HMGA1;LIG4
regulation of sensory perception of pain (GO:0051930)	2/9	0.0476205	0.508384	0	0	5.56251	16.935	ACPP;MGLL
heterochromatin organization (GO:0070828)	2/9	0.0476205	0.507323	0	0	5.56251	16.935	SNAI1;LOXL2
nucleoside phosphate biosynthetic process (GO:1901293)	2/9	0.0476205	0.506266	0	0	5.56251	16.935	AK1;CMPK1
positive regulation of astrocyte differentiation (GO:0048711)	2/9	0.0476205	0.505213	0	0	5.56251	16.935	BMP2;SERPINE2
nucleoside triphosphate biosynthetic process (GO:0009142)	2/9	0.0476205	0.504165	0	0	5.56251	16.935	AK1;CMPK1
negative regulation of alcohol biosynthetic process (GO:1902931)	2/9	0.0476205	0.503121	0	0	5.56251	16.935	PLEK;APOE
negative regulation of heterotypic cell-cell adhesion (GO:0034115)	2/9	0.0476205	0.502082	0	0	5.56251	16.935	MYADM;KLF4
regulation of cell-cell adhesion involved in gastrulation (GO:0070587)	2/9	0.0476205	0.501046	0	0	5.56251	16.935	MYADM;KLF4
regulation of organ morphogenesis (GO:2000027)	2/9	0.0476205	0.500016	0	0	5.56251	16.935	CITED2;FGFR2
regulation of leukocyte activation (GO:0002694)	2/9	0.0476205	0.498989	0	0	5.56251	16.935	CD74;PLA2G10
regulation of cell communication by electrical coupling involved in cardiac conduction (GO:1901844)	2/9	0.0476205	0.497966	0	0	5.56251	16.935	CAV1;PDE4D
negative regulation of microtubule polymerization (GO:0031115)	2/9	0.0476205	0.496948	0	0	5.56251	16.935	CLIP3;STMN2
negative regulation of serine-type peptidase activity (GO:1902572)	2/9	0.0476205	0.495934	0	0	5.56251	16.935	SPINK1;SPINK8
proton-transporting V-type ATPase complex assembly (GO:0070070)	2/9	0.0476205	0.494924	0	0	5.56251	16.935	VMA21;ALDOB
cytoskeletal anchoring at plasma membrane (GO:0007016)	2/9	0.0476205	0.493918	0	0	5.56251	16.935	DAG1;EZR
serine family amino acid catabolic process (GO:0009071)	2/9	0.0476205	0.492916	0	0	5.56251	16.935	SDSL;THNSL2
regulation of nephron tubule epithelial cell differentiation (GO:0072182)	2/9	0.0476205	0.491918	0	0	5.56251	16.935	PAX8;GATA3
vacuolar proton-transporting V-type ATPase complex assembly (GO:0070072)	2/9	0.0476205	0.490924	0	0	5.56251	16.935	VMA21;ALDOB
microtubule anchoring at centrosome (GO:0034454)	2/9	0.0476205	0.489935	0	0	5.56251	16.935	CCDC68;KIF3A
regulation of muscle system process (GO:0090257)	2/9	0.0476205	0.488949	0	0	5.56251	16.935	TPM1;MYL9
regulation of endothelial cell differentiation (GO:0045601)	2/9	0.0476205	0.487967	0	0	5.56251	16.935	BTG1;APOLD1
regulation of cysteine-type endopeptidase activity involved in apoptotic signaling pathway (GO:2001267)	2/9	0.0476205	0.486989	0	0	5.56251	16.935	GSN;MMP9
regulation of signal transduction (GO:0009966)	15/233	0.0477064	0.486891	0	0	1.61146	4.90316	PDGFRB;CD63;RGS16;NTRK3;IGFBP2;GATA3;SULF1;RGS4;SOCS2;RGS2;AXL;ROR1;FGFR3;MGLL;FGFR2
negative regulation of signaling (GO:0023057)	7/83	0.0480087	0.488999	0	0	2.11107	6.41	PDGFRB;AXL;IL1B;NTRK3;ROR1;FGFR3;FGFR2
regulation of blood vessel endothelial cell migration (GO:0043535)	5/50	0.0485352	0.493376	0	0	2.50313	7.57313	CD40;NOS3;TMSB4X;PRKCA;APOE
wound healing (GO:0042060)	5/50	0.0485352	0.492395	0	0	2.50313	7.57313	PAK1;SLC11A1;MYOF;TPM1;PDGFA
heart morphogenesis (GO:0003007)	5/50	0.0485352	0.491418	0	0	2.50313	7.57313	OLFM1;BMP2;SOX17;ANKRD1;ENG
regulation of bone mineralization (GO:0030500)	5/50	0.0485352	0.490445	0	0	2.50313	7.57313	SRGN;OSR2;BMP2;TGFB3;ANO6
regulation of cellular protein metabolic process (GO:0032268)	5/50	0.0485352	0.489476	0	0	2.50313	7.57313	EDN1;EDNRB;PLA2G10;APOE;KLF4
blood circulation (GO:0008015)	5/50	0.0485352	0.488511	0	0	2.50313	7.57313	NOS3;MYOF;COL4A3;NPY1R;AVPR1A
regulation of neuron projection development (GO:0010975)	9/119	0.0490257	0.492476	0	0	1.89312	5.70854	PAK1;RTN4RL1;TRPV4;PTPRO;CHN1;STMN2;APOE;S100A9;DBN1
mRNA transcription (GO:0009299)	3/21	0.0494496	0.495759	0	0	3.5759	10.752	SOX17;SOX18;ZBTB1
negative regulation of protein tyrosine kinase activity (GO:0061099)	3/21	0.0494496	0.494787	0	0	3.5759	10.752	CAV1;CBLB;CHMP6
phosphatidylserine acyl-chain remodeling (GO:0036150)	3/21	0.0494496	0.493819	0	0	3.5759	10.752	LPCAT3;PLA2G10;MBOAT1
ERK1 and ERK2 cascade (GO:0070371)	3/21	0.0494496	0.492854	0	0	3.5759	10.752	PTGER4;CTSH;ITGAV
hepaticobiliary system development (GO:0061008)	3/21	0.0494496	0.491894	0	0	3.5759	10.752	CITED2;RARB;LSR
cellular protein complex localization (GO:0034629)	3/21	0.0494496	0.490937	0	0	3.5759	10.752	TNFAIP2;EXOC3;EZR
positive regulation of peptide secretion (GO:0002793)	4/35	0.0496827	0.492293	0	0	2.86072	8.58816	TGFB3;ANKRD1;ADAM9;EZR
positive regulation of ATPase activity (GO:0032781)	4/35	0.0496827	0.491339	0	0	2.86072	8.58816	TMSB4X;TPM1;ATP1B2;ALDOB
positive regulation of DNA replication (GO:0045740)	4/35	0.0496827	0.490388	0	0	2.86072	8.58816	STN1;SHC1;TGFB3;PDGFA
cellular response to molecule of bacterial origin (GO:0071219)	7/84	0.0506523	0.498993	0	0	2.08594	6.22188	VDR;AXL;ANKRD1;ADAM9;TICAM1;RHOA;TIRAP
macromolecular complex assembly (GO:0065003)	9/120	0.0512139	0.503554	0	0	1.87735	5.579	CD74;OCLN;CD40;HMGA1;WAS;CD3G;DMD;APBA1;TRAF1
negative regulation of growth (GO:0045926)	9/120	0.0512139	0.502585	0	0	1.87735	5.579	GJA1;SFRP2;BTG1;SOX17;ADAM15;WFDC1;PTPRJ;MSX1;FGFR3
positive regulation of MAP kinase activity (GO:0043406)	12/177	0.0520949	0.51025	0	0	1.69704	5.01421	PDGFRB;BMP2;CD40;EDN1;PAK1;SHC1;IL1B;NTRK3;ADAM9;PDGFA;NGF;ROBO1
peptidyl-tyrosine modification (GO:0018212)	5/51	0.052118	0.509498	0	0	2.45405	7.24986	PDGFRB;EFEMP1;TEC;FGFR3;FGFR2
regulation of exocytosis (GO:0017157)	5/51	0.052118	0.508524	0	0	2.45405	7.24986	RAB3B;RIMS2;NSF;CPLX1;UNC13D
COPII-coated vesicle budding (GO:0090114)	6/68	0.0539763	0.525651	0	0	2.20864	6.44749	NSF;SEC23IP;SAR1B;PEF1;GOSR2;TRAPPC10
sodium ion transmembrane transport (GO:0035725)	4/36	0.0541968	0.526793	0	0	2.78125	8.10773	SLC12A2;SLC12A3;ANO6;SLC17A1
regulation of cell morphogenesis involved in differentiation (GO:0010769)	4/36	0.0541968	0.525792	0	0	2.78125	8.10773	PAK1;SDC2;PDPN;CHN1
cardiac muscle tissue development (GO:0048738)	4/36	0.0541968	0.524794	0	0	2.78125	8.10773	BMP2;ANKRD1;SIK1;ADAMTS9
regulation of small GTPase mediated signal transduction (GO:0051056)	10/140	0.0543092	0.524886	0	0	1.78795	5.20841	ARHGAP10;ARHGAP8;ARHGDIB;ARHGEF16;CHN1;ARAP1;ARHGAP24;RHOA;VAV2;ARHGEF6
negative regulation of sequence-specific DNA binding transcription factor activity (GO:0043433)	10/140	0.0543092	0.523894	0	0	1.78795	5.20841	FOXS1;ID2;TMSB4X;PLA2G10;NLRP2;CYP1B1;SIK1;KLF4;CMKLR1;GLIS2
positive regulation of cellular biosynthetic process (GO:0031328)	11/159	0.0543899	0.523682	0	0	1.73172	5.04205	PDGFRB;EDN1;STN1;SHC1;TGFB3;IL1B;BCL3;PDGFA;VIM;KLF4;CD244
cellular response to nerve growth factor stimulus (GO:1990090)	3/22	0.0556137	0.534457	0	0	3.41336	9.8623	NTRK3;STMN2;NGF
negative regulation of sprouting angiogenesis (GO:1903671)	3/22	0.0556137	0.533452	0	0	3.41336	9.8623	KLF4;ADAMTS9;RHOA
regulation of microtubule depolymerization (GO:0031114)	3/22	0.0556137	0.532452	0	0	3.41336	9.8623	TRPV4;MAP1B;STMN2
positive regulation of phosphatase activity (GO:0010922)	3/22	0.0556137	0.531455	0	0	3.41336	9.8623	PDGFRB;BMP2;PLEK
outflow tract septum morphogenesis (GO:0003148)	3/22	0.0556137	0.530461	0	0	3.41336	9.8623	PARVA;FGFR2;ENG
regulation of cell-matrix adhesion (GO:0001952)	5/52	0.055851	0.531731	0	0	2.40685	6.94394	ADAM15;PLEKHA2;CDH13;SEMA3E;RHOA
plasma membrane bounded cell projection morphogenesis (GO:0120039)	5/52	0.055851	0.530741	0	0	2.40685	6.94394	CNTNAP1;PAK1;NGF;SGK1;NBL1
regulation of DNA binding (GO:0051101)	5/52	0.055851	0.529754	0	0	2.40685	6.94394	GZMA;ID2;BCL3;NGF;MMP9
positive regulation of proteolysis (GO:0045862)	5/52	0.055851	0.528771	0	0	2.40685	6.94394	CASP8;IL1B;CTSH;ADAM9;APOE
regulation of peptidyl-serine phosphorylation (GO:0033135)	7/86	0.0562103	0.531187	0	0	2.03743	5.86506	PAK1;SFRP2;PDE4D;CAV1;NTRK3;DMD;CD44
peptide metabolic process (GO:0006518)	8/104	0.0565619	0.533522	0	0	1.92548	5.5308	GSTM4;NLN;CPM;MME;CPQ;CPE;DMD;GSTM5
positive regulation of neurogenesis (GO:0050769)	6/69	0.0572142	0.538679	0	0	2.17663	6.22725	BMP2;LIG4;NGF;ADRA2B;NBL1;RHOA
negative regulation of angiogenesis (GO:0016525)	6/69	0.0572142	0.537687	0	0	2.17663	6.22725	COL4A3;SEMA3E;SULF1;KLF4;ADAMTS9;THBS4
induction of positive chemotaxis (GO:0050930)	2/10	0.0579821	0.543902	0	0	5.00626	14.2559	VEGFD;PGF
glomerular filtration (GO:0003094)	2/10	0.0579821	0.542904	0	0	5.00626	14.2559	SULF1;JCHAIN
thyroid gland development (GO:0030878)	2/10	0.0579821	0.54191	0	0	5.00626	14.2559	TG;PAX8
positive regulation of steroid metabolic process (GO:0045940)	2/10	0.0579821	0.540919	0	0	5.00626	14.2559	APOE;LDLRAP1
macrophage chemotaxis (GO:0048246)	2/10	0.0579821	0.539932	0	0	5.00626	14.2559	LGALS3;EDNRB
regulation of mammary gland epithelial cell proliferation (GO:0033599)	2/10	0.0579821	0.538948	0	0	5.00626	14.2559	GATA3;ROBO1
positive regulation of receptor recycling (GO:0001921)	2/10	0.0579821	0.537968	0	0	5.00626	14.2559	NSF;ANXA2
mesoderm morphogenesis (GO:0048332)	2/10	0.0579821	0.536992	0	0	5.00626	14.2559	CRB2;SNAI1
positive regulation of bone remodeling (GO:0046852)	2/10	0.0579821	0.536019	0	0	5.00626	14.2559	SPP1;PRKCA
regulation of amyloid-beta clearance (GO:1900221)	2/10	0.0579821	0.53505	0	0	5.00626	14.2559	LRP1;APOE
positive regulation of natural killer cell activation (GO:0032816)	2/10	0.0579821	0.534084	0	0	5.00626	14.2559	AXL;ZBTB1
negative regulation of reproductive process (GO:2000242)	2/10	0.0579821	0.533122	0	0	5.00626	14.2559	ARHGDIB;SULF1
macrophage migration (GO:1905517)	2/10	0.0579821	0.532163	0	0	5.00626	14.2559	LGALS3;EDNRB
actin filament capping (GO:0051693)	2/10	0.0579821	0.531208	0	0	5.00626	14.2559	GSN;SCIN
cardiovascular system development (GO:0072358)	2/10	0.0579821	0.530256	0	0	5.00626	14.2559	CRB2;SOX18
positive regulation of bone resorption (GO:0045780)	2/10	0.0579821	0.529307	0	0	5.00626	14.2559	SPP1;PRKCA
positive regulation of insulin secretion involved in cellular response to glucose stimulus (GO:0035774)	2/10	0.0579821	0.528362	0	0	5.00626	14.2559	ANO1;TMEM27
stress fiber assembly (GO:0043149)	2/10	0.0579821	0.52742	0	0	5.00626	14.2559	ZYX;RHOA
regulation of astrocyte differentiation (GO:0048710)	2/10	0.0579821	0.526482	0	0	5.00626	14.2559	BMP2;SERPINE2
negative regulation of protein autophosphorylation (GO:0031953)	2/10	0.0579821	0.525546	0	0	5.00626	14.2559	CAV1;ENG
positive regulation of lipid localization (GO:1905954)	2/10	0.0579821	0.524615	0	0	5.00626	14.2559	LRP1;PLA2G10
positive regulation of vacuole organization (GO:0044090)	2/10	0.0579821	0.523686	0	0	5.00626	14.2559	LRSAM1;ANXA2
regulation of axon regeneration (GO:0048679)	2/10	0.0579821	0.522761	0	0	5.00626	14.2559	CNTF;RTN4RL1
positive regulation of calcium ion import (GO:0090280)	2/10	0.0579821	0.521839	0	0	5.00626	14.2559	PDGFRB;LGALS3
regulation of coagulation (GO:0050818)	2/10	0.0579821	0.52092	0	0	5.00626	14.2559	PROCR;CAV1
neuron projection regeneration (GO:0031102)	2/10	0.0579821	0.520005	0	0	5.00626	14.2559	RTN4RL1;APOE
positive regulation of alcohol biosynthetic process (GO:1902932)	2/10	0.0579821	0.519092	0	0	5.00626	14.2559	IL1B;CD244
contractile actin filament bundle assembly (GO:0030038)	2/10	0.0579821	0.518183	0	0	5.00626	14.2559	ZYX;RHOA
regulation of actin filament-based movement (GO:1903115)	2/10	0.0579821	0.517277	0	0	5.00626	14.2559	PDE4D;PDPN
mesenchymal to epithelial transition (GO:0060231)	2/10	0.0579821	0.516375	0	0	5.00626	14.2559	PAX8;GATA3
positive regulation of glial cell differentiation (GO:0045687)	2/10	0.0579821	0.515475	0	0	5.00626	14.2559	BMP2;SERPINE2
positive regulation of mitochondrial outer membrane permeabilization involved in apoptotic signaling pathway (GO:1901030)	4/37	0.0589252	0.522949	0	0	2.70609	7.66224	CASP8;PMAIP1;BBC3;BOK
positive regulation of endothelial cell migration (GO:0010595)	6/70	0.0605661	0.536578	0	0	2.14554	6.01613	CD40;EDN1;NOS3;TMSB4X;PRKCA;GATA3
regulation of protein oligomerization (GO:0032459)	3/23	0.062124	0.549426	0	0	3.26495	9.07207	PMAIP1;APOE;JCHAIN
vitamin transport (GO:0051180)	3/23	0.062124	0.548476	0	0	3.26495	9.07207	SLC46A1;TCN2;GC
membrane assembly (GO:0071709)	3/23	0.062124	0.547528	0	0	3.26495	9.07207	ANXA2;RFTN1;NRXN2
positive regulation of blood circulation (GO:1903524)	3/23	0.062124	0.546584	0	0	3.26495	9.07207	APELA;CAV1;AVPR1A
positive regulation of ion transmembrane transporter activity (GO:0032414)	3/23	0.062124	0.545644	0	0	3.26495	9.07207	TMSB4X;DMD;ATP1B2
viral budding (GO:0046755)	3/23	0.062124	0.544706	0	0	3.26495	9.07207	LRSAM1;VPS37C;CHMP6
negative regulation of axon extension (GO:0030517)	3/23	0.062124	0.543772	0	0	3.26495	9.07207	CDKL3;SEMA3B;SEMA3E
positive regulation of protein complex assembly (GO:0031334)	7/88	0.0621325	0.542915	0	0	1.99113	5.53231	TMEM27;TAL1;PLEK;PMAIP1;CXCL13;MPP7;JCHAIN
neuron projection morphogenesis (GO:0048812)	11/163	0.062742	0.547303	0	0	1.68923	4.67701	DOCK10;CNTNAP1;PAK1;ALCAM;MAP1B;SDC2;S100A6;NGF;SGK1;NBL1;FGFR2
positive regulation of response to stimulus (GO:0048584)	5/54	0.0637671	0.555296	0	0	2.31771	6.37954	ANO1;TMEM27;PRKCD;HMGA1;GATA3
homotypic cell-cell adhesion (GO:0034109)	4/38	0.063866	0.55521	0	0	2.63487	7.24845	PLEK;MYL9;ACTB;ACTG1
positive regulation of epithelial cell proliferation (GO:0050679)	8/107	0.0646782	0.561314	0	0	1.8715	5.12478	OSR2;BMP2;CDH13;PRKCA;VEGFD;PGF;FGFR2;THBS4
regulation of protein secretion (GO:0050708)	8/107	0.0646782	0.560361	0	0	1.8715	5.12478	DPP4;TGFB3;IL1B;DPH3;ANKRD1;ADAM9;PRKCA;EZR
regulation of fat cell differentiation (GO:0045598)	6/72	0.0676126	0.584792	0	0	2.08594	5.61944	BMP2;SFRP2;ZADH2;RARRES2;GATA3;CMKLR1
nervous system development (GO:0007399)	25/455	0.0678707	0.586031	0	0	1.37535	3.69989	ROBO2;MYT1L;GDA;NRXN2;PTN;ROBO1;EDNRB;KIF3A;CAMK2G;NOM1;CRIM1;LIG4;PPP2R5D;NGF;HPCAL4;SDCBP2;OLFM1;PAX8;NINJ1;PMP22;MAL;APBA1;NES;NBL1;FGFR2
positive regulation of cysteine-type endopeptidase activity (GO:2001056)	5/55	0.0679493	0.585719	0	0	2.27557	6.119	CASP8;NLRP2;PMAIP1;SOX7;BBC3
negative regulation of cytoskeleton organization (GO:0051494)	3/24	0.0689703	0.593516	0	0	3.12891	8.36696	PRKCD;MYADM;CORO1A
regulation of epidermal growth factor-activated receptor activity (GO:0007176)	3/24	0.0689703	0.592517	0	0	3.12891	8.36696	SHC1;CBLB;CHMP6
positive regulation of microtubule polymerization or depolymerization (GO:0031112)	3/24	0.0689703	0.591521	0	0	3.12891	8.36696	PAK1;TRPV4;STMN2
cellular senescence (GO:0090398)	3/24	0.0689703	0.590529	0	0	3.12891	8.36696	ID2;PRKCD;HMGA1
positive regulation of vascular endothelial growth factor production (GO:0010575)	3/24	0.0689703	0.58954	0	0	3.12891	8.36696	IL1B;CYP1B1;SULF1
ear morphogenesis (GO:0042471)	3/24	0.0689703	0.588554	0	0	3.12891	8.36696	OSR2;PAX8;FGFR2
response to dsRNA (GO:0043331)	3/24	0.0689703	0.587571	0	0	3.12891	8.36696	RFTN1;PMAIP1;TICAM1
camera-type eye development (GO:0043010)	3/24	0.0689703	0.586592	0	0	3.12891	8.36696	EFEMP1;CYP1B1;NES
signal transduction by p53 class mediator (GO:0072331)	4/39	0.0690165	0.586009	0	0	2.56731	6.86347	ZMAT4;BCL3;PMAIP1;BOK
positive regulation of phagocytosis (GO:0050766)	4/39	0.0690165	0.585036	0	0	2.56731	6.86347	SLC11A1;IL1B;SIRPA;ANO6
positive regulation of fat cell differentiation (GO:0045600)	4/39	0.0690165	0.584065	0	0	2.56731	6.86347	BMP2;SFRP2;RARRES2;CMKLR1
regulation of extrinsic apoptotic signaling pathway via death domain receptors (GO:1902041)	4/39	0.0690165	0.583098	0	0	2.56731	6.86347	LGALS3;CASP8;NOS3;PMAIP1
nitric oxide biosynthetic process (GO:0006809)	2/11	0.0690359	0.582298	0	0	4.55114	12.1658	NOS3;CYP1B1
regulation of actin filament depolymerization (GO:0030834)	2/11	0.0690359	0.581337	0	0	4.55114	12.1658	WDR1;PLEK
calcium ion regulated exocytosis (GO:0017156)	2/11	0.0690359	0.58038	0	0	4.55114	12.1658	RIMS2;SCIN
negative regulation of peptide secretion (GO:0002792)	2/11	0.0690359	0.579425	0	0	4.55114	12.1658	CD74;DPH3
positive regulation of mesenchymal cell proliferation (GO:0002053)	2/11	0.0690359	0.578474	0	0	4.55114	12.1658	PDGFA;FGFR2
renal filtration (GO:0097205)	2/11	0.0690359	0.577525	0	0	4.55114	12.1658	SULF1;JCHAIN
positive regulation of actin filament depolymerization (GO:0030836)	2/11	0.0690359	0.57658	0	0	4.55114	12.1658	WDR1;PLEK
macrophage differentiation (GO:0030225)	2/11	0.0690359	0.575638	0	0	4.55114	12.1658	CASP8;MMP9
protein kinase C signaling (GO:0070528)	2/11	0.0690359	0.574699	0	0	4.55114	12.1658	ADAM15;PLEK
positive regulation of chondrocyte differentiation (GO:0032332)	2/11	0.0690359	0.573763	0	0	4.55114	12.1658	SOX6;LOXL2
positive regulation of heterotypic cell-cell adhesion (GO:0034116)	2/11	0.0690359	0.57283	0	0	4.55114	12.1658	IL1B;CD44
negative regulation of intrinsic apoptotic signaling pathway in response to DNA damage by p53 class mediator (GO:1902166)	2/11	0.0690359	0.5719	0	0	4.55114	12.1658	CD74;CD44
negative regulation of chemotaxis (GO:0050922)	2/11	0.0690359	0.570973	0	0	4.55114	12.1658	ROBO2;ROBO1
magnesium ion transport (GO:0015693)	2/11	0.0690359	0.570049	0	0	4.55114	12.1658	MMGT1;NIPAL2
regulation of serine-type endopeptidase activity (GO:1900003)	2/11	0.0690359	0.569128	0	0	4.55114	12.1658	SPINK1;SPINK8
regulation of cardiac muscle cell differentiation (GO:2000725)	2/11	0.0690359	0.56821	0	0	4.55114	12.1658	BMP2;SOX6
hemidesmosome assembly (GO:0031581)	2/11	0.0690359	0.567295	0	0	4.55114	12.1658	LAMC2;PLEC
aspartate family amino acid biosynthetic process (GO:0009067)	2/11	0.0690359	0.566383	0	0	4.55114	12.1658	ASNS;THNSL2
carbohydrate derivative catabolic process (GO:1901136)	2/11	0.0690359	0.565474	0	0	4.55114	12.1658	ADAMTS9;DERA
regulation of symbiosis, encompassing mutualism through parasitism (GO:0043903)	2/11	0.0690359	0.564568	0	0	4.55114	12.1658	CAV1;FUCA2
regulation of blood vessel endothelial cell proliferation involved in sprouting angiogenesis (GO:1903587)	2/11	0.0690359	0.563665	0	0	4.55114	12.1658	APELA;APLNR
positive regulation of endothelial cell apoptotic process (GO:2000353)	2/11	0.0690359	0.562764	0	0	4.55114	12.1658	CD40;ANO6
negative regulation of morphogenesis of an epithelium (GO:1905331)	2/11	0.0690359	0.561867	0	0	4.55114	12.1658	TACSTD2;SULF1
regulation of stem cell population maintenance (GO:2000036)	2/11	0.0690359	0.560972	0	0	4.55114	12.1658	WNT9B;LOXL2
microtubule anchoring at microtubule organizing center (GO:0072393)	2/11	0.0690359	0.56008	0	0	4.55114	12.1658	CCDC68;KIF3A
negative regulation of blood vessel diameter (GO:0097756)	2/11	0.0690359	0.559191	0	0	4.55114	12.1658	EDN1;EDNRB
regulation of trophoblast cell migration (GO:1901163)	2/11	0.0690359	0.558305	0	0	4.55114	12.1658	APELA;ARHGDIB
regulation of lamellipodium morphogenesis (GO:2000392)	2/11	0.0690359	0.557422	0	0	4.55114	12.1658	PDPN;CD44
regulation of vascular endothelial growth factor signaling pathway (GO:1900746)	2/11	0.0690359	0.556541	0	0	4.55114	12.1658	CD63;ROBO1
intrinsic apoptotic signaling pathway in response to oxidative stress (GO:0008631)	2/11	0.0690359	0.555663	0	0	4.55114	12.1658	PRKCD;CYP1B1
cell-substrate junction assembly (GO:0007044)	2/11	0.0690359	0.554788	0	0	4.55114	12.1658	LAMC2;PLEC
regulation of ventricular cardiac muscle cell action potential (GO:0098911)	2/11	0.0690359	0.553916	0	0	4.55114	12.1658	CAV1;PKP2
regulation of protein kinase C signaling (GO:0090036)	2/11	0.0690359	0.553046	0	0	4.55114	12.1658	CD40;MYADM
positive regulation of myoblast fusion (GO:1901741)	2/11	0.0690359	0.552179	0	0	4.55114	12.1658	CD53;EHD2
cellular response to cytokine stimulus (GO:0071345)	25/456	0.0692244	0.55282	0	0	1.37233	3.66467	CNTF;SELPLG;SHC1;GATA3;SOCS2;ANKRD1;MME;IL34;MMP2;PTPN11;FOS;PTPN13;PODN;NPNT;MMP9;RHOA;COL1A2;TEC;RTN4RL1;AXL;IL1B;LCN2;PLP2;VIM;TNFRSF21
regulation of inflammatory response (GO:0050727)	11/166	0.069528	0.554377	0	0	1.6587	4.42214	PTGER4;TMSB4X;BCL6B;PRKCD;NLRP2;GATA3;APOE;KLF4;S100A9;S100A8;MGLL
regulation of Wnt signaling pathway (GO:0030111)	8/109	0.0704703	0.561014	0	0	1.83716	4.87318	BMP2;SFRP2;LRP1;DAAM2;SULF1;SOX7;FGFR2;WLS
chloride transport (GO:0006821)	6/73	0.071307	0.566791	0	0	2.05737	5.43301	SLC12A2;ANO1;SLC12A3;ANO6;SLC12A7;SLC12A8
cellular response to lipopolysaccharide (GO:0071222)	7/91	0.0717035	0.569056	0	0	1.92548	5.07406	VDR;AXL;IL1B;ANKRD1;ADAM9;TICAM1;RHOA
regulation of G-protein coupled receptor protein signaling pathway (GO:0008277)	6/74	0.0751153	0.595207	0	0	2.02956	5.254	RGS4;RGS2;EDN1;RGS16;PLEK;MGLL
positive regulation of nuclear division (GO:0051785)	3/25	0.0761413	0.602402	0	0	3.00375	7.73516	PDGFRB;EDN1;IL1B
positive regulation of filopodium assembly (GO:0051491)	3/25	0.0761413	0.601469	0	0	3.00375	7.73516	TGFB3;PALM;ARAP1
regulation of apoptotic signaling pathway (GO:2001233)	3/25	0.0761413	0.600539	0	0	3.00375	7.73516	DAPK2;CTSH;TRAF1
negative regulation of insulin receptor signaling pathway (GO:0046627)	3/25	0.0761413	0.599613	0	0	3.00375	7.73516	SOCS2;IL1B;PRKCD
peptide hormone secretion (GO:0030072)	3/25	0.0761413	0.598689	0	0	3.00375	7.73516	RIMS2;EDN1;CAMK2G
positive regulation of nitric oxide biosynthetic process (GO:0045429)	3/25	0.0761413	0.597768	0	0	3.00375	7.73516	EDN1;IL1B;KLF4
positive regulation of nitric oxide metabolic process (GO:1904407)	3/25	0.0761413	0.596849	0	0	3.00375	7.73516	EDN1;IL1B;KLF4
cyclic nucleotide metabolic process (GO:0009187)	3/25	0.0761413	0.595934	0	0	3.00375	7.73516	GUCY1A3;GUCY1B3;GUCY1A2
peptide catabolic process (GO:0043171)	3/25	0.0761413	0.595021	0	0	3.00375	7.73516	GGT5;CPQ;CTSH
prostaglandin metabolic process (GO:0006693)	3/25	0.0761413	0.594112	0	0	3.00375	7.73516	CD74;EDN1;PTGR2
regulation of protein binding (GO:0043393)	8/111	0.0765691	0.596537	0	0	1.80406	4.63564	BMP2;SLPI;LRP1;CAV1;PRKCD;LDLRAP1;NES;ACTB
response to retinoic acid (GO:0032526)	5/57	0.0767582	0.597099	0	0	2.19573	5.63664	WNT9B;CTSH;RARB;TRIM16;AQP1
epidermal growth factor receptor signaling pathway (GO:0007173)	5/57	0.0767582	0.59619	0	0	2.19573	5.63664	EFEMP1;SHC1;CBLB;PTPN11;KRAS
protein complex assembly (GO:0006461)	12/189	0.0770591	0.597618	0	0	1.58929	4.07364	TLE4;NSF;SEC23IP;CASP8;AHNAK;PEF1;SAR1B;GOSR2;TRAPPC10;ANO6;CAMK2G;BOK
regulation of defense response (GO:0031347)	6/75	0.079037	0.612027	0	0	2.0025	5.08203	TMSB4X;BCL6B;NLRP2;APOE;TIRAP;MGLL
purine ribonucleotide biosynthetic process (GO:0009152)	6/75	0.079037	0.6111	0	0	2.0025	5.08203	GUCY1A3;GUCY1B3;GUCY1A2;ACOT7;ATP5J;AQP1
phosphatidylinositol metabolic process (GO:0046488)	8/112	0.0797336	0.615553	0	0	1.78795	4.52184	PDGFRB;PLEKHA2;PITPNM3;PLA2G10;PLEK;PIK3R3;SYNJ2;PTPN13
regulation of phagocytosis (GO:0050764)	4/41	0.0799354	0.616179	0	0	2.44208	6.17	SLC11A1;IL1B;SIRPA;ITGAV
apoptotic process (GO:0006915)	14/231	0.0804811	0.619449	0	0	1.51705	3.82256	DAPK2;GZMA;PRKCD;LIG4;BBC3;BCL2L13;CASP8;IL1B;MAL;PMAIP1;RNF152;TNFRSF21;ARHGEF6;BOK
regulation of myoblast fusion (GO:1901739)	2/12	0.0807104	0.620279	0	0	4.17188	10.5002	CD53;EHD2
regulation of oligodendrocyte differentiation (GO:0048713)	2/12	0.0807104	0.619346	0	0	4.17188	10.5002	DAAM2;TNFRSF21
negative regulation of metabolic process (GO:0009892)	2/12	0.0807104	0.618416	0	0	4.17188	10.5002	GZMA;IL1B
regulation of intrinsic apoptotic signaling pathway in response to DNA damage by p53 class mediator (GO:1902165)	2/12	0.0807104	0.617489	0	0	4.17188	10.5002	CD74;CD44
nucleoside catabolic process (GO:0009164)	2/12	0.0807104	0.616564	0	0	4.17188	10.5002	NT5E;DERA
positive regulation of keratinocyte differentiation (GO:0045618)	2/12	0.0807104	0.615643	0	0	4.17188	10.5002	VDR;TRIM16
DNA ligation involved in DNA repair (GO:0051103)	2/12	0.0807104	0.614724	0	0	4.17188	10.5002	PARP3;LIG4
regulation of cell communication by electrical coupling (GO:0010649)	2/12	0.0807104	0.613808	0	0	4.17188	10.5002	CAV1;PDE4D
phasic smooth muscle contraction (GO:0014821)	2/12	0.0807104	0.612894	0	0	4.17188	10.5002	EDN1;EDNRB
regulation of interleukin-8 biosynthetic process (GO:0045414)	2/12	0.0807104	0.611984	0	0	4.17188	10.5002	BCL3;KLF4
nitric oxide metabolic process (GO:0046209)	2/12	0.0807104	0.611076	0	0	4.17188	10.5002	NOS3;CYP1B1
vasoconstriction (GO:0042310)	2/12	0.0807104	0.61017	0	0	4.17188	10.5002	EDN1;EDNRB
negative regulation of vascular smooth muscle cell proliferation (GO:1904706)	2/12	0.0807104	0.609268	0	0	4.17188	10.5002	TGFB3;TPM1
positive regulation of stem cell differentiation (GO:2000738)	2/12	0.0807104	0.608368	0	0	4.17188	10.5002	TACSTD2;SOX6
negative regulation of fibroblast growth factor receptor signaling pathway (GO:0040037)	2/12	0.0807104	0.60747	0	0	4.17188	10.5002	GATA3;SULF1
regulation of mesenchymal cell proliferation (GO:0010464)	2/12	0.0807104	0.606576	0	0	4.17188	10.5002	PDGFA;FGFR2
endochondral bone morphogenesis (GO:0060350)	2/12	0.0807104	0.605684	0	0	4.17188	10.5002	TRPV4;FGFR3
regulation of actomyosin structure organization (GO:0110020)	2/12	0.0807104	0.604794	0	0	4.17188	10.5002	PTGER4;WAS
regulation of epidermal growth factor receptor signaling pathway (GO:0042058)	5/58	0.0813825	0.608937	0	0	2.15787	5.41322	SHC1;CDH13;PTPRJ;ARAP1;MMP9
inflammatory response (GO:0006954)	15/252	0.0814171	0.608304	0	0	1.48996	3.73707	PTGER4;CD40;DHX8;SLC11A1;FOS;CXCL13;PRDX5;BMP2;IL1B;NLRP2;CDO1;S100A9;MGLL;S100A8;TNFRSF21
positive regulation of kinase activity (GO:0033674)	8/113	0.0829748	0.619036	0	0	1.77213	4.41121	PDGFRB;CD74;AXL;NTRK3;ROR1;FGFR3;FGFR2;CYR61
nucleotide biosynthetic process (GO:0009165)	3/26	0.0836253	0.622978	0	0	2.88823	7.16687	GUCY1A3;GUCY1B3;GUCY1A2
regulation of p38MAPK cascade (GO:1900744)	3/26	0.0836253	0.62207	0	0	2.88823	7.16687	BMP2;IL1B;EZR
regulation of NF-kappaB import into nucleus (GO:0042345)	3/26	0.0836253	0.621164	0	0	2.88823	7.16687	IL1B;BCL3;RHOA
regulation of supramolecular fiber organization (GO:1902903)	3/26	0.0836253	0.620261	0	0	2.88823	7.16687	MAP1B;WAS;APOE
negative regulation of cellular response to insulin stimulus (GO:1900077)	3/26	0.0836253	0.619361	0	0	2.88823	7.16687	SOCS2;IL1B;PRKCD
regulation of cardiac muscle cell contraction (GO:0086004)	3/26	0.0836253	0.618463	0	0	2.88823	7.16687	CAV1;PDE4D;PKP2
phosphatidylethanolamine acyl-chain remodeling (GO:0036152)	3/26	0.0836253	0.617568	0	0	2.88823	7.16687	LPCAT3;PLA2G10;MBOAT1
positive regulation of release of cytochrome c from mitochondria (GO:0090200)	3/26	0.0836253	0.616676	0	0	2.88823	7.16687	PMAIP1;MMP9;BBC3
cation transmembrane transport (GO:0098655)	3/26	0.0836253	0.615786	0	0	2.88823	7.16687	CHRNB1;MMGT1;SLC7A1
positive regulation of glucose import (GO:0046326)	3/26	0.0836253	0.614899	0	0	2.88823	7.16687	RARRES2;PIK3R3;PTPN11
apoptotic cell clearance (GO:0043277)	3/26	0.0836253	0.614014	0	0	2.88823	7.16687	LRP1;ITGAV;TGM2
positive regulation of hydrolase activity (GO:0051345)	11/172	0.0844661	0.619296	0	0	1.60084	3.95632	DOCK10;BMP2;CD40;RGS16;TBC1D30;TPM1;CTSH;ATP1B2;ARAP1;ALDOB;RHOA
negative regulation of protein secretion (GO:0050709)	4/42	0.0856967	0.627418	0	0	2.38393	5.85718	PTGER4;SRGN;IL1B;DPH3
sterol metabolic process (GO:0016125)	5/59	0.0861516	0.629845	0	0	2.1213	5.20067	CYP26B1;CYP1B1;APOE;DHCR7;LDLRAP1
extrinsic apoptotic signaling pathway via death domain receptors (GO:0008625)	3/27	0.0914098	0.667331	0	0	2.78125	6.65388	CASP8;DDX47;NGF
phosphatidylserine metabolic process (GO:0006658)	3/27	0.0914098	0.666377	0	0	2.78125	6.65388	LPCAT3;PLA2G10;MBOAT1
protein targeting to vacuole (GO:0006623)	3/27	0.0914098	0.665427	0	0	2.78125	6.65388	AP4M1;GOSR2;NCOA4
regulation of vascular endothelial growth factor production (GO:0010574)	3/27	0.0914098	0.664479	0	0	2.78125	6.65388	IL1B;CYP1B1;SULF1
regulation of calcium ion transmembrane transporter activity (GO:1901019)	3/27	0.0914098	0.663534	0	0	2.78125	6.65388	AHNAK;PDE4D;DMD
negative regulation of peptidyl-tyrosine phosphorylation (GO:0050732)	3/27	0.0914098	0.662591	0	0	2.78125	6.65388	SFRP2;CAV1;PRKCD
leukocyte cell-cell adhesion (GO:0007159)	3/27	0.0914098	0.661651	0	0	2.78125	6.65388	NT5E;ITGA4;EZR
negative regulation of inflammatory response (GO:0050728)	6/78	0.0914766	0.661197	0	0	1.92548	4.60512	PTGER4;PRKCD;NLRP2;GATA3;APOE;KLF4
intrinsic apoptotic signaling pathway by p53 class mediator (GO:0072332)	4/43	0.091654	0.661543	0	0	2.32849	5.56448	ZMAT4;BCL3;PMAIP1;BOK
regulation of interferon-gamma production (GO:0032649)	4/43	0.091654	0.660608	0	0	2.32849	5.56448	AXL;SLC11A1;PDE4D;IL1B
positive regulation of interferon-gamma production (GO:0032729)	4/43	0.091654	0.659676	0	0	2.32849	5.56448	SLC11A1;PDE4D;IL1B;CD244
DNA-templated transcriptional preinitiation complex assembly (GO:0070897)	2/13	0.0929383	0.667977	0	0	3.85097	9.1492	TAF7L;TAF1B
regulation of granulocyte chemotaxis (GO:0071622)	2/13	0.0929383	0.667038	0	0	3.85097	9.1492	RARRES2;CMKLR1
negative regulation of epidermal growth factor-activated receptor activity (GO:0007175)	2/13	0.0929383	0.666101	0	0	3.85097	9.1492	CBLB;CHMP6
positive regulation of cholesterol efflux (GO:0010875)	2/13	0.0929383	0.665167	0	0	3.85097	9.1492	LRP1;APOE
cellular potassium ion homeostasis (GO:0030007)	2/13	0.0929383	0.664235	0	0	3.85097	9.1492	ATP1B2;ATP12A
cardiocyte differentiation (GO:0035051)	2/13	0.0929383	0.663306	0	0	3.85097	9.1492	BMP2;SIK1
response to UV-B (GO:0010224)	2/13	0.0929383	0.66238	0	0	3.85097	9.1492	MME;CRIP1
phosphate ion transport (GO:0006817)	2/13	0.0929383	0.661456	0	0	3.85097	9.1492	SLC17A1;XPR1
neuron fate commitment (GO:0048663)	2/13	0.0929383	0.660535	0	0	3.85097	9.1492	MYT1L;ID2
prostanoid biosynthetic process (GO:0046457)	2/13	0.0929383	0.659616	0	0	3.85097	9.1492	CD74;EDN1
negative regulation of hormone secretion (GO:0046888)	2/13	0.0929383	0.6587	0	0	3.85097	9.1492	IL1B;ADRA2B
secretion (GO:0046903)	2/13	0.0929383	0.657786	0	0	3.85097	9.1492	TPD52;FBLN5
regulation of cAMP-dependent protein kinase activity (GO:2000479)	2/13	0.0929383	0.656875	0	0	3.85097	9.1492	PKIA;PKIG
regulation of retinoic acid receptor signaling pathway (GO:0048385)	2/13	0.0929383	0.655967	0	0	3.85097	9.1492	CYP26B1;TRIM16
amyloid precursor protein metabolic process (GO:0042982)	2/13	0.0929383	0.655061	0	0	3.85097	9.1492	APOE;LDLRAP1
sodium ion export from cell (GO:0036376)	2/13	0.0929383	0.654157	0	0	3.85097	9.1492	ATP1B2;ATP12A
intestinal absorption (GO:0050892)	2/13	0.0929383	0.653256	0	0	3.85097	9.1492	SLC46A1;SLC5A1
positive regulation of cellular carbohydrate metabolic process (GO:0010676)	2/13	0.0929383	0.652358	0	0	3.85097	9.1492	PMAIP1;CD244
renal absorption (GO:0070293)	2/13	0.0929383	0.651462	0	0	3.85097	9.1492	GSN;SGK1
sodium ion export (GO:0071436)	2/13	0.0929383	0.650568	0	0	3.85097	9.1492	ATP1B2;ATP12A
cation transport (GO:0006812)	6/79	0.0958455	0.669999	0	0	1.90111	4.45814	SLC12A2;CHRNB1;ANO1;MMGT1;ANO6;AQP1
peptidyl-tyrosine phosphorylation (GO:0018108)	6/79	0.0958455	0.669083	0	0	1.90111	4.45814	PDGFRB;EFEMP1;TEC;TNK2;FGFR3;FGFR2
response to calcium ion (GO:0051592)	6/79	0.0958455	0.668169	0	0	1.90111	4.45814	TRPM2;PEF1;CAV1;ADAM9;KCNH1;SLC25A24
regulation of transforming growth factor beta receptor signaling pathway (GO:0017015)	6/79	0.0958455	0.667257	0	0	1.90111	4.45814	CITED2;CAV1;PMEPA1;SKIL;VASN;ENG
striated muscle contraction (GO:0006941)	5/61	0.0961175	0.668239	0	0	2.05175	4.80556	TPM1;PGAM2;TNNT3;DMD;OBSL1
regulation of DNA replication (GO:0006275)	5/61	0.0961175	0.66733	0	0	2.05175	4.80556	STN1;SHC1;TGFB3;PDGFA;S100A11
response to molecule of bacterial origin (GO:0002237)	7/98	0.0972411	0.674214	0	0	1.78795	4.16693	CD40;SLPI;NOS3;SLC11A1;CXCL13;TIRAP;TNFRSF21
regulation of smooth muscle cell proliferation (GO:0048660)	4/44	0.0978031	0.67719	0	0	2.27557	5.29025	PDGFRB;EDN1;ID2;CDH13
carboxylic acid biosynthetic process (GO:0046394)	4/44	0.0978031	0.676272	0	0	2.27557	5.29025	IL1B;NAALAD2;ASNS;GLUL
inorganic anion transport (GO:0015698)	4/44	0.0978031	0.675357	0	0	2.27557	5.29025	ANO1;SLC11A1;ANO6;SLC17A1
myeloid cell differentiation (GO:0030099)	4/44	0.0978031	0.674445	0	0	2.27557	5.29025	TAL1;IKZF1;EVI2B;TIRAP
negative regulation of endocytosis (GO:0045806)	3/28	0.099482	0.685097	0	0	2.68192	6.18929	LGALS3;LRSAM1;CAV1
cellular response to ketone (GO:1901655)	3/28	0.099482	0.684174	0	0	2.68192	6.18929	PTGER4;SPP1;AQP1
positive regulation of sprouting angiogenesis (GO:1903672)	3/28	0.099482	0.683253	0	0	2.68192	6.18929	APELA;APLNR;KLF4
regulation of adenylate cyclase activity (GO:0045761)	3/28	0.099482	0.682334	0	0	2.68192	6.18929	CAP1;EDNRB;PALM
bicellular tight junction assembly (GO:0070830)	3/28	0.099482	0.681419	0	0	2.68192	6.18929	OCLN;CLDN1;MPP7
ERBB signaling pathway (GO:0038127)	6/80	0.100324	0.686263	0	0	1.87735	4.31668	EFEMP1;SHC1;CBLB;PRKCA;PTPN11;KRAS
negative regulation of defense response (GO:0031348)	6/80	0.100324	0.685345	0	0	1.87735	4.31668	PTGER4;PRKCD;NLRP2;GATA3;APOE;KLF4
glycosaminoglycan biosynthetic process (GO:0006024)	7/99	0.101251	0.690755	0	0	1.76989	4.05331	HS3ST3B1;SDC4;SDC2;IL1B;GPC3;CSPG4;GPC4
cellular protein catabolic process (GO:0044257)	5/62	0.10131	0.690236	0	0	2.01865	4.62184	TINAGL1;CASP8;GZMA;CAPN2;CTSH
second-messenger-mediated signaling (GO:0019932)	5/62	0.10131	0.689316	0	0	2.01865	4.62184	EDN1;EDNRB;DHX8;NOS3;APOE
positive regulation of blood vessel endothelial cell migration (GO:0043536)	4/45	0.104139	0.707619	0	0	2.225	5.03302	CD40;NOS3;TMSB4X;PRKCA
nicotinamide nucleotide metabolic process (GO:0046496)	4/45	0.104139	0.706678	0	0	2.225	5.03302	NT5E;PGAM2;NMNAT2;ALDOB
plasma membrane bounded cell projection assembly (GO:0120031)	14/241	0.104174	0.705976	0	0	1.4541	3.28873	GSN;PTPRO;EMP1;PARVA;ANO6;PARVB;EMP3;NTN1;MYLK;KIF3A;PMP22;CDH13;EZR;ARHGEF6
positive regulation of protein catabolic process (GO:0045732)	6/81	0.104911	0.710025	0	0	1.85417	4.1805	NSF;LRP1;IL1B;ADAM9;APOE;EZR
cellular response to growth factor stimulus (GO:0071363)	9/139	0.105099	0.710358	0	0	1.62073	3.65127	BMP2;SHC1;NTRK3;STMN2;ANKRD1;PTPN11;SOX6;KLF4;CD44
establishment or maintenance of actin cytoskeleton polarity (GO:0030950)	2/14	0.105657	0.713184	0	0	3.5759	8.03704	RHOA;AQP1
positive regulation of response to cytokine stimulus (GO:0060760)	2/14	0.105657	0.712242	0	0	3.5759	8.03704	CD74;AXL
regulation of secretion (GO:0051046)	2/14	0.105657	0.711303	0	0	3.5759	8.03704	SCIN;SGK1
regulation of calcineurin-NFAT signaling cascade (GO:0070884)	2/14	0.105657	0.710365	0	0	3.5759	8.03704	RCAN2;LMCD1
regulation of monocyte differentiation (GO:0045655)	2/14	0.105657	0.709431	0	0	3.5759	8.03704	CD74;IL34
negative regulation of hemopoiesis (GO:1903707)	2/14	0.105657	0.708499	0	0	3.5759	8.03704	HOXA9;MEIS1
modified amino acid transport (GO:0072337)	2/14	0.105657	0.707569	0	0	3.5759	8.03704	SLC46A1;SLC3A1
negative regulation of intrinsic apoptotic signaling pathway by p53 class mediator (GO:1902254)	2/14	0.105657	0.706641	0	0	3.5759	8.03704	CD74;CD44
cardiac left ventricle morphogenesis (GO:0003214)	2/14	0.105657	0.705716	0	0	3.5759	8.03704	SFRP2;CPE
copper ion transport (GO:0006825)	2/14	0.105657	0.704794	0	0	3.5759	8.03704	STEAP4;STEAP2
hydrogen peroxide catabolic process (GO:0042744)	2/14	0.105657	0.703874	0	0	3.5759	8.03704	PRDX5;GPX3
regulation of neural precursor cell proliferation (GO:2000177)	2/14	0.105657	0.702956	0	0	3.5759	8.03704	ID2;NES
cellular protein complex disassembly (GO:0043624)	2/14	0.105657	0.702041	0	0	3.5759	8.03704	NSF;ETF1
negative regulation of cell migration involved in sprouting angiogenesis (GO:0090051)	2/14	0.105657	0.701128	0	0	3.5759	8.03704	KLF4;RHOA
positive regulation of vascular smooth muscle cell proliferation (GO:1904707)	2/14	0.105657	0.700217	0	0	3.5759	8.03704	MMP2;MMP9
regulation of gastrulation (GO:0010470)	2/14	0.105657	0.699309	0	0	3.5759	8.03704	CRB2;DAG1
negative regulation of smooth muscle cell migration (GO:0014912)	2/14	0.105657	0.698403	0	0	3.5759	8.03704	LRP1;TPM1
purine nucleotide catabolic process (GO:0006195)	2/14	0.105657	0.6975	0	0	3.5759	8.03704	NT5E;GDA
nucleoside triphosphate metabolic process (GO:0009141)	2/14	0.105657	0.696599	0	0	3.5759	8.03704	AK1;CMPK1
positive regulation of muscle hypertrophy (GO:0014742)	2/14	0.105657	0.6957	0	0	3.5759	8.03704	EDN1;PRKCA
positive regulation of transporter activity (GO:0032411)	2/14	0.105657	0.694803	0	0	3.5759	8.03704	PRKCD;SGK1
negative regulation of cation transmembrane transport (GO:1904063)	2/14	0.105657	0.693909	0	0	3.5759	8.03704	CAV1;MMP9
purine-containing compound catabolic process (GO:0072523)	2/14	0.105657	0.693017	0	0	3.5759	8.03704	NT5E;GDA
intermediate filament organization (GO:0045109)	2/14	0.105657	0.692128	0	0	3.5759	8.03704	DES;PKP2
negative regulation of neuron apoptotic process (GO:0043524)	5/63	0.10664	0.697674	0	0	1.98661	4.44662	CNTF;TGFB3;LIG4;APOE;NGF
positive regulation of nucleic acid-templated transcription (GO:1903508)	26/502	0.107258	0.70082	0	0	1.29644	2.89432	SHC1;CITED2;FHL2;GATA3;GLIS2;SOX17;SOX18;SPP1;CD74;OSR2;TAF15;TGFB3;NCOA4;HMGA1;ESRRG;NR2F2;FOS;KLF4;BMP2;PAX8;TAL1;ID2;IL1B;BCL3;SNAI1;TRIM16
collagen fibril organization (GO:0030199)	3/29	0.107829	0.703645	0	0	2.58944	5.76724	COL1A2;CYP1B1;LOXL2
regulation of vasoconstriction (GO:0019229)	3/29	0.107829	0.702746	0	0	2.58944	5.76724	DHX8;CAV1;AVPR1A
vacuolar transport (GO:0007034)	3/29	0.107829	0.70185	0	0	2.58944	5.76724	GOSR2;VPS53;VPS54
cortical cytoskeleton organization (GO:0030865)	3/29	0.107829	0.700955	0	0	2.58944	5.76724	TRPV4;PLEK;EZR
regulation of embryonic development (GO:0045995)	3/29	0.107829	0.700064	0	0	2.58944	5.76724	CRB2;SOX17;DAG1
regulation of cell growth (GO:0001558)	12/201	0.108565	0.703947	0	0	1.49441	3.31819	SOCS2;GJA1;SFRP2;BTG1;SOX17;ADAM15;WFDC1;PTPRJ;MSX1;SGK1;S100A9;S100A8
inorganic cation transmembrane transport (GO:0098662)	9/140	0.108588	0.703206	0	0	1.60915	3.57263	SLC12A2;TRPM2;SLC12A3;SLC46A1;SLC11A1;TRPV4;ITGAV;ANO6;SLC17A1
metal ion transport (GO:0030001)	7/101	0.109537	0.708451	0	0	1.73484	3.83659	KCNF1;SLC12A3;TRAPPC10;SLC5A1;SGK1;AQP1;KCNH1
regulation of kinase activity (GO:0043549)	7/101	0.109537	0.707555	0	0	1.73484	3.83659	PDGFRB;CD74;AXL;NTRK3;ROR1;FGFR3;FGFR2
intrinsic apoptotic signaling pathway (GO:0097193)	7/101	0.109537	0.70666	0	0	1.73484	3.83659	ZMAT4;PRKCD;CYP1B1;PMAIP1;CRIP1;BBC3;BOK
positive regulation of cell cycle (GO:0045787)	6/82	0.109604	0.706201	0	0	1.83156	4.04935	CITED2;TAL1;ASNS;PRKCA;EVI2B;FGFR2
positive regulation of protein secretion (GO:0050714)	6/82	0.109604	0.705311	0	0	1.83156	4.04935	PTGER4;TGFB3;ANKRD1;ADAM9;EZR;WLS
positive regulation of DNA metabolic process (GO:0051054)	6/82	0.109604	0.704422	0	0	1.83156	4.04935	PDGFRB;PARP3;STN1;SHC1;TGFB3;PDGFA
positive regulation of ion transport (GO:0043270)	4/46	0.110657	0.710295	0	0	2.17663	4.79146	RAB3B;PKP2;ANO6;MYLK
regulation of cellular component movement (GO:0051270)	4/46	0.110657	0.709403	0	0	2.17663	4.79146	ACTN1;PDPN;ARAP1;RHOA
icosanoid metabolic process (GO:0006690)	4/46	0.110657	0.708512	0	0	2.17663	4.79146	GGT5;PLA2G10;CYP1B1;MGLL
negative regulation of endopeptidase activity (GO:0010951)	6/83	0.114404	0.731584	0	0	1.80949	3.92301	CRB2;SPINK1;SERPINE2;SPINK8;TIMP3;SERPINB9
positive regulation of homeostatic process (GO:0032846)	6/83	0.114404	0.730668	0	0	1.80949	3.92301	ANO1;TMEM27;TAL1;CAV1;SPP1;PRKCA
positive regulation of macromolecule biosynthetic process (GO:0010557)	9/142	0.11576	0.738401	0	0	1.58649	3.42085	PDGFRB;EDN1;STN1;SHC1;TGFB3;BCL3;PDGFA;VIM;KLF4
positive regulation of protein insertion into mitochondrial membrane involved in apoptotic signaling pathway (GO:1900740)	3/30	0.116436	0.741791	0	0	2.50313	5.38275	CASP8;PMAIP1;BBC3
positive regulation of reactive oxygen species biosynthetic process (GO:1903428)	3/30	0.116436	0.740866	0	0	2.50313	5.38275	EDN1;IL1B;KLF4
regulation of protein insertion into mitochondrial membrane involved in apoptotic signaling pathway (GO:1900739)	3/30	0.116436	0.739944	0	0	2.50313	5.38275	CASP8;PMAIP1;BBC3
negative regulation of cellular biosynthetic process (GO:0031327)	4/47	0.117352	0.744838	0	0	2.13032	4.56437	CAV1;PLEK;SNAI1;SIK1
negative regulation of blood vessel morphogenesis (GO:2000181)	5/65	0.117702	0.746127	0	0	1.92548	4.11977	COL4A3;SEMA3E;SULF1;KLF4;THBS4
vitamin D metabolic process (GO:0042359)	2/15	0.118808	0.752204	0	0	3.33751	7.10972	VDR;GC
regulation of protein homooligomerization (GO:0032462)	2/15	0.118808	0.751271	0	0	3.33751	7.10972	APOE;CRYAB
autonomic nervous system development (GO:0048483)	2/15	0.118808	0.750342	0	0	3.33751	7.10972	EDNRB;GATA3
endocardial cushion morphogenesis (GO:0003203)	2/15	0.118808	0.749414	0	0	3.33751	7.10972	BMP2;ENG
positive regulation of mesonephros development (GO:0061213)	2/15	0.118808	0.748489	0	0	3.33751	7.10972	PAX8;GATA3
positive regulation of small GTPase mediated signal transduction (GO:0051057)	2/15	0.118808	0.747566	0	0	3.33751	7.10972	RASGEF1A;NGF
positive regulation of potassium ion transmembrane transport (GO:1901381)	2/15	0.118808	0.746645	0	0	3.33751	7.10972	ANO6;ATP1B2
cardiac muscle cell differentiation (GO:0055007)	2/15	0.118808	0.745727	0	0	3.33751	7.10972	BMP2;SIK1
mesenchyme morphogenesis (GO:0072132)	2/15	0.118808	0.744811	0	0	3.33751	7.10972	BMP2;ENG
nitric oxide mediated signal transduction (GO:0007263)	2/15	0.118808	0.743897	0	0	3.33751	7.10972	NOS3;APOE
vasculature development (GO:0001944)	2/15	0.118808	0.742985	0	0	3.33751	7.10972	PDGFRB;SOX18
regulation of macrophage chemotaxis (GO:0010758)	2/15	0.118808	0.742076	0	0	3.33751	7.10972	RARRES2;CMKLR1
negative regulation of viral entry into host cell (GO:0046597)	2/15	0.118808	0.741169	0	0	3.33751	7.10972	GSN;TRIM26
negative regulation of axon extension involved in axon guidance (GO:0048843)	2/15	0.118808	0.740264	0	0	3.33751	7.10972	SEMA3B;SEMA3E
positive regulation of collagen metabolic process (GO:0010714)	2/15	0.118808	0.739361	0	0	3.33751	7.10972	TGFB3;VIM
positive regulation of NF-kappaB import into nucleus (GO:0042346)	2/15	0.118808	0.73846	0	0	3.33751	7.10972	IL1B;RHOA
positive regulation of collagen biosynthetic process (GO:0032967)	2/15	0.118808	0.737562	0	0	3.33751	7.10972	TGFB3;VIM
regulation of fertilization (GO:0080154)	2/15	0.118808	0.736666	0	0	3.33751	7.10972	SPINK1;SPINK8
positive regulation of cysteine-type endopeptidase activity involved in apoptotic signaling pathway (GO:2001269)	2/15	0.118808	0.735772	0	0	3.33751	7.10972	GSN;CASP8
cellular sodium ion homeostasis (GO:0006883)	2/15	0.118808	0.73488	0	0	3.33751	7.10972	ATP1B2;ATP12A
nucleobase-containing small molecule catabolic process (GO:0034656)	2/15	0.118808	0.73399	0	0	3.33751	7.10972	ENTPD1;ENTPD4
atrioventricular valve morphogenesis (GO:0003181)	2/15	0.118808	0.733103	0	0	3.33751	7.10972	OLFM1;BMP2
myeloid cell development (GO:0061515)	2/15	0.118808	0.732217	0	0	3.33751	7.10972	ANXA2;EVI2B
regulation of branching involved in ureteric bud morphogenesis (GO:0090189)	2/15	0.118808	0.731334	0	0	3.33751	7.10972	PAX8;TACSTD2
positive regulation of response to wounding (GO:1903036)	2/15	0.118808	0.730453	0	0	3.33751	7.10972	CNTF;MYLK
positive regulation of vasoconstriction (GO:0045907)	2/15	0.118808	0.729574	0	0	3.33751	7.10972	CAV1;AVPR1A
transport along microtubule (GO:0010970)	2/15	0.118808	0.728697	0	0	3.33751	7.10972	COPG2;APBA1
regulation of neuron differentiation (GO:0045664)	6/84	0.119308	0.730887	0	0	1.78795	3.80126	BMP2;ID2;NGF;ADRA2B;NBL1;RHOA
monovalent inorganic cation transport (GO:0015672)	7/104	0.122618	0.750265	0	0	1.6848	3.53585	KCNF1;SLC12A3;TRAPPC10;SLC5A1;SGK1;AQP1;KCNH1
regulation of intracellular signal transduction (GO:1902531)	22/422	0.123784	0.756493	0	0	1.30495	2.72632	ARHGAP8;TAF15;TGFB3;DAPK2;ARHGEF16;ARAP1;PTPN13;PRKAB1;RHOA;ARHGAP24;VAV2;ARHGAP10;PAK1;BMP2;TMSB4X;IL1B;CHN1;ARHGDIB;NLRP2;TAF5;CMKLR1;ARHGEF6
nucleobase-containing small molecule interconversion (GO:0015949)	3/31	0.125291	0.764786	0	0	2.42238	5.03157	AK1;CMPK1;AK3
liver development (GO:0001889)	3/31	0.125291	0.763873	0	0	2.42238	5.03157	CITED2;RARB;LSR
protein destabilization (GO:0031648)	3/31	0.125291	0.762961	0	0	2.42238	5.03157	GSN;SOX17;CTSH
negative regulation of blood vessel endothelial cell migration (GO:0043537)	3/31	0.125291	0.762052	0	0	2.42238	5.03157	APOE;KLF4;RHOA
toll-like receptor signaling pathway (GO:0002224)	6/86	0.129423	0.786243	0	0	1.74637	3.57075	CASP8;RFTN1;TICAM1;S100A9;TIRAP;S100A8
positive regulation of response to DNA damage stimulus (GO:2001022)	4/49	0.131252	0.796406	0	0	2.04337	4.14935	PRKCD;ANKRD1;PMAIP1;MSX1
protein heterooligomerization (GO:0051291)	4/49	0.131252	0.795461	0	0	2.04337	4.14935	CD74;ANXA2;IKZF1;CLDN1
positive regulation of cellular catabolic process (GO:0031331)	7/106	0.131763	0.797609	0	0	1.65301	3.35024	IL1B;PRKCD;ADAM9;APOE;TICAM1;EZR;RNF152
positive regulation of dendrite morphogenesis (GO:0050775)	2/16	0.132336	0.800131	0	0	3.12891	6.32794	CDKL3;OBSL1
embryonic digit morphogenesis (GO:0042733)	2/16	0.132336	0.799184	0	0	3.12891	6.32794	OSR2;MSX1
positive regulation of regulated secretory pathway (GO:1903307)	2/16	0.132336	0.79824	0	0	3.12891	6.32794	TMEM27;UNC13D
cardiac ventricle development (GO:0003231)	2/16	0.132336	0.797297	0	0	3.12891	6.32794	GATA3;ENG
negative regulation of striated muscle cell differentiation (GO:0051154)	2/16	0.132336	0.796357	0	0	3.12891	6.32794	BMP2;SOX6
leukocyte adhesion to vascular endothelial cell (GO:0061756)	2/16	0.132336	0.795419	0	0	3.12891	6.32794	SELPLG;ITGA4
positive regulation of cardiac muscle hypertrophy (GO:0010613)	2/16	0.132336	0.794483	0	0	3.12891	6.32794	EDN1;PRKCA
glutamine family amino acid catabolic process (GO:0009065)	2/16	0.132336	0.79355	0	0	3.12891	6.32794	NOS3;GLUL
neuron apoptotic process (GO:0051402)	2/16	0.132336	0.792618	0	0	3.12891	6.32794	LIG4;TNFRSF21
positive regulation of myotube differentiation (GO:0010831)	2/16	0.132336	0.791689	0	0	3.12891	6.32794	CD53;EHD2
negative regulation of DNA replication (GO:0008156)	2/16	0.132336	0.790762	0	0	3.12891	6.32794	TGFB3;S100A11
regulation of protein homodimerization activity (GO:0043496)	2/16	0.132336	0.789837	0	0	3.12891	6.32794	ITGA4;TIRAP
odontogenesis of dentin-containing tooth (GO:0042475)	2/16	0.132336	0.788914	0	0	3.12891	6.32794	BMP2;MSX1
regulation of acrosome reaction (GO:0060046)	2/16	0.132336	0.787994	0	0	3.12891	6.32794	SPINK1;SPINK8
ruffle organization (GO:0031529)	2/16	0.132336	0.787075	0	0	3.12891	6.32794	PLEK;TPM1
regulation of glucose transport (GO:0010827)	2/16	0.132336	0.786159	0	0	3.12891	6.32794	CLIP3;IL1B
positive regulation of response to endoplasmic reticulum stress (GO:1905898)	2/16	0.132336	0.785245	0	0	3.12891	6.32794	PMAIP1;BOK
programmed necrotic cell death (GO:0097300)	2/16	0.132336	0.784333	0	0	3.12891	6.32794	TICAM1;ALKBH7
regulation of intrinsic apoptotic signaling pathway in response to DNA damage (GO:1902229)	2/16	0.132336	0.783423	0	0	3.12891	6.32794	SFRP2;SNAI1
DNA strand elongation involved in DNA replication (GO:0006271)	2/16	0.132336	0.782515	0	0	3.12891	6.32794	PARP3;LIG4
positive regulation of cardiac muscle tissue growth (GO:0055023)	2/16	0.132336	0.78161	0	0	3.12891	6.32794	EDN1;FGFR2
leukocyte tethering or rolling (GO:0050901)	2/16	0.132336	0.780706	0	0	3.12891	6.32794	SELPLG;ITGA4
activation of NF-kappaB-inducing kinase activity (GO:0007250)	2/16	0.132336	0.779805	0	0	3.12891	6.32794	TNFSF15;TIRAP
negative regulation of receptor activity (GO:2000272)	3/32	0.13438	0.790933	0	0	2.34668	4.71	CAV1;CBLB;CHMP6
positive regulation of T cell differentiation (GO:0045582)	3/32	0.13438	0.790022	0	0	2.34668	4.71	ZMIZ1;ZBTB1;GATA3
positive regulation of dendrite development (GO:1900006)	3/32	0.13438	0.789112	0	0	2.34668	4.71	CDKL3;APOE;OBSL1
positive regulation of cellular component biogenesis (GO:0044089)	6/87	0.13463	0.789674	0	0	1.7263	3.46161	SDC4;TAL1;PLEK;PRKCA;SYNPO;MPP7
negative regulation of cysteine-type endopeptidase activity involved in apoptotic process (GO:0043154)	5/68	0.135257	0.792444	0	0	1.84054	3.68213	NGF;KLF4;MMP9;CD44;AQP1
positive regulation of T cell activation (GO:0050870)	5/68	0.135257	0.791535	0	0	1.84054	3.68213	ZMIZ1;IL1B;ZBTB1;SIRPA;GATA3
positive regulation of protein kinase B signaling (GO:0051897)	8/127	0.136246	0.796406	0	0	1.57677	3.14298	PDGFRB;PDGFA;PTPRJ;PTPN11;GATA3;FGFR3;FGFR2;ENG
negative regulation of response to stimulus (GO:0048585)	8/127	0.136246	0.795495	0	0	1.57677	3.14298	PDGFRB;AXL;NTRK3;NLRP2;ROR1;KLF4;FGFR3;FGFR2
negative regulation of response to external stimulus (GO:0032102)	7/107	0.136458	0.795826	0	0	1.63756	3.26159	PTGER4;RTN4RL1;PRKCD;NLRP2;GATA3;APOE;KLF4
divalent metal ion transport (GO:0070838)	6/88	0.139935	0.815167	0	0	1.70668	3.35632	TRPM2;MMGT1;NIPAL2;SLC11A1;CAV1;TRPV4
regulation of endothelial cell migration (GO:0010594)	5/69	0.141355	0.8225	0	0	1.81386	3.54879	EDN1;PRKCA;GATA3;NR2F2;ADAMTS9
regulation of T cell differentiation (GO:0045580)	3/33	0.143687	0.835121	0	0	2.27557	4.41487	ZMIZ1;ZBTB1;GATA3
response to exogenous dsRNA (GO:0043330)	3/33	0.143687	0.83417	0	0	2.27557	4.41487	CAV1;RFTN1;TICAM1
positive regulation of cell-matrix adhesion (GO:0001954)	3/33	0.143687	0.833223	0	0	2.27557	4.41487	PLEKHA2;CDH13;PTPRJ
regulation of phosphatidylinositol 3-kinase activity (GO:0043551)	3/33	0.143687	0.832277	0	0	2.27557	4.41487	PDGFRB;PIK3R3;FGFR3
negative regulation of multi-organism process (GO:0043901)	3/33	0.143687	0.831333	0	0	2.27557	4.41487	ANXA2;ARHGDIB;ITGAV
positive regulation of locomotion (GO:0040017)	3/33	0.143687	0.830392	0	0	2.27557	4.41487	PDGFRB;RARRES2;NTN1
positive regulation of cytokine-mediated signaling pathway (GO:0001961)	3/33	0.143687	0.829452	0	0	2.27557	4.41487	CD74;EDN1;AXL
negative regulation of cellular protein metabolic process (GO:0032269)	6/89	0.145335	0.838015	0	0	1.6875	3.25471	EDN1;RIDA;EDNRB;SERPINE2;APOE;TOB1
positive regulation of actin filament polymerization (GO:0030838)	4/51	0.145791	0.8397	0	0	1.96324	3.78037	SCIN;GSN;CDC42EP3;WAS
positive regulation of developmental growth (GO:0048639)	4/51	0.145791	0.838753	0	0	1.96324	3.78037	RIMS2;RASAL1;NGF;NTN1
cardiac myofibril assembly (GO:0055003)	2/17	0.146191	0.840102	0	0	2.94486	5.6625	PDGFRB;OBSL1
positive regulation of cholesterol transport (GO:0032376)	2/17	0.146191	0.839157	0	0	2.94486	5.6625	LRP1;APOE
response to interferon-alpha (GO:0035455)	2/17	0.146191	0.838215	0	0	2.94486	5.6625	AXL;GATA3
positive regulation of epidermal cell differentiation (GO:0045606)	2/17	0.146191	0.837274	0	0	2.94486	5.6625	VDR;TRIM16
regulation of lipid catabolic process (GO:0050994)	2/17	0.146191	0.836335	0	0	2.94486	5.6625	RARRES2;IL1B
positive regulation of response to biotic stimulus (GO:0002833)	2/17	0.146191	0.835399	0	0	2.94486	5.6625	LRSAM1;PRKCA
negative regulation of lipid biosynthetic process (GO:0051055)	2/17	0.146191	0.834464	0	0	2.94486	5.6625	BMP2;SIK1
positive regulation of dendrite extension (GO:1903861)	2/17	0.146191	0.833532	0	0	2.94486	5.6625	RIMS2;RASAL1
positive regulation of cellular protein catabolic process (GO:1903364)	2/17	0.146191	0.832601	0	0	2.94486	5.6625	APOE;EZR
negative regulation of cellular carbohydrate metabolic process (GO:0010677)	2/17	0.146191	0.831673	0	0	2.94486	5.6625	PLEK;SIK1
regulation of collagen biosynthetic process (GO:0032965)	2/17	0.146191	0.830747	0	0	2.94486	5.6625	TGFB3;VIM
regulation of receptor recycling (GO:0001919)	2/17	0.146191	0.829823	0	0	2.94486	5.6625	NSF;ANXA2
regulation of protein localization to membrane (GO:1905475)	2/17	0.146191	0.828901	0	0	2.94486	5.6625	GSN;LDLRAP1
long-term memory (GO:0007616)	2/17	0.146191	0.827981	0	0	2.94486	5.6625	APOE;SGK1
virion assembly (GO:0019068)	2/17	0.146191	0.827063	0	0	2.94486	5.6625	LRSAM1;APOE
serine family amino acid metabolic process (GO:0009069)	2/17	0.146191	0.826147	0	0	2.94486	5.6625	CDO1;THNSL2
viral entry into host cell (GO:0046718)	2/17	0.146191	0.825233	0	0	2.94486	5.6625	AXL;ITGAV
cellular monovalent inorganic cation homeostasis (GO:0030004)	2/17	0.146191	0.824321	0	0	2.94486	5.6625	ATP1B2;ATP12A
regulation of cytokine-mediated signaling pathway (GO:0001959)	6/90	0.150829	0.849535	0	0	1.66875	3.15663	CLIP3;CD74;CASP8;AXL;PTPN11;TRAF1
regulation of Ras protein signal transduction (GO:0046578)	6/90	0.150829	0.848598	0	0	1.66875	3.15663	ACAP1;RASGEF1A;ARHGDIB;RASAL1;ARAP1;NGF
epithelial tube morphogenesis (GO:0060562)	3/34	0.1532	0.860993	0	0	2.20864	4.14343	PAK1;SOX17;GATA3
regulation of wound healing (GO:0061041)	3/34	0.1532	0.860046	0	0	2.20864	4.14343	TNFRSF12A;CAV1;MYLK
positive regulation of DNA binding (GO:0043388)	3/34	0.1532	0.859101	0	0	2.20864	4.14343	GATA3;NGF;MMP9
negative regulation of T cell activation (GO:0050868)	3/34	0.1532	0.858158	0	0	2.20864	4.14343	LGALS3;SDC4;TNFRSF21
regulation of insulin receptor signaling pathway (GO:0046626)	3/34	0.1532	0.857217	0	0	2.20864	4.14343	SOCS2;IL1B;PRKCD
negative regulation of endothelial cell migration (GO:0010596)	3/34	0.1532	0.856278	0	0	2.20864	4.14343	APOE;NR2F2;ADAMTS9
positive regulation of chemokine production (GO:0032722)	3/34	0.1532	0.855341	0	0	2.20864	4.14343	CD74;IL1B;TIRAP
positive regulation of cell-substrate adhesion (GO:0010811)	4/52	0.153287	0.854886	0	0	1.92548	3.61114	PLEKHA2;MYADM;CDH13;NPNT
positive regulation of cellular protein metabolic process (GO:0032270)	6/91	0.156414	0.871376	0	0	1.65041	3.06193	CASP8;PLA2G10;BCL3;VIM;EZR;KLF4
regulation of mitochondrial membrane permeability (GO:0046902)	2/18	0.160324	0.892185	0	0	2.78125	5.09125	PMAIP1;ALKBH7
prostaglandin biosynthetic process (GO:0001516)	2/18	0.160324	0.891213	0	0	2.78125	5.09125	CD74;EDN1
insulin secretion (GO:0030073)	2/18	0.160324	0.890244	0	0	2.78125	5.09125	RIMS2;CAMK2G
positive regulation of p38MAPK cascade (GO:1900745)	2/18	0.160324	0.889276	0	0	2.78125	5.09125	BMP2;IL1B
blood vessel endothelial cell migration (GO:0043534)	2/18	0.160324	0.88831	0	0	2.78125	5.09125	SOX18;ROBO1
regulation of cellular response to growth factor stimulus (GO:0090287)	2/18	0.160324	0.887347	0	0	2.78125	5.09125	SULF1;FGFR2
regulation of epithelial cell differentiation (GO:0030856)	2/18	0.160324	0.886386	0	0	2.78125	5.09125	CAV1;APOLD1
regulation of peptidase activity (GO:0052547)	2/18	0.160324	0.885426	0	0	2.78125	5.09125	CAV1;CTSH
regulation of dendrite extension (GO:1903859)	2/18	0.160324	0.884469	0	0	2.78125	5.09125	RIMS2;RASAL1
DNA ligation (GO:0006266)	2/18	0.160324	0.883514	0	0	2.78125	5.09125	PARP3;LIG4
membrane protein ectodomain proteolysis (GO:0006509)	2/18	0.160324	0.882561	0	0	2.78125	5.09125	DAG1;ADAM9
actin filament polymerization (GO:0030041)	2/18	0.160324	0.88161	0	0	2.78125	5.09125	GSN;COBLL1
release of cytochrome c from mitochondria (GO:0001836)	2/18	0.160324	0.880661	0	0	2.78125	5.09125	BBC3;BOK
positive regulation of lipid catabolic process (GO:0050996)	2/18	0.160324	0.879714	0	0	2.78125	5.09125	IL1B;PRKCD
response to metal ion (GO:0010038)	5/72	0.160337	0.878838	0	0	1.73828	3.18189	PEF1;CAV1;ADAM9;CRIP1;LOXL2
negative regulation of cellular response to transforming growth factor beta stimulus (GO:1903845)	4/53	0.160923	0.881108	0	0	1.88915	3.45116	CAV1;PMEPA1;SKIL;VASN
regulation of microtubule polymerization (GO:0031113)	3/35	0.162905	0.891002	0	0	2.14554	3.89327	CLIP3;PAK1;STMN2
negative regulation of epithelial cell migration (GO:0010633)	3/35	0.162905	0.890048	0	0	2.14554	3.89327	TACSTD2;NR2F2;ADAMTS9
membrane protein proteolysis (GO:0033619)	3/35	0.162905	0.889096	0	0	2.14554	3.89327	DAG1;CTSH;ADAM9
carbohydrate catabolic process (GO:0016052)	3/35	0.162905	0.888147	0	0	2.14554	3.89327	PGAM2;ALDOB;DERA
neural crest cell development (GO:0014032)	3/35	0.162905	0.887199	0	0	2.14554	3.89327	PEF1;SEMA3B;SEMA3E
positive regulation of osteoblast differentiation (GO:0045669)	3/35	0.162905	0.886253	0	0	2.14554	3.89327	BMP2;NPNT;CYR61
regulation of endothelial cell apoptotic process (GO:2000351)	3/35	0.162905	0.885309	0	0	2.14554	3.89327	CD40;ANO6;GATA3
positive regulation of cytosolic calcium ion concentration (GO:0007204)	8/133	0.163342	0.886736	0	0	1.50564	2.72809	PTGER4;CD52;EDN1;C1QTNF1;CAV1;TRPV4;S1PR3;CXCL13
proteolysis involved in cellular protein catabolic process (GO:0051603)	6/93	0.16785	0.910244	0	0	1.61492	2.88212	TINAGL1;CASP8;GZMA;CAPN2;CTSH;PMAIP1
heart looping (GO:0001947)	3/36	0.172788	0.936026	0	0	2.08594	3.66227	SOX17;SOX18;ENG
regulation of blood circulation (GO:1903522)	3/36	0.172788	0.935033	0	0	2.08594	3.66227	DES;DHX8;TPM1
plasma membrane organization (GO:0007009)	3/36	0.172788	0.934042	0	0	2.08594	3.66227	EHD2;MYOF;ANO6
acylglycerol metabolic process (GO:0006639)	3/36	0.172788	0.933054	0	0	2.08594	3.66227	CAV1;APOE;MGLL
cardiac muscle contraction (GO:0060048)	3/36	0.172788	0.932068	0	0	2.08594	3.66227	TPM1;TNNT3;DMD
axonal transport (GO:0098930)	3/36	0.172788	0.931083	0	0	2.08594	3.66227	DST;KIF3A;AP3S1
cellular response to organic cyclic compound (GO:0071407)	8/135	0.172891	0.930659	0	0	1.48334	2.60339	TRPM2;DHX8;IL1B;SPP1;CYP1B1;EZR;ACTB;AQP1
positive regulation of defense response (GO:0031349)	5/74	0.173533	0.933128	0	0	1.6913	2.96213	PTGER4;LRSAM1;POLR3C;S100A9;S100A8
regulation of sprouting angiogenesis (GO:1903670)	2/19	0.174692	0.938372	0	0	2.63487	4.59714	KLF4;ADAMTS9
protein targeting to lysosome (GO:0006622)	2/19	0.174692	0.937385	0	0	2.63487	4.59714	AP4M1;NCOA4
morphogenesis of an epithelium (GO:0002009)	2/19	0.174692	0.936401	0	0	2.63487	4.59714	LIN7C;FGFR2
positive regulation of mononuclear cell migration (GO:0071677)	2/19	0.174692	0.935418	0	0	2.63487	4.59714	LGALS3;ANO6
positive regulation of oxidoreductase activity (GO:0051353)	2/19	0.174692	0.934438	0	0	2.63487	4.59714	EDN1;VDR
endocardial cushion development (GO:0003197)	2/19	0.174692	0.933459	0	0	2.63487	4.59714	BMP2;ENG
positive regulation of toll-like receptor signaling pathway (GO:0034123)	2/19	0.174692	0.932483	0	0	2.63487	4.59714	CAV1;TIRAP
extrinsic apoptotic signaling pathway in absence of ligand (GO:0097192)	2/19	0.174692	0.931508	0	0	2.63487	4.59714	ITGAV;BOK
folic acid metabolic process (GO:0046655)	2/19	0.174692	0.930536	0	0	2.63487	4.59714	SLC46A1;FPGS
striated muscle cell differentiation (GO:0051146)	2/19	0.174692	0.929566	0	0	2.63487	4.59714	BMP2;SIK1
macromolecule biosynthetic process (GO:0009059)	2/19	0.174692	0.928597	0	0	2.63487	4.59714	GALNT2;SLC11A1
telomere capping (GO:0016233)	2/19	0.174692	0.927631	0	0	2.63487	4.59714	DCLRE1A;STN1
protein heterotetramerization (GO:0051290)	2/19	0.174692	0.926667	0	0	2.63487	4.59714	CD74;ANXA2
cellular response to lipid (GO:0071396)	10/178	0.17597	0.932477	0	0	1.40625	2.44328	VDR;AXL;ANKRD1;WNT9B;SPP1;ADAM9;RARB;TICAM1;RHOA;AQP1
negative regulation of cellular macromolecule biosynthetic process (GO:2000113)	25/512	0.175972	0.931519	0	0	1.22223	2.12354	SHC1;CITED2;GATA3;IKZF1;TOB1;GLIS2;LOXL2;FOXS1;RIDA;SOX18;ANKRD1;SOX7;S100A11;TGFB3;VDR;ARID5A;HMGA1;NR2F2;ZBTB33;KLF4;BMP2;SFRP2;ID2;RIOX2;BCL3
negative regulation of transforming growth factor beta receptor signaling pathway (GO:0030512)	4/55	0.176598	0.933863	0	0	1.82046	3.15646	CAV1;PMEPA1;SKIL;VASN
protein O-linked glycosylation (GO:0006493)	7/115	0.176823	0.934086	0	0	1.52364	2.63988	ADAMTS5;ST6GAL1;GALNT2;B3GALT2;POMT1;DAG1;B3GALT4
cellular response to oxidative stress (GO:0034599)	7/115	0.176823	0.93312	0	0	1.52364	2.63988	PRDX5;GPX3;TPM1;PRKCD;FOS;MMP9;SLC25A24
negative regulation of transcription, DNA-templated (GO:0045892)	38/813	0.178088	0.938823	0	0	1.16997	2.01877	SHC1;MYT1L;CITED2;CREM;FHL2;ZBTB1;GATA3;IKZF1;CXXC5;GLIS1;GLIS2;LOXL2;FOXS1;MNT;PRDX5;EDNRB;SOX18;SKIL;SOX7;OSR2;EDN1;VDR;CAV1;HMGA1;ARID5A;NR2F2;ZBTB33;KLF4;BMP2;RIPPLY3;SFRP2;ID2;BCL3;RIOX2;SNAI1;RARB;EZR;FGFR2
positive regulation of protein localization to membrane (GO:1905477)	6/95	0.179626	0.945955	0	0	1.58092	2.71426	CLIP3;CASP8;LRP1;ARHGEF16;PMAIP1;BBC3
regulation of heart contraction (GO:0008016)	6/95	0.179626	0.94498	0	0	1.58092	2.71426	APELA;DES;PDE4D;TPM1;FXYD6;ATP1B2
positive regulation of transferase activity (GO:0051347)	8/137	0.182685	0.960084	0	0	1.46168	2.48485	PDGFRB;CD74;AXL;NTRK3;ROR1;KLF4;FGFR3;FGFR2
regulation of cytosolic calcium ion concentration (GO:0051480)	8/137	0.182685	0.959097	0	0	1.46168	2.48485	PTGER4;CD52;EDN1;C1QTNF1;CAV1;TRPV4;S1PR3;CXCL13
positive regulation of multi-organism process (GO:0043902)	3/37	0.182834	0.958894	0	0	2.02956	3.44858	LRSAM1;APELA;PRKCA
organonitrogen compound catabolic process (GO:1901565)	4/56	0.184622	0.967276	0	0	1.78795	3.02064	LRSAM1;RIDA;CPQ;CTSD
positive regulation of protein transport (GO:0051222)	4/56	0.184622	0.966284	0	0	1.78795	3.02064	TGFB3;ANKRD1;ADAM9;EZR
cellular iron ion homeostasis (GO:0006879)	4/56	0.184622	0.965294	0	0	1.78795	3.02064	SLC46A1;SLC11A1;LCN2;CP
regulation of secretion by cell (GO:1903530)	4/56	0.184622	0.964306	0	0	1.78795	3.02064	RAB3B;RIMS2;NSF;CPLX1
epithelial cell differentiation (GO:0030855)	6/96	0.185635	0.968604	0	0	1.56446	2.6345	LGALS3;TAGLN;MAF;RARB;GATA3;FGFR2
cellular metal ion homeostasis (GO:0006875)	6/96	0.185635	0.967615	0	0	1.56446	2.6345	CD40;CAV1;TRPV4;ATP1B2;ATP13A3;ATP12A
negative regulation of extrinsic apoptotic signaling pathway (GO:2001237)	5/76	0.187128	0.974405	0	0	1.6468	2.75996	LGALS3;CASP8;NOS3;IL1B;ITGAV
positive regulation of JNK cascade (GO:0046330)	5/76	0.187128	0.973411	0	0	1.6468	2.75996	EDN1;PAK1;IL1B;TIRAP;CTGF
protein localization to cell periphery (GO:1990778)	7/117	0.187636	0.975058	0	0	1.4976	2.50586	AP4M1;EHD2;CAV1;PKP2;MYADM;EZR;LIN7C
response to cytokine (GO:0034097)	8/138	0.18767	0.974244	0	0	1.45109	2.42777	CASP8;MME;SLC11A1;ADAM9;TIMP3;PRKCA;PTPN11;PTPN13
regulation of endoplasmic reticulum stress-induced intrinsic apoptotic signaling pathway (GO:1902235)	2/20	0.189253	0.981463	0	0	2.50313	4.16688	PMAIP1;BOK
hydrogen peroxide metabolic process (GO:0042743)	2/20	0.189253	0.980466	0	0	2.50313	4.16688	PRDX5;GPX3
viral budding via host ESCRT complex (GO:0039702)	2/20	0.189253	0.979472	0	0	2.50313	4.16688	VPS37C;CHMP6
response to progesterone (GO:0032570)	2/20	0.189253	0.97848	0	0	2.50313	4.16688	TGFB3;CAV1
calcium-independent cell-cell adhesion via plasma membrane cell-adhesion molecules (GO:0016338)	2/20	0.189253	0.977489	0	0	2.50313	4.16688	CLDN5;CLDN1
purine nucleotide metabolic process (GO:0006163)	2/20	0.189253	0.976501	0	0	2.50313	4.16688	NT5E;GDA
regulation of anoikis (GO:2000209)	2/20	0.189253	0.975514	0	0	2.50313	4.16688	CAV1;SIK1
striated muscle cell development (GO:0055002)	2/20	0.189253	0.97453	0	0	2.50313	4.16688	CHRNB1;DMD
positive regulation of T cell migration (GO:2000406)	2/20	0.189253	0.973548	0	0	2.50313	4.16688	CXCL13;RHOA
adrenergic receptor signaling pathway (GO:0071875)	2/20	0.189253	0.972567	0	0	2.50313	4.16688	PDE4D;ADRA2B
heparan sulfate proteoglycan metabolic process (GO:0030201)	2/20	0.189253	0.971589	0	0	2.50313	4.16688	HS3ST3B1;SULF1
negative regulation of adenylate cyclase activity (GO:0007194)	2/20	0.189253	0.970612	0	0	2.50313	4.16688	EDNRB;PALM
entrainment of circadian clock by photoperiod (GO:0043153)	2/20	0.189253	0.969638	0	0	2.50313	4.16688	ID2;SIK1
positive regulation of interleukin-2 production (GO:0032743)	2/20	0.189253	0.968665	0	0	2.50313	4.16688	PDE4D;IL1B
natural killer cell activation involved in immune response (GO:0002323)	2/20	0.189253	0.967695	0	0	2.50313	4.16688	CORO1A;CD244
negative regulation of cyclase activity (GO:0031280)	2/20	0.189253	0.966726	0	0	2.50313	4.16688	EDNRB;PALM
regulation of cholesterol transport (GO:0032374)	2/20	0.189253	0.965759	0	0	2.50313	4.16688	LRP1;APOE
adenylate cyclase-activating adrenergic receptor signaling pathway (GO:0071880)	2/20	0.189253	0.964795	0	0	2.50313	4.16688	PDE4D;ADRA2B
response to tumor necrosis factor (GO:0034612)	6/97	0.191722	0.976402	0	0	1.54833	2.55739	CASP8;ANKRD1;ADAM9;GATA3;NPNT;TNFRSF21
cellular response to organonitrogen compound (GO:0071417)	6/97	0.191722	0.975429	0	0	1.54833	2.55739	TRPM2;DHX8;CAPN2;EZR;ACTB;AQP1
regulation of Rho protein signal transduction (GO:0035023)	4/57	0.192763	0.979749	0	0	1.75658	2.89185	ARHGDIB;ARAP1;APOE;ROBO1
retina homeostasis (GO:0001895)	3/38	0.193032	0.98014	0	0	1.97615	3.25058	ACTB;ACTG1;JCHAIN
negative regulation of transmembrane receptor protein serine/threonine kinase signaling pathway (GO:0090101)	5/77	0.194067	0.984416	0	0	1.62541	2.66494	CAV1;PMEPA1;NBL1;SKIL;VASN
negative regulation of intracellular signal transduction (GO:1902532)	9/161	0.195854	0.992496	0	0	1.39926	2.28134	CASP8;CAV1;TMSB4X;PLEK;DAG1;APLNR;MYADM;PTPRJ;MMP9
post-Golgi vesicle-mediated transport (GO:0006892)	4/58	0.201013	1	0	0	1.7263	2.76964	AP4M1;GOSR2;VPS54;STEAP2
skeletal muscle tissue development (GO:0007519)	3/39	0.203366	1	0	0	1.92548	3.06681	MYL6;CAV1;ANKRD1
ERBB2 signaling pathway (GO:0038128)	3/39	0.203366	1	0	0	1.92548	3.06681	SHC1;PRKCA;KRAS
regulation of plasma membrane bounded cell projection assembly (GO:0120032)	3/39	0.203366	1	0	0	1.92548	3.06681	TRPM2;CAV1;WAS
acyl-CoA metabolic process (GO:0006637)	3/39	0.203366	1	0	0	1.92548	3.06681	ACOT9;ACOT7;HMGCS2
hyaluronan metabolic process (GO:0030212)	2/21	0.203969	1	0	0	2.38393	3.78994	IL1B;CD44
positive regulation of cellular component movement (GO:0051272)	2/21	0.203969	1	0	0	2.38393	3.78994	PDPN;NTN1
dendritic cell differentiation (GO:0097028)	2/21	0.203969	1	0	0	2.38393	3.78994	TRPM2;AXL
cortical actin cytoskeleton organization (GO:0030866)	2/21	0.203969	1	0	0	2.38393	3.78994	PLEK;WAS
sterol transport (GO:0015918)	2/21	0.203969	1	0	0	2.38393	3.78994	CAV1;LDLRAP1
mesoderm development (GO:0007498)	2/21	0.203969	1	0	0	2.38393	3.78994	IKZF1;MEST
positive regulation of T cell mediated immunity (GO:0002711)	2/21	0.203969	1	0	0	2.38393	3.78994	IL1B;ZBTB1
negative regulation of cytokine biosynthetic process (GO:0042036)	2/21	0.203969	1	0	0	2.38393	3.78994	BCL3;KLF4
regulation of macrophage activation (GO:0043030)	2/21	0.203969	1	0	0	2.38393	3.78994	CD74;PLA2G10
embryonic skeletal system morphogenesis (GO:0048704)	2/21	0.203969	1	0	0	2.38393	3.78994	OSR2;FGFR2
negative regulation of cAMP biosynthetic process (GO:0030818)	2/21	0.203969	1	0	0	2.38393	3.78994	EDNRB;PALM
positive regulation of lipid metabolic process (GO:0045834)	2/21	0.203969	1	0	0	2.38393	3.78994	IL1B;APOE
positive regulation of receptor internalization (GO:0002092)	2/21	0.203969	1	0	0	2.38393	3.78994	CD63;APELA
embryonic skeletal system development (GO:0048706)	2/21	0.203969	1	0	0	2.38393	3.78994	OSR2;SULF1
photoperiodism (GO:0009648)	2/21	0.203969	1	0	0	2.38393	3.78994	ID2;SIK1
glutamate metabolic process (GO:0006536)	2/21	0.203969	1	0	0	2.38393	3.78994	FPGS;GLUL
positive regulation of leukocyte cell-cell adhesion (GO:1903039)	2/21	0.203969	1	0	0	2.38393	3.78994	SIRPA;CD44
regulation of ruffle assembly (GO:1900027)	2/21	0.203969	1	0	0	2.38393	3.78994	CAV1;TACSTD2
regulation of protein kinase B signaling (GO:0051896)	9/163	0.205421	1	0	0	1.3821	2.18743	PDGFRB;DAG1;PDGFA;PTPRJ;PTPN11;GATA3;FGFR3;FGFR2;ENG
T cell receptor signaling pathway (GO:0050852)	9/163	0.205421	1	0	0	1.3821	2.18743	PAK1;TEC;PDE4D;RFTN1;WAS;CD3G;PTPRJ;GATA3;TNFRSF21
cell-cell adhesion via plasma-membrane adhesion molecules (GO:0098742)	8/142	0.208171	1	0	0	1.41021	2.21318	ROBO2;CRB2;CLDN5;ALCAM;CDH13;CLDN1;NECTIN2;ROBO1
regulation of pathway-restricted SMAD protein phosphorylation (GO:0060393)	4/59	0.209367	1	0	0	1.69704	2.6536	BMP2;TGFB3;PMEPA1;ENG
regulation of protein metabolic process (GO:0051246)	4/59	0.209367	1	0	0	1.69704	2.6536	LRP1;GATA3;APOE;KLF4
cellular response to metal ion (GO:0071248)	6/100	0.210422	1	0	0	1.50188	2.34089	TRPM2;FOS;MMP9;AQP1;KCNH1;SLC25A24
negative regulation of epidermal growth factor receptor signaling pathway (GO:0042059)	3/40	0.213825	1	0	0	1.87735	2.89599	CBLB;PTPRJ;CHMP6
ameboidal-type cell migration (GO:0001667)	3/40	0.213825	1	0	0	1.87735	2.89599	ITGA4;SEMA3B;SEMA3E
positive regulation of mitotic nuclear division (GO:0045840)	3/40	0.213825	1	0	0	1.87735	2.89599	PDGFRB;EDN1;IL1B
positive regulation of Ras protein signal transduction (GO:0046579)	3/40	0.213825	1	0	0	1.87735	2.89599	RASGEF1A;NGF;ROBO1
tRNA aminoacylation (GO:0043039)	3/40	0.213825	1	0	0	1.87735	2.89599	PPA1;RARS;MARS2
androgen receptor signaling pathway (GO:0030521)	3/40	0.213825	1	0	0	1.87735	2.89599	NCOA4;FHL2;PMEPA1
regulation of release of cytochrome c from mitochondria (GO:0090199)	3/40	0.213825	1	0	0	1.87735	2.89599	PMAIP1;MMP9;BBC3
positive regulation of cytokine biosynthetic process (GO:0042108)	3/40	0.213825	1	0	0	1.87735	2.89599	IL1B;LTB;TIRAP
determination of heart left/right asymmetry (GO:0061371)	3/40	0.213825	1	0	0	1.87735	2.89599	SOX17;SOX18;ENG
embryonic heart tube morphogenesis (GO:0003143)	3/40	0.213825	1	0	0	1.87735	2.89599	SOX17;SOX18;ENG
regulation of protein localization to early endosome (GO:1902965)	1/6	0.217022	1	0	0	4.17188	6.37363	EZR
negative regulation of membrane potential (GO:0045837)	1/6	0.217022	1	0	0	4.17188	6.37363	PMAIP1
hindlimb morphogenesis (GO:0035137)	1/6	0.217022	1	0	0	4.17188	6.37363	OSR2
regulation of immunoglobulin mediated immune response (GO:0002889)	1/6	0.217022	1	0	0	4.17188	6.37363	NECTIN2
response to chemokine (GO:1990868)	1/6	0.217022	1	0	0	4.17188	6.37363	RHOA
embryonic camera-type eye development (GO:0031076)	1/6	0.217022	1	0	0	4.17188	6.37363	NES
epithelial to mesenchymal transition involved in endocardial cushion formation (GO:0003198)	1/6	0.217022	1	0	0	4.17188	6.37363	ENG
B cell chemotaxis (GO:0035754)	1/6	0.217022	1	0	0	4.17188	6.37363	CXCL13
galactosylceramide metabolic process (GO:0006681)	1/6	0.217022	1	0	0	4.17188	6.37363	B3GALT2
embryonic skeletal joint development (GO:0072498)	1/6	0.217022	1	0	0	4.17188	6.37363	OSR2
SRP-dependent cotranslational protein targeting to membrane, translocation (GO:0006616)	1/6	0.217022	1	0	0	4.17188	6.37363	SRP9
vascular smooth muscle cell differentiation (GO:0035886)	1/6	0.217022	1	0	0	4.17188	6.37363	ENG
cellular hyperosmotic response (GO:0071474)	1/6	0.217022	1	0	0	4.17188	6.37363	AQP1
lipoprotein metabolic process (GO:0042157)	1/6	0.217022	1	0	0	4.17188	6.37363	APOE
positive regulation of ATP biosynthetic process (GO:2001171)	1/6	0.217022	1	0	0	4.17188	6.37363	TMSB4X
regulation of phagocytosis, engulfment (GO:0060099)	1/6	0.217022	1	0	0	4.17188	6.37363	ANO6
negative regulation of oligodendrocyte differentiation (GO:0048715)	1/6	0.217022	1	0	0	4.17188	6.37363	DAAM2
negative regulation of receptor biosynthetic process (GO:0010871)	1/6	0.217022	1	0	0	4.17188	6.37363	ITGAV
astral microtubule organization (GO:0030953)	1/6	0.217022	1	0	0	4.17188	6.37363	EZR
adenylate cyclase-inhibiting G-protein coupled acetylcholine receptor signaling pathway (GO:0007197)	1/6	0.217022	1	0	0	4.17188	6.37363	DHX8
regulation of digestive system process (GO:0044058)	1/6	0.217022	1	0	0	4.17188	6.37363	SGK1
response to lipoteichoic acid (GO:0070391)	1/6	0.217022	1	0	0	4.17188	6.37363	TIRAP
bundle of His cell-Purkinje myocyte adhesion involved in cell communication (GO:0086073)	1/6	0.217022	1	0	0	4.17188	6.37363	PKP2
negative regulation of endoplasmic reticulum calcium ion concentration (GO:0032471)	1/6	0.217022	1	0	0	4.17188	6.37363	TGM2
muscle tissue development (GO:0060537)	1/6	0.217022	1	0	0	4.17188	6.37363	ENG
renal system process involved in regulation of blood volume (GO:0001977)	1/6	0.217022	1	0	0	4.17188	6.37363	PTPRO
histone H4-K12 acetylation (GO:0043983)	1/6	0.217022	1	0	0	4.17188	6.37363	JADE2
vascular smooth muscle cell development (GO:0097084)	1/6	0.217022	1	0	0	4.17188	6.37363	ENG
negative regulation of neural precursor cell proliferation (GO:2000178)	1/6	0.217022	1	0	0	4.17188	6.37363	ID2
regulation of saliva secretion (GO:0046877)	1/6	0.217022	1	0	0	4.17188	6.37363	AQP1
glomerular epithelial cell differentiation (GO:0072311)	1/6	0.217022	1	0	0	4.17188	6.37363	PTPRO
regulation of mesenchymal stem cell differentiation (GO:2000739)	1/6	0.217022	1	0	0	4.17188	6.37363	SOX6
peroxisomal membrane transport (GO:0015919)	1/6	0.217022	1	0	0	4.17188	6.37363	PEX3
renal filtration cell differentiation (GO:0061318)	1/6	0.217022	1	0	0	4.17188	6.37363	PTPRO
dendrite extension (GO:0097484)	1/6	0.217022	1	0	0	4.17188	6.37363	CDKL3
regulation of epithelial to mesenchymal transition involved in endocardial cushion formation (GO:1905005)	1/6	0.217022	1	0	0	4.17188	6.37363	ENG
positive regulation of granulocyte differentiation (GO:0030854)	1/6	0.217022	1	0	0	4.17188	6.37363	EVI2B
aortic valve development (GO:0003176)	1/6	0.217022	1	0	0	4.17188	6.37363	GATA3
gap junction assembly (GO:0016264)	1/6	0.217022	1	0	0	4.17188	6.37363	GJA1
regulation of relaxation of cardiac muscle (GO:1901897)	1/6	0.217022	1	0	0	4.17188	6.37363	PDE4D
intermediate filament bundle assembly (GO:0045110)	1/6	0.217022	1	0	0	4.17188	6.37363	PKP2
regulation of cellular response to oxidative stress (GO:1900407)	1/6	0.217022	1	0	0	4.17188	6.37363	FBLN5
negative regulation of cell size (GO:0045792)	1/6	0.217022	1	0	0	4.17188	6.37363	RHOA
regulation of phosphatidylinositol biosynthetic process (GO:0010511)	1/6	0.217022	1	0	0	4.17188	6.37363	PDGFA
negative regulation of cAMP-mediated signaling (GO:0043951)	1/6	0.217022	1	0	0	4.17188	6.37363	APLNR
embryonic skeletal joint morphogenesis (GO:0060272)	1/6	0.217022	1	0	0	4.17188	6.37363	OSR2
forebrain regionalization (GO:0021871)	1/6	0.217022	1	0	0	4.17188	6.37363	BMP2
pronephros development (GO:0048793)	1/6	0.217022	1	0	0	4.17188	6.37363	PAX8
chemical homeostasis within a tissue (GO:0048875)	1/6	0.217022	1	0	0	4.17188	6.37363	CTSH
positive regulation of blood pressure (GO:0045777)	1/6	0.217022	1	0	0	4.17188	6.37363	ID2
lymphoid progenitor cell differentiation (GO:0002320)	1/6	0.217022	1	0	0	4.17188	6.37363	LIG4
negative regulation of cellular extravasation (GO:0002692)	1/6	0.217022	1	0	0	4.17188	6.37363	PTGER4
carbohydrate transport (GO:0008643)	1/6	0.217022	1	0	0	4.17188	6.37363	AQP1
positive regulation of myeloid leukocyte cytokine production involved in immune response (GO:0061081)	1/6	0.217022	1	0	0	4.17188	6.37363	CD74
response to UV-A (GO:0070141)	1/6	0.217022	1	0	0	4.17188	6.37363	MME
aortic valve morphogenesis (GO:0003180)	1/6	0.217022	1	0	0	4.17188	6.37363	GATA3
acetyl-CoA biosynthetic process (GO:0006085)	1/6	0.217022	1	0	0	4.17188	6.37363	PDHA1
gastrulation with mouth forming second (GO:0001702)	1/6	0.217022	1	0	0	4.17188	6.37363	CRB2
regulation of response to wounding (GO:1903034)	1/6	0.217022	1	0	0	4.17188	6.37363	TNFRSF12A
regulation of glial cell differentiation (GO:0045685)	1/6	0.217022	1	0	0	4.17188	6.37363	TNFRSF21
regulation of cellular carbohydrate catabolic process (GO:0043471)	1/6	0.217022	1	0	0	4.17188	6.37363	PGAM2
protein insertion into mitochondrial membrane involved in apoptotic signaling pathway (GO:0001844)	1/6	0.217022	0.999514	0	0	4.17188	6.37363	PMAIP1
ribosomal small subunit export from nucleus (GO:0000056)	1/6	0.217022	0.998612	0	0	4.17188	6.37363	LTV1
regulation of keratinocyte apoptotic process (GO:1902172)	1/6	0.217022	0.997713	0	0	4.17188	6.37363	GSN
positive regulation of histone phosphorylation (GO:0033129)	1/6	0.217022	0.996815	0	0	4.17188	6.37363	IL1B
positive regulation of protein localization to endosome (GO:1905668)	1/6	0.217022	0.995918	0	0	4.17188	6.37363	EZR
vesicle fusion with Golgi apparatus (GO:0048280)	1/6	0.217022	0.995023	0	0	4.17188	6.37363	GOSR2
plus-end-directed organelle transport along microtubule (GO:0072386)	1/6	0.217022	0.99413	0	0	4.17188	6.37363	KIF3A
folic acid-containing compound biosynthetic process (GO:0009396)	1/6	0.217022	0.993239	0	0	4.17188	6.37363	FPGS
regulation of aldosterone biosynthetic process (GO:0032347)	1/6	0.217022	0.992349	0	0	4.17188	6.37363	BMP2
positive regulation of cardiac muscle contraction (GO:0060452)	1/6	0.217022	0.99146	0	0	4.17188	6.37363	RGS2
heparan sulfate proteoglycan biosynthetic process, enzymatic modification (GO:0015015)	1/6	0.217022	0.990573	0	0	4.17188	6.37363	HS3ST3B1
regulation of respiratory system process (GO:0044065)	1/6	0.217022	0.989688	0	0	4.17188	6.37363	MTG1
glycosyl compound catabolic process (GO:1901658)	1/6	0.217022	0.988805	0	0	4.17188	6.37363	FUCA2
regulation of male gonad development (GO:2000018)	1/6	0.217022	0.987923	0	0	4.17188	6.37363	CITED2
regulation of interleukin-10 secretion (GO:2001179)	1/6	0.217022	0.987042	0	0	4.17188	6.37363	TNFRSF21
regulation of cortisol biosynthetic process (GO:2000064)	1/6	0.217022	0.986163	0	0	4.17188	6.37363	BMP2
cellular response to bacterial lipopeptide (GO:0071221)	1/6	0.217022	0.985286	0	0	4.17188	6.37363	TIRAP
plasma membrane fusion (GO:0045026)	1/6	0.217022	0.98441	0	0	4.17188	6.37363	NSF
negative regulation of phospholipase activity (GO:0010519)	1/6	0.217022	0.983536	0	0	4.17188	6.37363	RGS2
positive regulation of sodium ion transmembrane transport (GO:1902307)	1/6	0.217022	0.982663	0	0	4.17188	6.37363	DMD
mesenchymal to epithelial transition involved in metanephros morphogenesis (GO:0003337)	1/6	0.217022	0.981792	0	0	4.17188	6.37363	PAX8
imitative learning (GO:0098596)	1/6	0.217022	0.980922	0	0	4.17188	6.37363	NRXN2
positive regulation of antigen processing and presentation (GO:0002579)	1/6	0.217022	0.980054	0	0	4.17188	6.37363	SLC11A1
enteric nervous system development (GO:0048484)	1/6	0.217022	0.979188	0	0	4.17188	6.37363	EDNRB
positive regulation of megakaryocyte differentiation (GO:0045654)	1/6	0.217022	0.978323	0	0	4.17188	6.37363	SCIN
positive regulation of fever generation (GO:0031622)	1/6	0.217022	0.977459	0	0	4.17188	6.37363	IL1B
maintenance of protein location in extracellular region (GO:0071694)	1/6	0.217022	0.976597	0	0	4.17188	6.37363	NBL1
venous blood vessel morphogenesis (GO:0048845)	1/6	0.217022	0.975737	0	0	4.17188	6.37363	ENG
mitochondrial RNA processing (GO:0000963)	1/6	0.217022	0.974878	0	0	4.17188	6.37363	ELAC2
surfactant homeostasis (GO:0043129)	1/6	0.217022	0.97402	0	0	4.17188	6.37363	CTSH
positive regulation of intracellular estrogen receptor signaling pathway (GO:0033148)	1/6	0.217022	0.973164	0	0	4.17188	6.37363	PAK1
regulation of lysosomal protein catabolic process (GO:1905165)	1/6	0.217022	0.97231	0	0	4.17188	6.37363	LRP1
positive regulation of trophoblast cell migration (GO:1901165)	1/6	0.217022	0.971457	0	0	4.17188	6.37363	APELA
regulation of extracellular exosome assembly (GO:1903551)	1/6	0.217022	0.970606	0	0	4.17188	6.37363	SDC4
negative regulation of mononuclear cell migration (GO:0071676)	1/6	0.217022	0.969756	0	0	4.17188	6.37363	NBL1
chondrocyte development (GO:0002063)	1/6	0.217022	0.968907	0	0	4.17188	6.37363	SULF1
positive regulation of dendritic cell antigen processing and presentation (GO:0002606)	1/6	0.217022	0.96806	0	0	4.17188	6.37363	SLC11A1
regulation of sarcomere organization (GO:0060297)	1/6	0.217022	0.967215	0	0	4.17188	6.37363	EDN1
peptidyl-proline hydroxylation (GO:0019511)	1/6	0.217022	0.966371	0	0	4.17188	6.37363	P3H2
glutamate catabolic process (GO:0006538)	1/6	0.217022	0.965528	0	0	4.17188	6.37363	GLUL
single strand break repair (GO:0000012)	1/6	0.217022	0.964687	0	0	4.17188	6.37363	LIG4
positive regulation of fibroblast apoptotic process (GO:2000271)	1/6	0.217022	0.963848	0	0	4.17188	6.37363	BTG1
response to manganese ion (GO:0010042)	1/6	0.217022	0.96301	0	0	4.17188	6.37363	ADAM9
sphingosine-1-phosphate signaling pathway (GO:0003376)	1/6	0.217022	0.962173	0	0	4.17188	6.37363	EZR
cellular response to lipoteichoic acid (GO:0071223)	1/6	0.217022	0.961338	0	0	4.17188	6.37363	TIRAP
regulation of glomerular filtration (GO:0003093)	1/6	0.217022	0.960504	0	0	4.17188	6.37363	PTPRO
positive regulation of interferon-gamma secretion (GO:1902715)	1/6	0.217022	0.959672	0	0	4.17188	6.37363	CD244
granzyme-mediated apoptotic signaling pathway (GO:0008626)	1/6	0.217022	0.958841	0	0	4.17188	6.37363	SRGN
vocal learning (GO:0042297)	1/6	0.217022	0.958011	0	0	4.17188	6.37363	NRXN2
transmembrane receptor protein tyrosine phosphatase signaling pathway (GO:0007185)	1/6	0.217022	0.957183	0	0	4.17188	6.37363	PTN
regulation of endothelial cell development (GO:1901550)	1/6	0.217022	0.956357	0	0	4.17188	6.37363	IL1B
cellular response to chemokine (GO:1990869)	1/6	0.217022	0.955532	0	0	4.17188	6.37363	RHOA
mesodermal cell fate commitment (GO:0001710)	1/6	0.217022	0.954708	0	0	4.17188	6.37363	KLF4
regulation of intrinsic apoptotic signaling pathway by p53 class mediator (GO:1902253)	1/6	0.217022	0.953886	0	0	4.17188	6.37363	MSX1
regulation of superoxide metabolic process (GO:0090322)	1/6	0.217022	0.953065	0	0	4.17188	6.37363	FBLN5
positive regulation of protein localization to early endosome (GO:1902966)	1/6	0.217022	0.952245	0	0	4.17188	6.37363	EZR
negative regulation of catecholamine secretion (GO:0033604)	1/6	0.217022	0.951427	0	0	4.17188	6.37363	ADRA2B
positive regulation of amyloid-beta clearance (GO:1900223)	1/6	0.217022	0.95061	0	0	4.17188	6.37363	LRP1
response to gonadotropin (GO:0034698)	1/6	0.217022	0.949795	0	0	4.17188	6.37363	PAX8
regulation of adiponectin secretion (GO:0070163)	1/6	0.217022	0.948981	0	0	4.17188	6.37363	IL1B
negative regulation of neurological system process (GO:0031645)	1/6	0.217022	0.948169	0	0	4.17188	6.37363	TNFRSF21
regulation of skeletal muscle contraction (GO:0014819)	1/6	0.217022	0.947358	0	0	4.17188	6.37363	DMD
ear development (GO:0043583)	1/6	0.217022	0.946548	0	0	4.17188	6.37363	GATA3
cell chemotaxis (GO:0060326)	4/60	0.217817	0.949206	0	0	1.66875	2.54335	PDGFRB;PRKCD;ARHGEF16;PARVA
muscle organ development (GO:0007517)	4/60	0.217817	0.948396	0	0	1.66875	2.54335	TAGLN;COL6A3;DMD;SOX6
glutathione derivative biosynthetic process (GO:1901687)	2/22	0.218805	0.951886	0	0	2.27557	3.4579	GSTM4;GSTM5
regulation of DNA biosynthetic process (GO:2000278)	2/22	0.218805	0.951075	0	0	2.27557	3.4579	PDGFRB;ANKRD1
peripheral nervous system development (GO:0007422)	2/22	0.218805	0.950265	0	0	2.27557	3.4579	PMP22;NGF
regulation of transcription from RNA polymerase III promoter (GO:0006359)	2/22	0.218805	0.949457	0	0	2.27557	3.4579	PRDX5;POLR3C
negative regulation of myeloid cell differentiation (GO:0045638)	2/22	0.218805	0.948651	0	0	2.27557	3.4579	HOXA9;MEIS1
urogenital system development (GO:0001655)	2/22	0.218805	0.947845	0	0	2.27557	3.4579	PAX8;SOX17
inner ear morphogenesis (GO:0042472)	2/22	0.218805	0.947041	0	0	2.27557	3.4579	PAX8;FGFR2
negative regulation of nervous system development (GO:0051961)	2/22	0.218805	0.946239	0	0	2.27557	3.4579	ROBO2;TNFRSF21
regulation of bone resorption (GO:0045124)	2/22	0.218805	0.945438	0	0	2.27557	3.4579	SPP1;PRKCA
negative regulation of lyase activity (GO:0051350)	2/22	0.218805	0.944638	0	0	2.27557	3.4579	EDNRB;PALM
regulation of monocyte chemotaxis (GO:0090025)	2/22	0.218805	0.943839	0	0	2.27557	3.4579	ANO6;NBL1
glutathione derivative metabolic process (GO:1901685)	2/22	0.218805	0.943042	0	0	2.27557	3.4579	GSTM4;GSTM5
NLS-bearing protein import into nucleus (GO:0006607)	2/22	0.218805	0.942246	0	0	2.27557	3.4579	DAG1;CBLB
regulation of insulin secretion involved in cellular response to glucose stimulus (GO:0061178)	2/22	0.218805	0.941452	0	0	2.27557	3.4579	ANO1;TMEM27
digestive system development (GO:0055123)	2/22	0.218805	0.940659	0	0	2.27557	3.4579	GATA3;FGFR2
regulation of calcium ion import (GO:0090279)	2/22	0.218805	0.939867	0	0	2.27557	3.4579	PDGFRB;LGALS3
epidermis development (GO:0008544)	5/81	0.222666	0.955646	0	0	1.54514	2.32093	WAS;EMP1;LAMC2;FGFR2;CTGF
protein catabolic process (GO:0030163)	5/81	0.222666	0.954843	0	0	1.54514	2.32093	LRSAM1;PMAIP1;APOE;CTSD;ADAMTS9
BMP signaling pathway (GO:0030509)	5/81	0.222666	0.954041	0	0	1.54514	2.32093	BMP2;TGFB3;TOB1;FSTL1;ENG
activation of protein kinase activity (GO:0032147)	12/233	0.223223	0.955625	0	0	1.28917	1.93321	PAK1;BMP2;TNFSF15;SHC1;SLC11A1;IL1B;NTRK3;PRKCD;ADAM9;NGF;ADRA2B;TIRAP
regulation of cholesterol metabolic process (GO:0090181)	3/41	0.224395	0.959841	0	0	1.83156	2.73698	APOE;DHCR7;LDLRAP1
regulation of substrate adhesion-dependent cell spreading (GO:1900024)	3/41	0.224395	0.959037	0	0	1.83156	2.73698	PDPN;TACSTD2;MYADM
positive regulation of cell division (GO:0051781)	3/41	0.224395	0.958234	0	0	1.83156	2.73698	TAL1;RHOA;FGFR2
positive regulation of receptor-mediated endocytosis (GO:0048260)	3/41	0.224395	0.957433	0	0	1.83156	2.73698	CD63;ANXA2;LDLRAP1
neuron projection development (GO:0031175)	9/167	0.225108	0.959671	0	0	1.34899	2.01158	DOCK10;CNTNAP1;PAK1;DBNDD2;STMN2;APOE;NGF;SGK1;NBL1
dephosphorylation (GO:0016311)	7/124	0.227456	0.96887	0	0	1.41306	2.09245	PTPRO;PPP2R5D;DUSP8;ACPP;PTPN13;THNSL2;PLPP2
negative regulation of macromolecule metabolic process (GO:0010605)	7/124	0.227456	0.968062	0	0	1.41306	2.09245	OLFM1;SFRP2;CITED2;ID2;MYADM;KLF4;ENG
skeletal system development (GO:0001501)	8/146	0.2295	0.975947	0	0	1.37158	2.01876	PTGER4;BMP2;COL1A2;SULF1;FGFR3;FGFR2;CD44;CMKLR1
modulation of chemical synaptic transmission (GO:0050804)	5/82	0.230007	0.977291	0	0	1.5263	2.24312	RIMS2;DHX8;IL1B;NGF;CPLX1
negative regulation of NF-kappaB transcription factor activity (GO:0032088)	5/82	0.230007	0.976478	0	0	1.5263	2.24312	TMSB4X;NLRP2;CYP1B1;KLF4;CMKLR1
retrograde transport, endosome to Golgi (GO:0042147)	5/82	0.230007	0.975667	0	0	1.5263	2.24312	TMEM87A;GOSR2;VPS53;TRAPPC10;VPS54
regulation of canonical Wnt signaling pathway (GO:0060828)	11/213	0.233345	0.989004	0	0	1.2927	1.88118	BMP2;SFRP2;SOX17;DAAM2;CAV1;PTPRO;IGFBP2;APOE;SOX7;FGFR2;WLS
positive regulation of ERBB signaling pathway (GO:1901186)	2/23	0.233727	0.9898	0	0	2.17663	3.16396	ARAP1;MMP9
glycolytic process (GO:0006096)	2/23	0.233727	0.988979	0	0	2.17663	3.16396	PGAM2;ALDOB
cellular nitrogen compound biosynthetic process (GO:0044271)	2/23	0.233727	0.98816	0	0	2.17663	3.16396	NOS3;CYP1B1
regulation of interleukin-8 secretion (GO:2000482)	2/23	0.233727	0.987342	0	0	2.17663	3.16396	TMSB4X;CD244
folic acid-containing compound metabolic process (GO:0006760)	2/23	0.233727	0.986525	0	0	2.17663	3.16396	SLC46A1;FPGS
cellular response to interleukin-6 (GO:0071354)	2/23	0.233727	0.98571	0	0	2.17663	3.16396	SELPLG;PTPN11
protein localization to Golgi apparatus (GO:0034067)	2/23	0.233727	0.984896	0	0	2.17663	3.16396	OBSL1;ARL5A
negative regulation of axonogenesis (GO:0050771)	2/23	0.233727	0.984083	0	0	2.17663	3.16396	CDKL3;RHOA
divalent inorganic cation homeostasis (GO:0072507)	2/23	0.233727	0.983272	0	0	2.17663	3.16396	CAV1;FAM20A
regulation of release of sequestered calcium ion into cytosol by sarcoplasmic reticulum (GO:0010880)	2/23	0.233727	0.982462	0	0	2.17663	3.16396	PDE4D;DMD
positive regulation of monooxygenase activity (GO:0032770)	2/23	0.233727	0.981653	0	0	2.17663	3.16396	IL1B;APOE
positive regulation of cell junction assembly (GO:1901890)	2/23	0.233727	0.980846	0	0	2.17663	3.16396	CAV1;PTPRJ
NAD metabolic process (GO:0019674)	2/23	0.233727	0.98004	0	0	2.17663	3.16396	NT5E;NMNAT2
regulation of axon extension involved in axon guidance (GO:0048841)	2/23	0.233727	0.979236	0	0	2.17663	3.16396	SEMA3B;SEMA3E
ammonium transport (GO:0015696)	2/23	0.233727	0.978432	0	0	2.17663	3.16396	SLC12A2;AQP1
microtubule polymerization or depolymerization (GO:0031109)	2/23	0.233727	0.97763	0	0	2.17663	3.16396	TRPV4;STMN2
positive regulation of protein oligomerization (GO:0032461)	2/23	0.233727	0.97683	0	0	2.17663	3.16396	PMAIP1;JCHAIN
negative regulation of peptidase activity (GO:0010466)	4/62	0.234981	0.981267	0	0	1.61492	2.33881	CRB2;SERPINE2;TIMP3;SERPINB9
regulation of T cell proliferation (GO:0042129)	4/62	0.234981	0.980465	0	0	1.61492	2.33881	LGALS3;SDC4;IL1B;TNFRSF21
cellular response to retinoic acid (GO:0071300)	3/42	0.235065	0.980012	0	0	1.78795	2.58876	WNT9B;RARB;AQP1
cellular response to calcium ion (GO:0071277)	3/42	0.235065	0.979212	0	0	1.78795	2.58876	TRPM2;SLC25A24;KCNH1
negative regulation of neuron death (GO:1901215)	5/83	0.237418	0.988208	0	0	1.50791	2.16827	CNTF;TGFB3;LIG4;APOE;NGF
positive regulation of peptidyl-serine phosphorylation (GO:0033138)	5/83	0.237418	0.987402	0	0	1.50791	2.16827	PAK1;SFRP2;CAV1;NTRK3;CD44
iron ion homeostasis (GO:0055072)	4/63	0.243682	1	0	0	1.58929	2.2439	SLC46A1;SLC11A1;LCN2;CP
regulation of mitotic nuclear division (GO:0007088)	5/84	0.244893	1	0	0	1.48996	2.09627	PDGFRB;EDN1;IL1B;PMEPA1;OBSL1
regulation of B cell proliferation (GO:0030888)	3/43	0.24582	1	0	0	1.74637	2.45042	CD74;TIRAP;TNFRSF21
negative regulation of DNA metabolic process (GO:0051053)	3/43	0.24582	1	0	0	1.74637	2.45042	TGFB3;ANKRD1;S100A11
positive regulation of protein localization to plasma membrane (GO:1903078)	3/43	0.24582	1	0	0	1.74637	2.45042	CLIP3;LRP1;ARHGEF16
protein transmembrane import into intracellular organelle (GO:0044743)	3/43	0.24582	1	0	0	1.74637	2.45042	PEX3;TIMM23;TIMM22
angiotensin-activated signaling pathway (GO:0038166)	1/7	0.248311	1	0	0	3.5759	4.98149	CAV1
ATP hydrolysis coupled proton transport (GO:0015991)	1/7	0.248311	1	0	0	3.5759	4.98149	ATP12A
phosphate ion transmembrane transport (GO:0035435)	1/7	0.248311	1	0	0	3.5759	4.98149	XPR1
negative regulation of keratinocyte proliferation (GO:0010839)	1/7	0.248311	1	0	0	3.5759	4.98149	VDR
positive regulation of calcineurin-NFAT signaling cascade (GO:0070886)	1/7	0.248311	1	0	0	3.5759	4.98149	LMCD1
postsynaptic density assembly (GO:0097107)	1/7	0.248311	1	0	0	3.5759	4.98149	NRXN2
fat-soluble vitamin catabolic process (GO:0042363)	1/7	0.248311	1	0	0	3.5759	4.98149	CYP26B1
negative regulation of interleukin-8 secretion (GO:2000483)	1/7	0.248311	1	0	0	3.5759	4.98149	TMSB4X
ornithine transport (GO:0015822)	1/7	0.248311	1	0	0	3.5759	4.98149	SLC7A1
cellular ion homeostasis (GO:0006873)	1/7	0.248311	1	0	0	3.5759	4.98149	P2RY2
ribonucleoside bisphosphate biosynthetic process (GO:0034030)	1/7	0.248311	1	0	0	3.5759	4.98149	ACOT7
elastic fiber assembly (GO:0048251)	1/7	0.248311	1	0	0	3.5759	4.98149	FBLN5
sulfur amino acid biosynthetic process (GO:0000097)	1/7	0.248311	1	0	0	3.5759	4.98149	CDO1
pri-miRNA transcription from RNA polymerase II promoter (GO:0061614)	1/7	0.248311	1	0	0	3.5759	4.98149	KLF4
positive regulation of protein kinase C signaling (GO:0090037)	1/7	0.248311	1	0	0	3.5759	4.98149	CD40
cytoplasmic sequestering of NF-kappaB (GO:0007253)	1/7	0.248311	1	0	0	3.5759	4.98149	TMSB4X
death-inducing signaling complex assembly (GO:0071550)	1/7	0.248311	1	0	0	3.5759	4.98149	CASP8
sequestering of extracellular ligand from receptor (GO:0035581)	1/7	0.248311	1	0	0	3.5759	4.98149	NBL1
protein import into mitochondrial inner membrane (GO:0045039)	1/7	0.248311	1	0	0	3.5759	4.98149	TIMM22
AMP metabolic process (GO:0046033)	1/7	0.248311	1	0	0	3.5759	4.98149	AK3
tRNA 3'-end processing (GO:0042780)	1/7	0.248311	1	0	0	3.5759	4.98149	ELAC2
gas homeostasis (GO:0033483)	1/7	0.248311	1	0	0	3.5759	4.98149	CAV1
retinoic acid receptor signaling pathway (GO:0048384)	1/7	0.248311	1	0	0	3.5759	4.98149	RARB
L-cysteine metabolic process (GO:0046439)	1/7	0.248311	1	0	0	3.5759	4.98149	CDO1
negative regulation of cell adhesion mediated by integrin (GO:0033629)	1/7	0.248311	1	0	0	3.5759	4.98149	CYP1B1
norepinephrine biosynthetic process (GO:0042421)	1/7	0.248311	1	0	0	3.5759	4.98149	GATA3
regulation of smooth muscle cell differentiation (GO:0051150)	1/7	0.248311	1	0	0	3.5759	4.98149	FGFR2
positive regulation of ER-associated ubiquitin-dependent protein catabolic process (GO:1903071)	1/7	0.248311	1	0	0	3.5759	4.98149	CAV1
fructose metabolic process (GO:0006000)	1/7	0.248311	1	0	0	3.5759	4.98149	ALDOB
adenine nucleotide transport (GO:0051503)	1/7	0.248311	1	0	0	3.5759	4.98149	SLC25A24
regulation of low-density lipoprotein particle receptor biosynthetic process (GO:0045714)	1/7	0.248311	1	0	0	3.5759	4.98149	ITGAV
membrane fusion involved in viral entry into host cell (GO:0039663)	1/7	0.248311	1	0	0	3.5759	4.98149	NECTIN2
modification by symbiont of host morphology or physiology (GO:0044003)	1/7	0.248311	1	0	0	3.5759	4.98149	DAG1
regulation of collateral sprouting (GO:0048670)	1/7	0.248311	1	0	0	3.5759	4.98149	NGF
negative regulation of membrane protein ectodomain proteolysis (GO:0051045)	1/7	0.248311	0.999314	0	0	3.5759	4.98149	TIMP3
negative regulation of nitric oxide metabolic process (GO:1904406)	1/7	0.248311	0.998527	0	0	3.5759	4.98149	CAV1
protection from non-homologous end joining at telomere (GO:0031848)	1/7	0.248311	0.997741	0	0	3.5759	4.98149	DCLRE1A
thiamine-containing compound metabolic process (GO:0042723)	1/7	0.248311	0.996956	0	0	3.5759	4.98149	ACPP
ion homeostasis (GO:0050801)	1/7	0.248311	0.996172	0	0	3.5759	4.98149	P2RY2
positive regulation of striated muscle contraction (GO:0045989)	1/7	0.248311	0.995389	0	0	3.5759	4.98149	RGS2
purine ribonucleotide transport (GO:0015868)	1/7	0.248311	0.994608	0	0	3.5759	4.98149	SLC25A24
negative regulation of axon regeneration (GO:0048681)	1/7	0.248311	0.993828	0	0	3.5759	4.98149	RTN4RL1
V(D)J recombination (GO:0033151)	1/7	0.248311	0.993049	0	0	3.5759	4.98149	LIG4
regulation of norepinephrine secretion (GO:0014061)	1/7	0.248311	0.992271	0	0	3.5759	4.98149	ADRA2B
cellular response to histamine (GO:0071420)	1/7	0.248311	0.991495	0	0	3.5759	4.98149	DHX8
negative regulation of dendritic cell apoptotic process (GO:2000669)	1/7	0.248311	0.99072	0	0	3.5759	4.98149	AXL
fusion of virus membrane with host plasma membrane (GO:0019064)	1/7	0.248311	0.989946	0	0	3.5759	4.98149	NECTIN2
positive regulation of ceramide biosynthetic process (GO:2000304)	1/7	0.248311	0.989173	0	0	3.5759	4.98149	PRKCD
dorsal aorta morphogenesis (GO:0035912)	1/7	0.248311	0.988401	0	0	3.5759	4.98149	ENG
regulation of NADP metabolic process (GO:1902031)	1/7	0.248311	0.987631	0	0	3.5759	4.98149	PGAM2
hyaluronan biosynthetic process (GO:0030213)	1/7	0.248311	0.986862	0	0	3.5759	4.98149	IL1B
activation of cysteine-type endopeptidase activity involved in apoptotic process by cytochrome c (GO:0008635)	1/7	0.248311	0.986094	0	0	3.5759	4.98149	BOK
epithelial cell differentiation involved in kidney development (GO:0035850)	1/7	0.248311	0.985327	0	0	3.5759	4.98149	PAX8
negative regulation of nitric oxide biosynthetic process (GO:0045019)	1/7	0.248311	0.984561	0	0	3.5759	4.98149	CAV1
xenobiotic catabolic process (GO:0042178)	1/7	0.248311	0.983797	0	0	3.5759	4.98149	GSTM4
purine nucleoside bisphosphate biosynthetic process (GO:0034033)	1/7	0.248311	0.983034	0	0	3.5759	4.98149	ACOT7
lens fiber cell differentiation (GO:0070306)	1/7	0.248311	0.982272	0	0	3.5759	4.98149	MAF
tooth mineralization (GO:0034505)	1/7	0.248311	0.981511	0	0	3.5759	4.98149	FAM20A
regulation of RNA polymerase II regulatory region sequence-specific DNA binding (GO:1903025)	1/7	0.248311	0.980751	0	0	3.5759	4.98149	TMSB4X
fructose 1,6-bisphosphate metabolic process (GO:0030388)	1/7	0.248311	0.979993	0	0	3.5759	4.98149	ALDOB
cleavage furrow formation (GO:0036089)	1/7	0.248311	0.979235	0	0	3.5759	4.98149	RHOA
negative regulation of RIG-I signaling pathway (GO:0039536)	1/7	0.248311	0.978479	0	0	3.5759	4.98149	RNF125
kidney epithelium development (GO:0072073)	1/7	0.248311	0.977724	0	0	3.5759	4.98149	PAX8
negative regulation of retinoic acid receptor signaling pathway (GO:0048387)	1/7	0.248311	0.97697	0	0	3.5759	4.98149	CYP26B1
amino acid import across plasma membrane (GO:0089718)	1/7	0.248311	0.976218	0	0	3.5759	4.98149	SLC7A1
excitatory chemical synaptic transmission (GO:0098976)	1/7	0.248311	0.975466	0	0	3.5759	4.98149	PDLIM4
myoblast fusion (GO:0007520)	1/7	0.248311	0.974716	0	0	3.5759	4.98149	KCNH1
chylomicron remnant clearance (GO:0034382)	1/7	0.248311	0.973967	0	0	3.5759	4.98149	APOE
regulation of transcription involved in cell fate commitment (GO:0060850)	1/7	0.248311	0.973219	0	0	3.5759	4.98149	NR2F2
metanephric nephron tubule development (GO:0072234)	1/7	0.248311	0.972472	0	0	3.5759	4.98149	PAX8
neuron fate specification (GO:0048665)	1/7	0.248311	0.971726	0	0	3.5759	4.98149	MYT1L
marginal zone B cell differentiation (GO:0002315)	1/7	0.248311	0.970981	0	0	3.5759	4.98149	DOCK10
folic acid transport (GO:0015884)	1/7	0.248311	0.970238	0	0	3.5759	4.98149	SLC46A1
cellular phosphate ion homeostasis (GO:0030643)	1/7	0.248311	0.969495	0	0	3.5759	4.98149	XPR1
hyperosmotic response (GO:0006972)	1/7	0.248311	0.968754	0	0	3.5759	4.98149	AQP1
cAMP catabolic process (GO:0006198)	1/7	0.248311	0.968014	0	0	3.5759	4.98149	PDE4D
regulation of Cdc42 protein signal transduction (GO:0032489)	1/7	0.248311	0.967275	0	0	3.5759	4.98149	APOE
cellular response to gonadotropin stimulus (GO:0071371)	1/7	0.248311	0.966537	0	0	3.5759	4.98149	PAX8
substrate-dependent cell migration, cell extension (GO:0006930)	1/7	0.248311	0.965801	0	0	3.5759	4.98149	NTN1
cardiac muscle cell-cardiac muscle cell adhesion (GO:0086042)	1/7	0.248311	0.965065	0	0	3.5759	4.98149	PKP2
axon regeneration (GO:0031103)	1/7	0.248311	0.964331	0	0	3.5759	4.98149	RTN4RL1
cardiac atrium development (GO:0003230)	1/7	0.248311	0.963597	0	0	3.5759	4.98149	ENG
purine nucleotide biosynthetic process (GO:0006164)	1/7	0.248311	0.962865	0	0	3.5759	4.98149	ADA
cellular divalent inorganic anion homeostasis (GO:0072501)	1/7	0.248311	0.962134	0	0	3.5759	4.98149	XPR1
negative regulation of muscle hypertrophy (GO:0014741)	1/7	0.248311	0.961404	0	0	3.5759	4.98149	RGS2
venous blood vessel development (GO:0060841)	1/7	0.248311	0.960675	0	0	3.5759	4.98149	ENG
coenzyme A biosynthetic process (GO:0015937)	1/7	0.248311	0.959947	0	0	3.5759	4.98149	ACOT7
ATP hydrolysis coupled cation transmembrane transport (GO:0099132)	1/7	0.248311	0.959221	0	0	3.5759	4.98149	ATP12A
regulation of chromatin assembly or disassembly (GO:0001672)	1/7	0.248311	0.958495	0	0	3.5759	4.98149	TAL1
positive regulation of sphingolipid biosynthetic process (GO:0090154)	1/7	0.248311	0.957771	0	0	3.5759	4.98149	PRKCD
regulation of monocyte chemotactic protein-1 production (GO:0071637)	1/7	0.248311	0.957047	0	0	3.5759	4.98149	IL1B
negative regulation of MyD88-independent toll-like receptor signaling pathway (GO:0034128)	1/7	0.248311	0.956325	0	0	3.5759	4.98149	TICAM1
cellular trivalent inorganic anion homeostasis (GO:0072502)	1/7	0.248311	0.955604	0	0	3.5759	4.98149	XPR1
regulation of endocytic recycling (GO:2001135)	1/7	0.248311	0.954884	0	0	3.5759	4.98149	EHD2
regulation of dendritic spine maintenance (GO:1902950)	1/7	0.248311	0.954165	0	0	3.5759	4.98149	APOE
regulation of extracellular matrix organization (GO:1903053)	1/7	0.248311	0.953447	0	0	3.5759	4.98149	LRP1
dorsal aorta development (GO:0035907)	1/7	0.248311	0.95273	0	0	3.5759	4.98149	ENG
bone cell development (GO:0098751)	1/7	0.248311	0.952014	0	0	3.5759	4.98149	ANXA2
cellular response to laminar fluid shear stress (GO:0071499)	1/7	0.248311	0.951299	0	0	3.5759	4.98149	KLF4
positive regulation of epithelial cell differentiation involved in kidney development (GO:2000698)	1/7	0.248311	0.950586	0	0	3.5759	4.98149	PAX8
glycoside catabolic process (GO:0016139)	1/7	0.248311	0.949873	0	0	3.5759	4.98149	FUCA2
positive regulation of cellular senescence (GO:2000774)	1/7	0.248311	0.949162	0	0	3.5759	4.98149	HMGA1
regulation of endothelial cell chemotaxis to fibroblast growth factor (GO:2000544)	1/7	0.248311	0.948451	0	0	3.5759	4.98149	CXCL13
positive regulation of extracellular matrix disassembly (GO:0090091)	1/7	0.248311	0.947742	0	0	3.5759	4.98149	PDPN
regulation of low-density lipoprotein particle clearance (GO:0010988)	1/7	0.248311	0.947033	0	0	3.5759	4.98149	ANXA2
left/right pattern formation (GO:0060972)	1/7	0.248311	0.946326	0	0	3.5759	4.98149	CITED2
retrograde axonal transport (GO:0008090)	1/7	0.248311	0.94562	0	0	3.5759	4.98149	DST
cytokine-mediated signaling pathway (GO:0019221)	29/633	0.248537	0.945775	0	0	1.14677	1.5965	CNTF;CD40;SHC1;GATA3;CXCL13;SOCS2;TMSB4X;TRIM26;CAMK2G;ANXA2;TNFRSF12A;TNFSF15;IL34;MMP2;PRKCD;PTPN11;FOS;PODN;MMP9;COL1A2;TEC;RTN4RL1;IL1B;LCN2;PLP2;LTB;VIM;TNFRSF21;CD44
regulation of chromosome organization (GO:0033044)	2/24	0.248705	0.945709	0	0	2.08594	2.90256	SETD5;LIG4
positive regulation of purine nucleotide biosynthetic process (GO:1900373)	2/24	0.248705	0.945004	0	0	2.08594	2.90256	TMSB4X;APOE
receptor clustering (GO:0043113)	2/24	0.248705	0.944301	0	0	2.08594	2.90256	ITGA4;NRXN2
macromolecule modification (GO:0043412)	2/24	0.248705	0.943599	0	0	2.08594	2.90256	SETD5;ST6GAL1
sensory perception of pain (GO:0019233)	2/24	0.248705	0.942898	0	0	2.08594	2.90256	ANO1;MME
regulation of chemotaxis (GO:0050920)	2/24	0.248705	0.942198	0	0	2.08594	2.90256	PDGFRB;RARRES2
positive regulation of dephosphorylation (GO:0035306)	2/24	0.248705	0.941499	0	0	2.08594	2.90256	BMP2;PRKCD
regulation of neuronal synaptic plasticity (GO:0048168)	2/24	0.248705	0.940801	0	0	2.08594	2.90256	APOE;DBN1
mammary gland development (GO:0030879)	2/24	0.248705	0.940104	0	0	2.08594	2.90256	TGFB3;CAV1
regulation of cardiac muscle cell action potential (GO:0098901)	2/24	0.248705	0.939409	0	0	2.08594	2.90256	CAV1;PKP2
negative regulation of T cell proliferation (GO:0042130)	2/24	0.248705	0.938714	0	0	2.08594	2.90256	SDC4;TNFRSF21
histone mRNA metabolic process (GO:0008334)	2/24	0.248705	0.93802	0	0	2.08594	2.90256	CPSF2;PAPD4
Golgi to plasma membrane protein transport (GO:0043001)	2/24	0.248705	0.937327	0	0	2.08594	2.90256	NSF;KRT18
negative regulation of developmental growth (GO:0048640)	2/24	0.248705	0.936635	0	0	2.08594	2.90256	CDKL3;FGFR3
ATP generation from ADP (GO:0006757)	2/24	0.248705	0.935945	0	0	2.08594	2.90256	PGAM2;ALDOB
positive regulation of NF-kappaB transcription factor activity (GO:0051092)	7/128	0.251409	0.945422	0	0	1.3689	1.89001	CD40;IL1B;ROR1;TRAF1;S100A9;S100A8;TIRAP
homophilic cell adhesion via plasma membrane adhesion molecules (GO:0007156)	4/64	0.252454	0.948655	0	0	1.56446	2.15351	ROBO2;CDH13;NECTIN2;ROBO1
positive regulation of JAK-STAT cascade (GO:0046427)	4/64	0.252454	0.947957	0	0	1.56446	2.15351	CD40;CNTF;CYP1B1;FGFR3
negative regulation of transcription from RNA polymerase II promoter (GO:0000122)	26/565	0.255629	0.959173	0	0	1.15188	1.5712	MYT1L;CITED2;CREM;FHL2;ZBTB1;CXXC5;GLIS1;GLIS2;LOXL2;MNT;EDNRB;SOX18;SKIL;OSR2;EDN1;VDR;CAV1;ARID5A;NR2F2;KLF4;RIPPLY3;BMP2;SNAI1;RARB;EZR;FGFR2
amide biosynthetic process (GO:0043604)	3/44	0.256651	0.9623	0	0	1.70668	2.32115	ASNS;DMD;SGMS2
unsaturated fatty acid metabolic process (GO:0033559)	3/44	0.256651	0.961593	0	0	1.70668	2.32115	PLA2G10;CYP1B1;MGLL
regulation of dendrite morphogenesis (GO:0048814)	3/44	0.256651	0.960888	0	0	1.70668	2.32115	CDKL3;SDC2;OBSL1
positive regulation of interleukin-8 production (GO:0032757)	3/44	0.256651	0.960183	0	0	1.70668	2.32115	IL1B;TIRAP;CD244
regulation of T cell activation (GO:0050863)	3/44	0.256651	0.95948	0	0	1.70668	2.32115	LGALS3;GSN;SIRPA
heart contraction (GO:0060047)	3/44	0.256651	0.958777	0	0	1.70668	2.32115	TPM1;TNNT3;DMD
cholesterol transport (GO:0030301)	3/44	0.256651	0.958076	0	0	1.70668	2.32115	CAV1;APOE;LDLRAP1
positive regulation of viral life cycle (GO:1903902)	3/44	0.256651	0.957376	0	0	1.70668	2.32115	CD74;LGALS1;TMPRSS2
regulation of macromolecule metabolic process (GO:0060255)	7/129	0.257513	0.959891	0	0	1.35829	1.84277	DDX39B;LRP1;NLRP2;APOE;MAPK6;TOB1;CRIP1
regulation of myeloid cell differentiation (GO:0045637)	4/65	0.26129	0.973259	0	0	1.54039	2.06739	LGALS3;HOXA9;MEIS1;MYL9
regulation of cell division (GO:0051302)	4/65	0.26129	0.972549	0	0	1.54039	2.06739	SFRP2;TAL1;EVI2B;FGFR2
canonical glycolysis (GO:0061621)	2/25	0.26371	0.980841	0	0	2.0025	2.66914	PGAM2;ALDOB
positive regulation of interleukin-1 beta secretion (GO:0050718)	2/25	0.26371	0.980127	0	0	2.0025	2.66914	NLRP2;TRIM16
respiratory tube development (GO:0030323)	2/25	0.26371	0.979414	0	0	2.0025	2.66914	PDPN;FGFR2
negative regulation of epithelial to mesenchymal transition (GO:0010719)	2/25	0.26371	0.978701	0	0	2.0025	2.66914	SFRP2;VASN
protein depolymerization (GO:0051261)	2/25	0.26371	0.97799	0	0	2.0025	2.66914	WDR1;STMN2
positive regulation of embryonic development (GO:0040019)	2/25	0.26371	0.97728	0	0	2.0025	2.66914	DAG1;GATA3
glycolytic process through glucose-6-phosphate (GO:0061620)	2/25	0.26371	0.976571	0	0	2.0025	2.66914	PGAM2;ALDOB
regulation of voltage-gated calcium channel activity (GO:1901385)	2/25	0.26371	0.975862	0	0	2.0025	2.66914	AHNAK;DMD
glucose catabolic process to pyruvate (GO:0061718)	2/25	0.26371	0.975155	0	0	2.0025	2.66914	PGAM2;ALDOB
positive regulation of phosphatidylinositol 3-kinase activity (GO:0043552)	2/25	0.26371	0.974449	0	0	2.0025	2.66914	PDGFRB;FGFR3
response to copper ion (GO:0046688)	2/25	0.26371	0.973744	0	0	2.0025	2.66914	AQP1;LOXL2
positive regulation of interleukin-12 production (GO:0032735)	2/25	0.26371	0.97304	0	0	2.0025	2.66914	LTB;TIRAP
regulation of ryanodine-sensitive calcium-release channel activity (GO:0060314)	2/25	0.26371	0.972337	0	0	2.0025	2.66914	PDE4D;DMD
ion transport (GO:0006811)	14/289	0.267388	0.985187	0	0	1.21259	1.59947	SLC12A2;CHRNB1;SLC12A3;ATP8B2;ANO6;ATP1B2;ATP12A;ANO1;GJA1;FXYD6;PLP2;SGK1;SLC17A1;SLC12A7
protein complex subunit organization (GO:0071822)	3/45	0.267545	0.985051	0	0	1.66875	2.2002	COL1A2;CYP1B1;LOXL2
protein polymerization (GO:0051258)	3/45	0.267545	0.98434	0	0	1.66875	2.2002	GSN;COBLL1;TRPV4
calcium ion homeostasis (GO:0055074)	5/87	0.267668	0.984085	0	0	1.43858	1.89606	CD40;CAV1;TRPV4;FAM20A;ATP13A3
cellular response to BMP stimulus (GO:0071773)	5/87	0.267668	0.983376	0	0	1.43858	1.89606	BMP2;TGFB3;TOB1;FSTL1;ENG
regulation of programmed cell death (GO:0043067)	13/268	0.275854	1	0	0	1.2142	1.56376	CD40;TGFB3;ACTN1;DAPK2;PAK1;BMP2;LGALS1;CASP8;PAX8;BCL3;PMAIP1;SGK1;TNFRSF21
negative regulation of cytokine production (GO:0001818)	6/110	0.276726	1	0	0	1.36534	1.75409	SRGN;PTGER4;RNF125;AXL;SLC11A1;CMKLR1
protein insertion into mitochondrial membrane (GO:0051204)	1/8	0.278351	1	0	0	3.12891	4.00147	PMAIP1
peptidyl-cysteine modification (GO:0018198)	1/8	0.278351	1	0	0	3.12891	4.00147	S100A8
Golgi to lysosome transport (GO:0090160)	1/8	0.278351	1	0	0	3.12891	4.00147	AP4M1
biomineral tissue development (GO:0031214)	1/8	0.278351	1	0	0	3.12891	4.00147	FAM20A
cell migration involved in heart development (GO:0060973)	1/8	0.278351	1	0	0	3.12891	4.00147	PDGFRB
cellular response to nitric oxide (GO:0071732)	1/8	0.278351	1	0	0	3.12891	4.00147	AQP1
lipoprotein transport (GO:0042953)	1/8	0.278351	1	0	0	3.12891	4.00147	LRP1
regulation of fibroblast apoptotic process (GO:2000269)	1/8	0.278351	1	0	0	3.12891	4.00147	BTG1
positive regulation of mitochondrial calcium ion concentration (GO:0051561)	1/8	0.278351	1	0	0	3.12891	4.00147	TGM2
negative regulation of protein homooligomerization (GO:0032463)	1/8	0.278351	1	0	0	3.12891	4.00147	CRYAB
negative regulation of lipase activity (GO:0060192)	1/8	0.278351	1	0	0	3.12891	4.00147	RGS2
translocation of molecules into host (GO:0044417)	1/8	0.278351	1	0	0	3.12891	4.00147	DDX39B
cellular response to reactive nitrogen species (GO:1902170)	1/8	0.278351	1	0	0	3.12891	4.00147	AQP1
microvillus assembly (GO:0030033)	1/8	0.278351	1	0	0	3.12891	4.00147	EZR
transepithelial transport (GO:0070633)	1/8	0.278351	1	0	0	3.12891	4.00147	SLC12A2
imidazole-containing compound catabolic process (GO:0052805)	1/8	0.278351	1	0	0	3.12891	4.00147	HDC
regulation of ATP biosynthetic process (GO:2001169)	1/8	0.278351	1	0	0	3.12891	4.00147	TMSB4X
phagolysosome assembly (GO:0001845)	1/8	0.278351	1	0	0	3.12891	4.00147	CORO1A
positive regulation of early endosome to late endosome transport (GO:2000643)	1/8	0.278351	1	0	0	3.12891	4.00147	EZR
bundle of His cell to Purkinje myocyte communication (GO:0086069)	1/8	0.278351	1	0	0	3.12891	4.00147	PKP2
atrial cardiac muscle cell to AV node cell signaling (GO:0086026)	1/8	0.278351	1	0	0	3.12891	4.00147	GJA1
insulin metabolic process (GO:1901142)	1/8	0.278351	1	0	0	3.12891	4.00147	CPE
negative regulation of voltage-gated potassium channel activity (GO:1903817)	1/8	0.278351	1	0	0	3.12891	4.00147	CAV1
regulation of striated muscle cell differentiation (GO:0051153)	1/8	0.278351	1	0	0	3.12891	4.00147	SIK1
central nervous system myelination (GO:0022010)	1/8	0.278351	1	0	0	3.12891	4.00147	CNTNAP1
regulation of toll-like receptor 2 signaling pathway (GO:0034135)	1/8	0.278351	1	0	0	3.12891	4.00147	TIRAP
positive regulation of metanephros development (GO:0072216)	1/8	0.278351	1	0	0	3.12891	4.00147	PAX8
histidine catabolic process (GO:0006548)	1/8	0.278351	1	0	0	3.12891	4.00147	HDC
early endosome to Golgi transport (GO:0034498)	1/8	0.278351	1	0	0	3.12891	4.00147	TRAPPC10
B cell mediated immunity (GO:0019724)	1/8	0.278351	0.999597	0	0	3.12891	4.00147	CD74
heterochromatin assembly (GO:0031507)	1/8	0.278351	0.998894	0	0	3.12891	4.00147	HMGA1
positive regulation of immunoglobulin mediated immune response (GO:0002891)	1/8	0.278351	0.998192	0	0	3.12891	4.00147	NECTIN2
exocrine system development (GO:0035272)	1/8	0.278351	0.997491	0	0	3.12891	4.00147	FGFR2
histidine metabolic process (GO:0006547)	1/8	0.278351	0.996791	0	0	3.12891	4.00147	HDC
ketone body biosynthetic process (GO:0046951)	1/8	0.278351	0.996092	0	0	3.12891	4.00147	HMGCS2
phospholipid scrambling (GO:0017121)	1/8	0.278351	0.995394	0	0	3.12891	4.00147	ANO6
polyol transport (GO:0015791)	1/8	0.278351	0.994697	0	0	3.12891	4.00147	AQP1
cellular response to purine-containing compound (GO:0071415)	1/8	0.278351	0.994001	0	0	3.12891	4.00147	TRPM2
ventricular trabecula myocardium morphogenesis (GO:0003222)	1/8	0.278351	0.993306	0	0	3.12891	4.00147	ENG
membrane lipid catabolic process (GO:0046466)	1/8	0.278351	0.992611	0	0	3.12891	4.00147	CYP1B1
positive regulation of interleukin-2 biosynthetic process (GO:0045086)	1/8	0.278351	0.991918	0	0	3.12891	4.00147	IL1B
peripheral nervous system axon ensheathment (GO:0032292)	1/8	0.278351	0.991226	0	0	3.12891	4.00147	CNTNAP1
positive regulation of toll-like receptor 4 signaling pathway (GO:0034145)	1/8	0.278351	0.990535	0	0	3.12891	4.00147	TIRAP
negative regulation of neuron projection regeneration (GO:0070571)	1/8	0.278351	0.989845	0	0	3.12891	4.00147	RTN4RL1
granulocyte differentiation (GO:0030851)	1/8	0.278351	0.989155	0	0	3.12891	4.00147	TAL1
monocyte activation (GO:0042117)	1/8	0.278351	0.988467	0	0	3.12891	4.00147	ADAM9
peptidyl-diphthamide metabolic process (GO:0017182)	1/8	0.278351	0.98778	0	0	3.12891	4.00147	DPH3
positive regulation of respiratory burst (GO:0060267)	1/8	0.278351	0.987093	0	0	3.12891	4.00147	JCHAIN
asymmetric protein localization (GO:0008105)	1/8	0.278351	0.986408	0	0	3.12891	4.00147	MAL
negative regulation of vascular permeability (GO:0043116)	1/8	0.278351	0.985723	0	0	3.12891	4.00147	PTPRJ
calcium ion import into cytosol (GO:1902656)	1/8	0.278351	0.98504	0	0	3.12891	4.00147	TRPM2
negative regulation of cilium assembly (GO:1902018)	1/8	0.278351	0.984357	0	0	3.12891	4.00147	TBC1D30
norepinephrine metabolic process (GO:0042415)	1/8	0.278351	0.983675	0	0	3.12891	4.00147	GATA3
regulation of ERAD pathway (GO:1904292)	1/8	0.278351	0.982994	0	0	3.12891	4.00147	USP25
regulation of dendritic cell antigen processing and presentation (GO:0002604)	1/8	0.278351	0.982315	0	0	3.12891	4.00147	SLC11A1
acylglycerol acyl-chain remodeling (GO:0036155)	1/8	0.278351	0.981636	0	0	3.12891	4.00147	MGLL
peptidyl-diphthamide biosynthetic process from peptidyl-histidine (GO:0017183)	1/8	0.278351	0.980958	0	0	3.12891	4.00147	DPH3
positive regulation of protein homodimerization activity (GO:0090073)	1/8	0.278351	0.980281	0	0	3.12891	4.00147	TIRAP
mammary gland epithelial cell differentiation (GO:0060644)	1/8	0.278351	0.979605	0	0	3.12891	4.00147	ID2
calcium ion import across plasma membrane (GO:0098703)	1/8	0.278351	0.97893	0	0	3.12891	4.00147	TRPM2
regulation of dopamine receptor signaling pathway (GO:0060159)	1/8	0.278351	0.978256	0	0	3.12891	4.00147	PALM
immunoglobulin mediated immune response (GO:0016064)	1/8	0.278351	0.977582	0	0	3.12891	4.00147	CD74
viral mRNA export from host cell nucleus (GO:0046784)	1/8	0.278351	0.97691	0	0	3.12891	4.00147	DDX39B
lipoprotein localization (GO:0044872)	1/8	0.278351	0.976239	0	0	3.12891	4.00147	LRP1
regulation of peroxisome proliferator activated receptor signaling pathway (GO:0035358)	1/8	0.278351	0.975568	0	0	3.12891	4.00147	CITED2
arginine catabolic process (GO:0006527)	1/8	0.278351	0.974898	0	0	3.12891	4.00147	NOS3
endochondral ossification (GO:0001958)	1/8	0.278351	0.97423	0	0	3.12891	4.00147	FGFR3
response to vitamin D (GO:0033280)	1/8	0.278351	0.973562	0	0	3.12891	4.00147	SPP1
cellular monovalent inorganic anion homeostasis (GO:0030320)	1/8	0.278351	0.972895	0	0	3.12891	4.00147	XPR1
regulation of cardiac muscle cell action potential involved in regulation of contraction (GO:0098909)	1/8	0.278351	0.972229	0	0	3.12891	4.00147	CAV1
regulation of vascular associated smooth muscle cell migration (GO:1904752)	1/8	0.278351	0.971564	0	0	3.12891	4.00147	TPM1
neuron projection extension involved in neuron projection guidance (GO:1902284)	1/8	0.278351	0.9709	0	0	3.12891	4.00147	ALCAM
positive regulation of extracellular matrix assembly (GO:1901203)	1/8	0.278351	0.970237	0	0	3.12891	4.00147	DAG1
positive regulation of cell aging (GO:0090343)	1/8	0.278351	0.969575	0	0	3.12891	4.00147	HMGA1
defense response to protozoan (GO:0042832)	1/8	0.278351	0.968913	0	0	3.12891	4.00147	SLC11A1
cellular response to prostaglandin E stimulus (GO:0071380)	1/8	0.278351	0.968253	0	0	3.12891	4.00147	PTGER4
mRNA cleavage (GO:0006379)	1/8	0.278351	0.967593	0	0	3.12891	4.00147	RNASE4
negative regulation of glial cell differentiation (GO:0045686)	1/8	0.278351	0.966935	0	0	3.12891	4.00147	DAAM2
regulation of dopamine uptake involved in synaptic transmission (GO:0051584)	1/8	0.278351	0.966277	0	0	3.12891	4.00147	RAB3B
cellular response to angiotensin (GO:1904385)	1/8	0.278351	0.96562	0	0	3.12891	4.00147	PRKCD
glomerular visceral epithelial cell development (GO:0072015)	1/8	0.278351	0.964964	0	0	3.12891	4.00147	NPHS2
amyloid fibril formation (GO:1990000)	1/8	0.278351	0.964309	0	0	3.12891	4.00147	GSN
microvillus organization (GO:0032528)	1/8	0.278351	0.963655	0	0	3.12891	4.00147	EZR
regulation of PERK-mediated unfolded protein response (GO:1903897)	1/8	0.278351	0.963001	0	0	3.12891	4.00147	BOK
regulation of MyD88-independent toll-like receptor signaling pathway (GO:0034127)	1/8	0.278351	0.962349	0	0	3.12891	4.00147	TICAM1
spleen development (GO:0048536)	1/8	0.278351	0.961697	0	0	3.12891	4.00147	CITED2
axon extension involved in axon guidance (GO:0048846)	1/8	0.278351	0.961047	0	0	3.12891	4.00147	ALCAM
Schwann cell development (GO:0014044)	1/8	0.278351	0.960397	0	0	3.12891	4.00147	CNTNAP1
positive regulation of protein localization to cell periphery (GO:1904377)	3/46	0.27849	0.960227	0	0	1.63248	2.08691	CLIP3;LRP1;ARHGEF16
pyruvate metabolic process (GO:0006090)	3/46	0.27849	0.959579	0	0	1.63248	2.08691	PDHA1;PGAM2;ALDOB
tRNA aminoacylation for protein translation (GO:0006418)	3/46	0.27849	0.958931	0	0	1.63248	2.08691	PPA1;RARS;MARS2
response to growth factor (GO:0070848)	2/26	0.278718	0.959066	0	0	1.92548	2.45991	SHC1;KLF4
response to gamma radiation (GO:0010332)	2/26	0.278718	0.95842	0	0	1.92548	2.45991	LIG4;CRYAB
response to ketone (GO:1901654)	2/26	0.278718	0.957775	0	0	1.92548	2.45991	TGFB3;CAV1
negative regulation of catalytic activity (GO:0043086)	2/26	0.278718	0.95713	0	0	1.92548	2.45991	GZMA;NES
regulation of histone acetylation (GO:0035065)	2/26	0.278718	0.956487	0	0	1.92548	2.45991	SETD5;IL1B
fat-soluble vitamin metabolic process (GO:0006775)	2/26	0.278718	0.955844	0	0	1.92548	2.45991	VDR;GC
endocrine system development (GO:0035270)	2/26	0.278718	0.955202	0	0	1.92548	2.45991	TG;PAX8
RNA biosynthetic process (GO:0032774)	2/26	0.278718	0.954561	0	0	1.92548	2.45991	TTF2;TAF5
regulation of cardiac conduction (GO:1903779)	4/67	0.279131	0.955335	0	0	1.49441	1.90697	PDE4D;CAV1;FXYD6;ATP1B2
cellular response to UV (GO:0034644)	4/67	0.279131	0.954695	0	0	1.49441	1.90697	MME;ZBTB1;CRIP1;AQP1
regulation of protein localization to plasma membrane (GO:1903076)	4/67	0.279131	0.954055	0	0	1.49441	1.90697	CLIP3;LRP1;ARHGEF16;LDLRAP1
Ras protein signal transduction (GO:0007265)	11/223	0.279848	0.955865	0	0	1.23473	1.57244	RAB3B;RAB2A;PAK1;COL1A2;SHC1;CDC42EP3;PDPN;CDH13;KRAS;NTN1;RHOA
Fc-gamma receptor signaling pathway involved in phagocytosis (GO:0038096)	7/133	0.282338	0.963727	0	0	1.31744	1.6661	PAK1;PRKCD;WAS;CD3G;ACTB;ACTG1;VAV2
regulation of neuron apoptotic process (GO:0043523)	5/89	0.283103	0.96569	0	0	1.40625	1.77461	CNTF;TGFB3;LIG4;APOE;NGF
regulation of endopeptidase activity (GO:0052548)	4/68	0.288123	0.982159	0	0	1.47243	1.83224	CRB2;SERPINE2;TIMP3;SERPINB9
Fc-gamma receptor signaling pathway (GO:0038094)	7/134	0.288636	0.983249	0	0	1.3076	1.62482	PAK1;PRKCD;WAS;CD3G;ACTB;ACTG1;VAV2
positive regulation of organelle assembly (GO:1902117)	3/47	0.289477	0.985457	0	0	1.59774	1.98069	LRSAM1;EDN1;SDC4
positive regulation of gene expression, epigenetic (GO:0045815)	3/47	0.289477	0.9848	0	0	1.59774	1.98069	TAF1B;HMGA1;ACTB
heterophilic cell-cell adhesion via plasma membrane cell adhesion molecules (GO:0007157)	3/47	0.289477	0.984144	0	0	1.59774	1.98069	CRB2;ALCAM;NECTIN2
cellular response to heat (GO:0034605)	3/47	0.289477	0.983489	0	0	1.59774	1.98069	ANO1;TRPV4;HSPA13
positive regulation of pathway-restricted SMAD protein phosphorylation (GO:0010862)	3/47	0.289477	0.982835	0	0	1.59774	1.98069	BMP2;TGFB3;ENG
positive regulation of lipid kinase activity (GO:0090218)	2/27	0.293702	0.996517	0	0	1.85417	2.27171	PDGFRB;FGFR3
negative regulation of cell-matrix adhesion (GO:0001953)	2/27	0.293702	0.995855	0	0	1.85417	2.27171	ADAM15;SEMA3E
regulation of neurotransmitter secretion (GO:0046928)	2/27	0.293702	0.995194	0	0	1.85417	2.27171	RIMS2;CPLX1
regulation of blood vessel diameter (GO:0097746)	2/27	0.293702	0.994533	0	0	1.85417	2.27171	DHX8;NOS3
muscle fiber development (GO:0048747)	2/27	0.293702	0.993874	0	0	1.85417	2.27171	CHRNB1;DMD
phosphatidylcholine acyl-chain remodeling (GO:0036151)	2/27	0.293702	0.993215	0	0	1.85417	2.27171	LPCAT3;PLA2G10
negative regulation of smooth muscle cell proliferation (GO:0048662)	2/27	0.293702	0.992558	0	0	1.85417	2.27171	TGFB3;TPM1
endocytic recycling (GO:0032456)	2/27	0.293702	0.991901	0	0	1.85417	2.27171	EHD2;VPS53
negative regulation of microtubule polymerization or depolymerization (GO:0031111)	2/27	0.293702	0.991245	0	0	1.85417	2.27171	CLIP3;STMN2
cardiac muscle cell development (GO:0055013)	2/27	0.293702	0.99059	0	0	1.85417	2.27171	PDGFRB;OBSL1
Fc receptor mediated stimulatory signaling pathway (GO:0002431)	7/135	0.294965	0.994193	0	0	1.29792	1.58463	PAK1;PRKCD;WAS;CD3G;ACTB;ACTG1;VAV2
phagocytosis (GO:0006909)	7/135	0.294965	0.993537	0	0	1.29792	1.58463	GSN;LRP1;AXL;SLC11A1;ITGAV;CORO1A;TGM2
cellular protein metabolic process (GO:0044267)	22/484	0.296735	0.998837	0	0	1.13779	1.38232	CDKL3;USP25;GSN;SDC2;MMP2;FUCA2;IGFBP2;CP;FSTL1;CYR61;MRPL11;MRPL55;LOXL2;LGALS1;EVA1A;SPP1;GPC3;CPE;CTSH;IGFBP7;APOE;LMCD1
regulation of osteoblast differentiation (GO:0045667)	4/69	0.297155	0.999592	0	0	1.45109	1.7609	BMP2;NPNT;CYR61;FGFR2
positive regulation of plasma membrane bounded cell projection assembly (GO:0120034)	4/69	0.297155	0.998934	0	0	1.45109	1.7609	TGFB3;PALM;CDC42EP3;ARAP1
regulation of organelle organization (GO:0033043)	6/113	0.297525	0.999518	0	0	1.32909	1.61121	TBC1D30;STMN2;CAPN2;EZR;S100A9;S100A8
organonitrogen compound biosynthetic process (GO:1901566)	9/181	0.298828	1	0	0	1.24465	1.5034	GSTM4;NAALAD2;ASNS;DMD;SGMS2;CDO1;GLUL;PLPP2;GSTM5
transcription from RNA polymerase II promoter (GO:0006366)	22/485	0.300059	1	0	0	1.13544	1.36682	NOTCH3;INTS12;INTS14;TAF15;VDR;CPSF2;ZBTB1;ESRRG;GATA3;TTF2;KLF4;GLIS1;CTGF;MNT;MAF;SOX17;DDX39B;PTTG1;SOX18;PIR;RARB;TAF5
intrinsic apoptotic signaling pathway in response to DNA damage (GO:0008630)	3/48	0.300494	1	0	0	1.56446	1.88099	BCL3;CRIP1;BOK
regulation of epithelial cell migration (GO:0010632)	3/48	0.300494	1	0	0	1.56446	1.88099	GLIPR2;TACSTD2;CTSH
interferon-gamma-mediated signaling pathway (GO:0060333)	4/70	0.306221	1	0	0	1.43036	1.69276	PRKCD;TRIM26;CAMK2G;CD44
very-low-density lipoprotein particle remodeling (GO:0034372)	1/9	0.307193	1	0	0	2.78125	3.28266	APOE
secretory granule organization (GO:0033363)	1/9	0.307193	1	0	0	2.78125	3.28266	SRGN
adult heart development (GO:0007512)	1/9	0.307193	1	0	0	2.78125	3.28266	APELA
manganese ion transport (GO:0006828)	1/9	0.307193	1	0	0	2.78125	3.28266	SLC11A1
positive regulation of production of molecular mediator of immune response (GO:0002702)	1/9	0.307193	1	0	0	2.78125	3.28266	CD244
regulation of interleukin-6 biosynthetic process (GO:0045408)	1/9	0.307193	1	0	0	2.78125	3.28266	TIRAP
cellular response to interleukin-4 (GO:0071353)	1/9	0.307193	1	0	0	2.78125	3.28266	GATA3
anoikis (GO:0043276)	1/9	0.307193	1	0	0	2.78125	3.28266	DAPK2
postsynaptic membrane assembly (GO:0097104)	1/9	0.307193	1	0	0	2.78125	3.28266	NRXN2
regulation of T-helper 1 type immune response (GO:0002825)	1/9	0.307193	1	0	0	2.78125	3.28266	SLC11A1
regulation of SNARE complex assembly (GO:0035542)	1/9	0.307193	1	0	0	2.78125	3.28266	TMEM27
vasodilation (GO:0042311)	1/9	0.307193	1	0	0	2.78125	3.28266	NOS3
sphingomyelin metabolic process (GO:0006684)	1/9	0.307193	1	0	0	2.78125	3.28266	SGMS2
embryonic forelimb morphogenesis (GO:0035115)	1/9	0.307193	1	0	0	2.78125	3.28266	OSR2
negative regulation of natural killer cell mediated cytotoxicity (GO:0045953)	1/9	0.307193	1	0	0	2.78125	3.28266	SERPINB9
positive regulation of cholesterol esterification (GO:0010873)	1/9	0.307193	1	0	0	2.78125	3.28266	APOE
somatic recombination of immunoglobulin genes involved in immune response (GO:0002204)	1/9	0.307193	1	0	0	2.78125	3.28266	LIG4
ATP synthesis coupled electron transport (GO:0042773)	1/9	0.307193	1	0	0	2.78125	3.28266	COQ7
negative regulation of gluconeogenesis (GO:0045721)	1/9	0.307193	1	0	0	2.78125	3.28266	SIK1
chylomicron remodeling (GO:0034371)	1/9	0.307193	1	0	0	2.78125	3.28266	APOE
myelin assembly (GO:0032288)	1/9	0.307193	1	0	0	2.78125	3.28266	CNTNAP1
endosome to pigment granule transport (GO:0043485)	1/9	0.307193	1	0	0	2.78125	3.28266	CD63
nicotinamide nucleotide biosynthetic process (GO:0019359)	1/9	0.307193	1	0	0	2.78125	3.28266	NMNAT2
virion attachment to host cell (GO:0019062)	1/9	0.307193	1	0	0	2.78125	3.28266	NECTIN2
negative regulation of fibrinolysis (GO:0051918)	1/9	0.307193	1	0	0	2.78125	3.28266	THBD
positive regulation of T cell chemotaxis (GO:0010820)	1/9	0.307193	1	0	0	2.78125	3.28266	CXCL13
positive regulation of natural killer cell mediated immune response to tumor cell (GO:0002857)	1/9	0.307193	1	0	0	2.78125	3.28266	NECTIN2
positive regulation of autophagosome assembly (GO:2000786)	1/9	0.307193	1	0	0	2.78125	3.28266	LRSAM1
myeloid leukocyte mediated immunity (GO:0002444)	1/9	0.307193	1	0	0	2.78125	3.28266	SERPINB9
Notch signaling involved in heart development (GO:0061314)	1/9	0.307193	1	0	0	2.78125	3.28266	SNAI1
atrioventricular valve development (GO:0003171)	1/9	0.307193	1	0	0	2.78125	3.28266	BMP2
omega-hydroxylase P450 pathway (GO:0097267)	1/9	0.307193	1	0	0	2.78125	3.28266	CYP1B1
positive regulation of cell activation (GO:0050867)	1/9	0.307193	1	0	0	2.78125	3.28266	PLEK
cellular response to superoxide (GO:0071451)	1/9	0.307193	1	0	0	2.78125	3.28266	NOS3
endothelial cell chemotaxis (GO:0035767)	1/9	0.307193	1	0	0	2.78125	3.28266	CXCL13
postsynaptic density organization (GO:0097106)	1/9	0.307193	1	0	0	2.78125	3.28266	NRXN2
response to interleukin-4 (GO:0070670)	1/9	0.307193	1	0	0	2.78125	3.28266	GATA3
regulation of leukocyte degranulation (GO:0043300)	1/9	0.307193	1	0	0	2.78125	3.28266	UNC13D
protein autoprocessing (GO:0016540)	1/9	0.307193	1	0	0	2.78125	3.28266	TMPRSS2
cholesterol catabolic process (GO:0006707)	1/9	0.307193	1	0	0	2.78125	3.28266	APOE
granulocyte activation (GO:0036230)	1/9	0.307193	1	0	0	2.78125	3.28266	PRKCD
positive regulation of cytokine production involved in inflammatory response (GO:1900017)	1/9	0.307193	1	0	0	2.78125	3.28266	TICAM1
B cell homeostasis (GO:0001782)	1/9	0.307193	1	0	0	2.78125	3.28266	DOCK10
negative regulation of chromatin silencing (GO:0031936)	1/9	0.307193	0.999748	0	0	2.78125	3.28266	HMGA1
negative regulation of lipid localization (GO:1905953)	1/9	0.307193	0.999111	0	0	2.78125	3.28266	ITGAV
regulation of homotypic cell-cell adhesion (GO:0034110)	1/9	0.307193	0.998474	0	0	2.78125	3.28266	PRKCA
endosome to melanosome transport (GO:0035646)	1/9	0.307193	0.997839	0	0	2.78125	3.28266	CD63
T cell mediated immunity (GO:0002456)	1/9	0.307193	0.997204	0	0	2.78125	3.28266	SLC11A1
mast cell mediated immunity (GO:0002448)	1/9	0.307193	0.99657	0	0	2.78125	3.28266	SERPINB9
negative regulation of amyloid-beta formation (GO:1902430)	1/9	0.307193	0.995937	0	0	2.78125	3.28266	APOE
negative regulation of potassium ion transmembrane transport (GO:1901380)	1/9	0.307193	0.995304	0	0	2.78125	3.28266	CAV1
mesodermal cell differentiation (GO:0048333)	1/9	0.307193	0.994673	0	0	2.78125	3.28266	ITGA8
fatty acid homeostasis (GO:0055089)	1/9	0.307193	0.994042	0	0	2.78125	3.28266	APOE
establishment of epithelial cell apical/basal polarity (GO:0045198)	1/9	0.307193	0.993412	0	0	2.78125	3.28266	RHOA
histone phosphorylation (GO:0016572)	1/9	0.307193	0.992783	0	0	2.78125	3.28266	PRKCD
response to vitamin (GO:0033273)	1/9	0.307193	0.992155	0	0	2.78125	3.28266	SPP1
vitamin transmembrane transport (GO:0035461)	1/9	0.307193	0.991527	0	0	2.78125	3.28266	SLC46A1
cyclic nucleotide catabolic process (GO:0009214)	1/9	0.307193	0.9909	0	0	2.78125	3.28266	PDE4D
removal of superoxide radicals (GO:0019430)	1/9	0.307193	0.990274	0	0	2.78125	3.28266	NOS3
negative regulation of NIK/NF-kappaB signaling (GO:1901223)	1/9	0.307193	0.989649	0	0	2.78125	3.28266	TMSB4X
negative regulation of leukocyte chemotaxis (GO:0002689)	1/9	0.307193	0.989025	0	0	2.78125	3.28266	NBL1
ornithine metabolic process (GO:0006591)	1/9	0.307193	0.988401	0	0	2.78125	3.28266	AZIN1
megakaryocyte differentiation (GO:0030219)	1/9	0.307193	0.987778	0	0	2.78125	3.28266	TAL1
response to UV-C (GO:0010225)	1/9	0.307193	0.987156	0	0	2.78125	3.28266	BCL3
actin filament reorganization (GO:0090527)	1/9	0.307193	0.986535	0	0	2.78125	3.28266	GSN
poly-N-acetyllactosamine biosynthetic process (GO:0030311)	1/9	0.307193	0.985915	0	0	2.78125	3.28266	B3GALT4
long-chain fatty acid biosynthetic process (GO:0042759)	1/9	0.307193	0.985295	0	0	2.78125	3.28266	ACOT7
pericardium development (GO:0060039)	1/9	0.307193	0.984676	0	0	2.78125	3.28266	BMP2
sterol catabolic process (GO:0016127)	1/9	0.307193	0.984058	0	0	2.78125	3.28266	APOE
regulation of interferon-gamma secretion (GO:1902713)	1/9	0.307193	0.983441	0	0	2.78125	3.28266	CD244
regulation of ER-associated ubiquitin-dependent protein catabolic process (GO:1903069)	1/9	0.307193	0.982824	0	0	2.78125	3.28266	CAV1
regulation of mast cell activation (GO:0033003)	1/9	0.307193	0.982208	0	0	2.78125	3.28266	NECTIN2
regulation of mast cell activation involved in immune response (GO:0033006)	1/9	0.307193	0.981593	0	0	2.78125	3.28266	UNC13D
mature B cell differentiation involved in immune response (GO:0002313)	1/9	0.307193	0.980979	0	0	2.78125	3.28266	DOCK10
positive regulation of natural killer cell mediated cytotoxicity directed against tumor cell target (GO:0002860)	1/9	0.307193	0.980366	0	0	2.78125	3.28266	NECTIN2
regulation of morphogenesis of an epithelium (GO:1905330)	1/9	0.307193	0.979753	0	0	2.78125	3.28266	FGFR2
neurotrophin TRK receptor signaling pathway (GO:0048011)	1/9	0.307193	0.979141	0	0	2.78125	3.28266	NGF
positive regulation of ion transmembrane transport (GO:0034767)	1/9	0.307193	0.97853	0	0	2.78125	3.28266	ANO6
synaptic transmission, cholinergic (GO:0007271)	2/28	0.308642	0.982533	0	0	1.78795	2.10186	CHRNB1;APOE
positive regulation of phospholipid metabolic process (GO:1903727)	2/28	0.308642	0.981921	0	0	1.78795	2.10186	PDGFRB;FGFR3
cardiac muscle cell action potential involved in contraction (GO:0086002)	2/28	0.308642	0.981309	0	0	1.78795	2.10186	GJA1;PKP2
positive regulation of calcium-mediated signaling (GO:0050850)	2/28	0.308642	0.980698	0	0	1.78795	2.10186	CDH13;LMCD1
neural crest cell migration (GO:0001755)	2/28	0.308642	0.980088	0	0	1.78795	2.10186	SEMA3B;SEMA3E
ventricular septum development (GO:0003281)	2/28	0.308642	0.979478	0	0	1.78795	2.10186	CITED2;GATA3
regulation of cell morphogenesis (GO:0022604)	2/28	0.308642	0.978869	0	0	1.78795	2.10186	PDPN;CD44
regulation of actin polymerization or depolymerization (GO:0008064)	2/28	0.308642	0.978261	0	0	1.78795	2.10186	WDR1;WAS
neuron projection extension (GO:1990138)	2/28	0.308642	0.977654	0	0	1.78795	2.10186	CDKL3;ALCAM
transcription initiation from RNA polymerase II promoter (GO:0006367)	8/160	0.309298	0.979122	0	0	1.25156	1.46865	TAF7L;NOTCH3;TAF15;VDR;RARB;ESRRG;TAF5;CTGF
glutathione metabolic process (GO:0006749)	3/49	0.311532	0.985583	0	0	1.53253	1.78732	GSTM4;GGT5;GSTM5
regulation of release of sequestered calcium ion into cytosol (GO:0051279)	3/49	0.311532	0.984973	0	0	1.53253	1.78732	PDE4D;APLNR;DMD
regulation of cation channel activity (GO:2001257)	4/71	0.315315	0.996316	0	0	1.41021	1.62765	AHNAK;PDE4D;DMD;MMP9
regulation of cell communication (GO:0010646)	4/71	0.315315	0.995699	0	0	1.41021	1.62765	SOCS2;DHX8;NGF;MGLL
MAPK cascade (GO:0000165)	13/278	0.320179	1	0	0	1.17053	1.33308	PTGER4;PDGFRB;SHC1;PDGFA;RASAL1;RASGEF1A;IL1B;CTSH;ITGAV;KRAS;FGFR3;CAMK2G;FGFR2
cellular response to fibroblast growth factor stimulus (GO:0044344)	5/94	0.32234	1	0	0	1.33145	1.5074	FGFBP1;PTPN11;FGFR3;CD44;FGFR2
negative regulation of nucleic acid-templated transcription (GO:1903507)	20/444	0.322431	1	0	0	1.12754	1.27622	SHC1;CITED2;VDR;ARID5A;HMGA1;GATA3;NR2F2;ZBTB33;IKZF1;KLF4;GLIS2;LOXL2;FOXS1;BMP2;SFRP2;SOX18;ID2;RIOX2;BCL3;SOX7
myeloid leukocyte differentiation (GO:0002573)	3/50	0.32258	1	0	0	1.50188	1.69923	CASP8;PIR;MMP9
receptor internalization (GO:0031623)	3/50	0.32258	1	0	0	1.50188	1.69923	LRP1;CAV1;LDLRAP1
regulation of striated muscle contraction (GO:0006942)	2/29	0.323517	1	0	0	1.7263	1.94813	TNNT3;DMD
positive regulation of myeloid cell differentiation (GO:0045639)	2/29	0.323517	1	0	0	1.7263	1.94813	SCIN;TAL1
positive regulation of interleukin-1 secretion (GO:0050716)	2/29	0.323517	1	0	0	1.7263	1.94813	NLRP2;TRIM16
negative regulation of lymphocyte proliferation (GO:0050672)	2/29	0.323517	1	0	0	1.7263	1.94813	SDC4;TNFRSF21
regulation of keratinocyte differentiation (GO:0045616)	2/29	0.323517	1	0	0	1.7263	1.94813	VDR;TRIM16
positive regulation of epidermal growth factor receptor signaling pathway (GO:0045742)	2/29	0.323517	1	0	0	1.7263	1.94813	ARAP1;MMP9
semaphorin-plexin signaling pathway (GO:0071526)	2/29	0.323517	1	0	0	1.7263	1.94813	SEMA3B;SEMA3E
skeletal muscle organ development (GO:0060538)	2/29	0.323517	1	0	0	1.7263	1.94813	MYL6;CAV1
respiratory system development (GO:0060541)	2/29	0.323517	1	0	0	1.7263	1.94813	PDPN;FGFR2
striated muscle tissue development (GO:0014706)	2/29	0.323517	1	0	0	1.7263	1.94813	MYL6;CAV1
cellular response to cadmium ion (GO:0071276)	2/29	0.323517	1	0	0	1.7263	1.94813	FOS;MMP9
regulation of macrophage derived foam cell differentiation (GO:0010743)	2/29	0.323517	1	0	0	1.7263	1.94813	PLA2G10;ITGAV
TRIF-dependent toll-like receptor signaling pathway (GO:0035666)	2/29	0.323517	1	0	0	1.7263	1.94813	CASP8;TICAM1
lung development (GO:0030324)	2/29	0.323517	1	0	0	1.7263	1.94813	PDPN;FGFR2
cardiac muscle cell action potential (GO:0086001)	2/29	0.323517	1	0	0	1.7263	1.94813	PKP2;DMD
lysosomal transport (GO:0007041)	4/72	0.324431	1	0	0	1.39063	1.5654	AP4M1;VPS53;NCOA4;VPS54
negative regulation of cysteine-type endopeptidase activity (GO:2000117)	4/72	0.324431	1	0	0	1.39063	1.5654	NGF;KLF4;CD44;AQP1
negative regulation of cell cycle (GO:0045786)	4/72	0.324431	1	0	0	1.39063	1.5654	BMP2;BTG1;GATA3;NR2F2
positive regulation of Wnt signaling pathway (GO:0030177)	7/140	0.327028	1	0	0	1.25156	1.39889	BMP2;SFRP2;DAAM2;CAV1;SULF1;FGFR2;WLS
cellular protein localization (GO:0034613)	15/327	0.328543	1	0	0	1.14822	1.27808	RAB3B;RAB2A;NSF;CD63;CD74;COPB2;CNTNAP1;FBLN5;AP4M1;SEC23IP;TBC1D30;CPE;DMD;EZR;WLS
cytosolic transport (GO:0016482)	6/118	0.332791	1	0	0	1.27278	1.40036	AP4M1;MYO1D;TMEM87A;GOSR2;VPS53;VPS54
B cell activation (GO:0042113)	4/73	0.333564	1	0	0	1.37158	1.50588	TPD52;CD40;CASP8;ITGA4
canonical Wnt signaling pathway (GO:0060070)	4/73	0.333564	1	0	0	1.37158	1.50588	SFRP2;CAV1;WNT9B;GATA3
positive regulation of inflammatory response (GO:0050729)	4/73	0.333564	1	0	0	1.37158	1.50588	PTGER4;TICAM1;S100A9;S100A8
regulation of peptide hormone secretion (GO:0090276)	4/73	0.333564	1	0	0	1.37158	1.50588	DPP4;PAX8;IL1B;PRKCA
regulation of protein complex assembly (GO:0043254)	4/73	0.333564	1	0	0	1.37158	1.50588	GSN;TAL1;PTPN11;MPP7
arachidonic acid metabolic process (GO:0019369)	3/51	0.333629	1	0	0	1.47243	1.61632	PLA2G10;CYP1B1;MGLL
coenzyme metabolic process (GO:0006732)	3/51	0.333629	1	0	0	1.47243	1.61632	ACOT9;ACOT7;FPGS
negative regulation of viral-induced cytoplasmic pattern recognition receptor signaling pathway (GO:0039532)	1/10	0.334883	1	0	0	2.50313	2.73836	RNF125
regulation of phospholipase C activity (GO:1900274)	1/10	0.334883	1	0	0	2.50313	2.73836	PDGFRB
regulation of chromatin organization (GO:1902275)	1/10	0.334883	1	0	0	2.50313	2.73836	SETD5
negative regulation of cellular protein catabolic process (GO:1903363)	1/10	0.334883	1	0	0	2.50313	2.73836	ANXA2
negative regulation of cholesterol transport (GO:0032375)	1/10	0.334883	1	0	0	2.50313	2.73836	PLA2G10
cellular response to growth hormone stimulus (GO:0071378)	1/10	0.334883	1	0	0	2.50313	2.73836	SOCS2
positive regulation of cytoplasmic transport (GO:1903651)	1/10	0.334883	1	0	0	2.50313	2.73836	EZR
gas transport (GO:0015669)	1/10	0.334883	1	0	0	2.50313	2.73836	AQP1
leukotriene D4 metabolic process (GO:1901748)	1/10	0.334883	1	0	0	2.50313	2.73836	GGT5
regulation of platelet-derived growth factor receptor signaling pathway (GO:0010640)	1/10	0.334883	1	0	0	2.50313	2.73836	PTPRJ
response to laminar fluid shear stress (GO:0034616)	1/10	0.334883	1	0	0	2.50313	2.73836	KLF4
nerve growth factor signaling pathway (GO:0038180)	1/10	0.334883	1	0	0	2.50313	2.73836	NGF
regulation of respiratory burst (GO:0060263)	1/10	0.334883	1	0	0	2.50313	2.73836	JCHAIN
glutamine metabolic process (GO:0006541)	1/10	0.334883	1	0	0	2.50313	2.73836	GLUL
positive regulation of intracellular steroid hormone receptor signaling pathway (GO:0033145)	1/10	0.334883	1	0	0	2.50313	2.73836	PAK1
creatine metabolic process (GO:0006600)	1/10	0.334883	1	0	0	2.50313	2.73836	CKB
cell differentiation involved in metanephros development (GO:0072202)	1/10	0.334883	1	0	0	2.50313	2.73836	PAX8
chylomicron assembly (GO:0034378)	1/10	0.334883	1	0	0	2.50313	2.73836	APOE
regulation of granulocyte differentiation (GO:0030852)	1/10	0.334883	1	0	0	2.50313	2.73836	EVI2B
glycoprotein catabolic process (GO:0006516)	1/10	0.334883	1	0	0	2.50313	2.73836	ADAMTS9
telomere maintenance in response to DNA damage (GO:0043247)	1/10	0.334883	1	0	0	2.50313	2.73836	DCLRE1A
negative regulation of B cell proliferation (GO:0030889)	1/10	0.334883	1	0	0	2.50313	2.73836	TNFRSF21
actin filament depolymerization (GO:0030042)	1/10	0.334883	1	0	0	2.50313	2.73836	WDR1
regulation of histone phosphorylation (GO:0033127)	1/10	0.334883	1	0	0	2.50313	2.73836	IL1B
regulation of natural killer cell mediated cytotoxicity directed against tumor cell target (GO:0002858)	1/10	0.334883	1	0	0	2.50313	2.73836	NECTIN2
protein localization to synapse (GO:0035418)	1/10	0.334883	1	0	0	2.50313	2.73836	NRXN2
motor neuron axon guidance (GO:0008045)	1/10	0.334883	1	0	0	2.50313	2.73836	CHN1
positive regulation of reproductive process (GO:2000243)	1/10	0.334883	1	0	0	2.50313	2.73836	APELA
positive regulation of T cell receptor signaling pathway (GO:0050862)	1/10	0.334883	1	0	0	2.50313	2.73836	NECTIN2
regulation of DNA damage checkpoint (GO:2000001)	1/10	0.334883	1	0	0	2.50313	2.73836	DDX39B
negative regulation of protein maturation (GO:1903318)	1/10	0.334883	1	0	0	2.50313	2.73836	SERPINE2
positive regulation of smooth muscle cell migration (GO:0014911)	1/10	0.334883	1	0	0	2.50313	2.73836	PDGFRB
regulation of podosome assembly (GO:0071801)	1/10	0.334883	1	0	0	2.50313	2.73836	GSN
leukotriene D4 biosynthetic process (GO:1901750)	1/10	0.334883	1	0	0	2.50313	2.73836	GGT5
polarized epithelial cell differentiation (GO:0030859)	1/10	0.334883	1	0	0	2.50313	2.73836	RHOA
negative regulation of transcription from RNA polymerase II promoter in response to stress (GO:0097201)	1/10	0.334883	1	0	0	2.50313	2.73836	CITED2
coenzyme A metabolic process (GO:0015936)	1/10	0.334883	1	0	0	2.50313	2.73836	ACOT7
ganglioside biosynthetic process (GO:0001574)	1/10	0.334883	1	0	0	2.50313	2.73836	B3GALT4
negative regulation of pathway-restricted SMAD protein phosphorylation (GO:0060394)	1/10	0.334883	1	0	0	2.50313	2.73836	PMEPA1
positive regulation of interleukin-13 production (GO:0032736)	1/10	0.334883	1	0	0	2.50313	2.73836	GATA3
chaperone-mediated protein transport (GO:0072321)	1/10	0.334883	1	0	0	2.50313	2.73836	CLIP3
protein kinase A signaling (GO:0010737)	1/10	0.334883	1	0	0	2.50313	2.73836	EZR
poly-N-acetyllactosamine metabolic process (GO:0030309)	1/10	0.334883	1	0	0	2.50313	2.73836	B3GALT4
T cell homeostasis (GO:0043029)	1/10	0.334883	1	0	0	2.50313	2.73836	PMAIP1
positive regulation of execution phase of apoptosis (GO:1900119)	1/10	0.334883	1	0	0	2.50313	2.73836	BOK
urate transport (GO:0015747)	1/10	0.334883	1	0	0	2.50313	2.73836	SLC17A1
Wnt signaling pathway involved in midbrain dopaminergic neuron differentiation (GO:1904953)	1/10	0.334883	1	0	0	2.50313	2.73836	WNT9B
endothelial tube morphogenesis (GO:0061154)	1/10	0.334883	1	0	0	2.50313	2.73836	RHOA
response to histamine (GO:0034776)	1/10	0.334883	1	0	0	2.50313	2.73836	DHX8
medium-chain fatty acid metabolic process (GO:0051791)	1/10	0.334883	1	0	0	2.50313	2.73836	ACOT7
positive regulation of mRNA splicing, via spliceosome (GO:0048026)	1/10	0.334883	1	0	0	2.50313	2.73836	CELF3
regulation of dendritic cell apoptotic process (GO:2000668)	1/10	0.334883	1	0	0	2.50313	2.73836	AXL
regulation of phospholipid metabolic process (GO:1903725)	1/10	0.334883	1	0	0	2.50313	2.73836	PIK3R3
regulation of plasminogen activation (GO:0010755)	1/10	0.334883	1	0	0	2.50313	2.73836	SERPINE2
forelimb morphogenesis (GO:0035136)	1/10	0.334883	1	0	0	2.50313	2.73836	OSR2
ketone body metabolic process (GO:1902224)	1/10	0.334883	1	0	0	2.50313	2.73836	HMGCS2
regulation of T cell apoptotic process (GO:0070232)	1/10	0.334883	1	0	0	2.50313	2.73836	LGALS3
smooth muscle cell differentiation (GO:0051145)	1/10	0.334883	1	0	0	2.50313	2.73836	EDNRB
intracellular cholesterol transport (GO:0032367)	1/10	0.334883	1	0	0	2.50313	2.73836	LDLRAP1
thyroid hormone generation (GO:0006590)	1/10	0.334883	0.999946	0	0	2.50313	2.73836	CPQ
negative regulation of glucose transport (GO:0010829)	1/10	0.334883	0.999361	0	0	2.50313	2.73836	IL1B
regulation of T cell chemotaxis (GO:0010819)	1/10	0.334883	0.998777	0	0	2.50313	2.73836	CXCL13
positive regulation of epidermal growth factor-activated receptor activity (GO:0045741)	1/10	0.334883	0.998193	0	0	2.50313	2.73836	ADRA2B
negative regulation of response to cytokine stimulus (GO:0060761)	1/10	0.334883	0.997611	0	0	2.50313	2.73836	KLF4
cellular response to thyroid hormone stimulus (GO:0097067)	1/10	0.334883	0.997029	0	0	2.50313	2.73836	CTSH
amino sugar metabolic process (GO:0006040)	1/10	0.334883	0.996447	0	0	2.50313	2.73836	ST6GAL1
regulation of actin filament length (GO:0030832)	1/10	0.334883	0.995866	0	0	2.50313	2.73836	WAS
energy coupled proton transmembrane transport, against electrochemical gradient (GO:0015988)	1/10	0.334883	0.995286	0	0	2.50313	2.73836	ATP12A
regulation of cytoplasmic translational elongation (GO:1900247)	1/10	0.334883	0.994707	0	0	2.50313	2.73836	DPH3
N-acetylneuraminate metabolic process (GO:0006054)	1/10	0.334883	0.994128	0	0	2.50313	2.73836	ST6GAL1
muscle cell migration (GO:0014812)	1/10	0.334883	0.993551	0	0	2.50313	2.73836	THBS4
astrocyte development (GO:0014002)	1/10	0.334883	0.992973	0	0	2.50313	2.73836	CNTF
positive regulation of cardiac muscle cell differentiation (GO:2000727)	1/10	0.334883	0.992397	0	0	2.50313	2.73836	EDN1
positive regulation of protein metabolic process (GO:0051247)	5/96	0.338216	1	0	0	1.30371	1.41332	NSF;LRP1;PLA2G10;APOE;KLF4
regulation of cell death (GO:0010941)	5/96	0.338216	1	0	0	1.30371	1.41332	LRP1;CRYAB;CYR61;CTGF;SLC25A24
connective tissue development (GO:0061448)	2/30	0.338309	1	0	0	1.66875	1.80859	SULF1;CD44
activation of protein kinase B activity (GO:0032148)	2/30	0.338309	1	0	0	1.66875	1.80859	NTRK3;ADRA2B
negative regulation of DNA biosynthetic process (GO:2000279)	2/30	0.338309	0.999646	0	0	1.66875	1.80859	STN1;ANKRD1
multivesicular body assembly (GO:0036258)	2/30	0.338309	0.999068	0	0	1.66875	1.80859	VPS37C;CHMP6
regulation of ARF protein signal transduction (GO:0032012)	2/30	0.338309	0.99849	0	0	1.66875	1.80859	ACAP1;ARAP1
MyD88-independent toll-like receptor signaling pathway (GO:0002756)	2/30	0.338309	0.997913	0	0	1.66875	1.80859	CASP8;TICAM1
protein localization to lysosome (GO:0061462)	2/30	0.338309	0.997336	0	0	1.66875	1.80859	AP4M1;NCOA4
positive regulation of phospholipase C activity (GO:0010863)	2/30	0.338309	0.996761	0	0	1.66875	1.80859	PDGFRB;AVPR1A
phosphatidylinositol 3-kinase signaling (GO:0014065)	2/30	0.338309	0.996185	0	0	1.66875	1.80859	EDN1;GATA3
positive regulation of B cell proliferation (GO:0030890)	2/30	0.338309	0.995611	0	0	1.66875	1.80859	CD74;TIRAP
negative regulation of cell morphogenesis involved in differentiation (GO:0010771)	2/30	0.338309	0.995037	0	0	1.66875	1.80859	TACSTD2;RHOA
regulation of cell migration involved in sprouting angiogenesis (GO:0090049)	2/30	0.338309	0.994464	0	0	1.66875	1.80859	KLF4;RHOA
acylglycerol catabolic process (GO:0046464)	2/30	0.338309	0.993891	0	0	1.66875	1.80859	APOE;MGLL
cellular response to cAMP (GO:0071320)	2/30	0.338309	0.993319	0	0	1.66875	1.80859	EZR;AQP1
regulation of mitotic cell cycle (GO:0007346)	8/165	0.339164	0.995257	0	0	1.21364	1.31227	PARP3;PAK1;BTG1;TAL1;ASNS;PRKCA;SIK1;OBSL1
enzyme linked receptor protein signaling pathway (GO:0007167)	6/120	0.347045	1	0	0	1.25156	1.32453	TEC;SHC1;TNK2;NTRK3;PTN;NGF
alpha-amino acid metabolic process (GO:1901605)	2/31	0.353	1	0	0	1.61492	1.6816	HDC;CKB
secondary alcohol metabolic process (GO:1902652)	2/31	0.353	1	0	0	1.61492	1.6816	APOE;LDLRAP1
anterograde axonal transport (GO:0008089)	2/31	0.353	1	0	0	1.61492	1.6816	KIF3A;AP3S1
negative regulation of extrinsic apoptotic signaling pathway via death domain receptors (GO:1902042)	2/31	0.353	1	0	0	1.61492	1.6816	CASP8;NOS3
multivesicular body organization (GO:0036257)	2/31	0.353	1	0	0	1.61492	1.6816	VPS37C;CHMP6
regulation of protein autophosphorylation (GO:0031952)	2/31	0.353	1	0	0	1.61492	1.6816	PDGFA;ENG
positive regulation of interleukin-1 beta production (GO:0032731)	2/31	0.353	1	0	0	1.61492	1.6816	NLRP2;TRIM16
cellular zinc ion homeostasis (GO:0006882)	2/31	0.353	1	0	0	1.61492	1.6816	S100A9;S100A8
positive regulation of insulin secretion (GO:0032024)	2/31	0.353	1	0	0	1.61492	1.6816	ANO1;TMEM27
response to cadmium ion (GO:0046686)	2/31	0.353	1	0	0	1.61492	1.6816	FOS;MMP9
regulation of cytokine secretion (GO:0050707)	2/31	0.353	1	0	0	1.61492	1.6816	PTGER4;SRGN
positive regulation of protein dephosphorylation (GO:0035307)	2/31	0.353	1	0	0	1.61492	1.6816	PDGFRB;PRKCD
regulation of protein tyrosine kinase activity (GO:0061097)	2/31	0.353	1	0	0	1.61492	1.6816	SHC1;CAV1
phosphatidylinositol biosynthetic process (GO:0006661)	5/98	0.35415	1	0	0	1.27711	1.32568	PLEKHA2;PITPNM3;PIK3R3;SYNJ2;PTPN13
positive regulation of tyrosine phosphorylation of STAT protein (GO:0042531)	3/53	0.355695	1	0	0	1.41687	1.46459	CD40;CNTF;FGFR3
neutrophil chemotaxis (GO:0030593)	3/53	0.355695	1	0	0	1.41687	1.46459	LGALS3;S100A9;S100A8
regulation of calcium ion-dependent exocytosis (GO:0017158)	3/53	0.355695	1	0	0	1.41687	1.46459	RIMS2;TMEM27;SYT12
endocytosis (GO:0006897)	12/263	0.360438	1	0	0	1.14211	1.16545	LRSAM1;LRP1;AXL;SLC11A1;CAV1;WAS;APOE;LDLRAP1;STEAP2;CORO1A;PDLIM7;JCHAIN
hemopoiesis (GO:0030097)	4/76	0.361011	1	0	0	1.31744	1.34226	TAL1;PLEK;TIRAP;FGFR2
sulfur compound biosynthetic process (GO:0044272)	6/122	0.361352	1	0	0	1.23105	1.25309	GGT5;GSTM4;HS3ST3B1;CSPG4;CDO1;GSTM5
L-phenylalanine catabolic process (GO:0006559)	1/11	0.361467	1	0	0	2.27557	2.31558	FAH
replicative senescence (GO:0090399)	1/11	0.361467	1	0	0	2.27557	2.31558	MME
regulation of myeloid leukocyte mediated immunity (GO:0002886)	1/11	0.361467	1	0	0	2.27557	2.31558	UNC13D
regulation of feeding behavior (GO:0060259)	1/11	0.361467	1	0	0	2.27557	2.31558	AGRP
mononuclear cell differentiation (GO:1903131)	1/11	0.361467	1	0	0	2.27557	2.31558	PIR
intracellular protein transmembrane transport (GO:0065002)	1/11	0.361467	1	0	0	2.27557	2.31558	SRP9
positive regulation by host of viral process (GO:0044794)	1/11	0.361467	1	0	0	2.27557	2.31558	APOE
import across plasma membrane (GO:0098739)	1/11	0.361467	1	0	0	2.27557	2.31558	SLC46A1
positive regulation of extracellular matrix organization (GO:1903055)	1/11	0.361467	1	0	0	2.27557	2.31558	PDPN
interleukin-2-mediated signaling pathway (GO:0038110)	1/11	0.361467	1	0	0	2.27557	2.31558	SHC1
positive regulation of nuclear-transcribed mRNA poly(A) tail shortening (GO:0060213)	1/11	0.361467	1	0	0	2.27557	2.31558	TOB1
T-helper cell differentiation (GO:0042093)	1/11	0.361467	1	0	0	2.27557	2.31558	PTGER4
T cell differentiation in thymus (GO:0033077)	1/11	0.361467	1	0	0	2.27557	2.31558	LIG4
calcineurin-NFAT signaling cascade (GO:0033173)	1/11	0.361467	1	0	0	2.27557	2.31558	ADGRB2
modulation by host of viral process (GO:0044788)	1/11	0.361467	1	0	0	2.27557	2.31558	APOE
myosin filament assembly (GO:0031034)	1/11	0.361467	1	0	0	2.27557	2.31558	OBSL1
activation of cysteine-type endopeptidase activity involved in apoptotic signaling pathway (GO:0097296)	1/11	0.361467	1	0	0	2.27557	2.31558	CASP8
purine nucleobase metabolic process (GO:0006144)	1/11	0.361467	1	0	0	2.27557	2.31558	GDA
relaxation of cardiac muscle (GO:0055119)	1/11	0.361467	1	0	0	2.27557	2.31558	RGS2
regulation of integrin-mediated signaling pathway (GO:2001044)	1/11	0.361467	1	0	0	2.27557	2.31558	CD63
regulation of hemopoiesis (GO:1903706)	1/11	0.361467	1	0	0	2.27557	2.31558	LGALS3
negative regulation of amyloid precursor protein catabolic process (GO:1902992)	1/11	0.361467	1	0	0	2.27557	2.31558	APOE
response to axon injury (GO:0048678)	1/11	0.361467	1	0	0	2.27557	2.31558	RTN4RL1
monocyte differentiation (GO:0030224)	1/11	0.361467	1	0	0	2.27557	2.31558	PIR
T cell proliferation (GO:0042098)	1/11	0.361467	1	0	0	2.27557	2.31558	SLC11A1
regulation of ceramide biosynthetic process (GO:2000303)	1/11	0.361467	1	0	0	2.27557	2.31558	PRKCD
transcytosis (GO:0045056)	1/11	0.361467	1	0	0	2.27557	2.31558	LRP1
regulation of nuclear-transcribed mRNA poly(A) tail shortening (GO:0060211)	1/11	0.361467	1	0	0	2.27557	2.31558	TOB1
cellular response to interleukin-2 (GO:0071352)	1/11	0.361467	1	0	0	2.27557	2.31558	SHC1
relaxation of muscle (GO:0090075)	1/11	0.361467	1	0	0	2.27557	2.31558	RGS2
histone mRNA catabolic process (GO:0071044)	1/11	0.361467	1	0	0	2.27557	2.31558	PAPD4
negative regulation of receptor binding (GO:1900121)	1/11	0.361467	1	0	0	2.27557	2.31558	ADAM15
regulation of cholesterol esterification (GO:0010872)	1/11	0.361467	1	0	0	2.27557	2.31558	APOE
negative regulation of potassium ion transport (GO:0043267)	1/11	0.361467	1	0	0	2.27557	2.31558	CAV1
phosphate ion homeostasis (GO:0055062)	1/11	0.361467	1	0	0	2.27557	2.31558	XPR1
arginine metabolic process (GO:0006525)	1/11	0.361467	1	0	0	2.27557	2.31558	NOS3
response to nitric oxide (GO:0071731)	1/11	0.361467	1	0	0	2.27557	2.31558	AQP1
negative regulation of heart contraction (GO:0045822)	1/11	0.361467	1	0	0	2.27557	2.31558	PDE4D
negative regulation of cardiac muscle hypertrophy (GO:0010614)	1/11	0.361467	1	0	0	2.27557	2.31558	RGS2
regulation of synaptic vesicle cycle (GO:0098693)	1/11	0.361467	1	0	0	2.27557	2.31558	RIMS2
angiotensin maturation (GO:0002003)	1/11	0.361467	1	0	0	2.27557	2.31558	MME
cellular response to increased oxygen levels (GO:0036295)	1/11	0.361467	1	0	0	2.27557	2.31558	CAV1
retinal metabolic process (GO:0042574)	1/11	0.361467	1	0	0	2.27557	2.31558	CYP1B1
positive regulation of sodium ion transmembrane transporter activity (GO:2000651)	1/11	0.361467	1	0	0	2.27557	2.31558	DMD
positive regulation of glucose metabolic process (GO:0010907)	1/11	0.361467	1	0	0	2.27557	2.31558	PMAIP1
epithelial cell-cell adhesion (GO:0090136)	1/11	0.361467	1	0	0	2.27557	2.31558	THBS4
response to thyroid hormone (GO:0097066)	1/11	0.361467	1	0	0	2.27557	2.31558	CTSH
L-serine metabolic process (GO:0006563)	1/11	0.361467	1	0	0	2.27557	2.31558	SDSL
embryonic hemopoiesis (GO:0035162)	1/11	0.361467	1	0	0	2.27557	2.31558	TAL1
erythrose 4-phosphate/phosphoenolpyruvate family amino acid catabolic process (GO:1902222)	1/11	0.361467	1	0	0	2.27557	2.31558	FAH
regulation of receptor biosynthetic process (GO:0010869)	1/11	0.361467	1	0	0	2.27557	2.31558	EDN1
midbrain dopaminergic neuron differentiation (GO:1904948)	1/11	0.361467	1	0	0	2.27557	2.31558	WNT9B
regulation of chromatin silencing (GO:0031935)	1/11	0.361467	1	0	0	2.27557	2.31558	HMGA1
response to corticosteroid (GO:0031960)	1/11	0.361467	1	0	0	2.27557	2.31558	ADAM9
urate metabolic process (GO:0046415)	1/11	0.361467	1	0	0	2.27557	2.31558	SLC17A1
alcohol catabolic process (GO:0046164)	1/11	0.361467	1	0	0	2.27557	2.31558	APOE
RNA polymerase II transcriptional preinitiation complex assembly (GO:0051123)	1/11	0.361467	1	0	0	2.27557	2.31558	TAF7L
hepatocyte growth factor receptor signaling pathway (GO:0048012)	1/11	0.361467	1	0	0	2.27557	2.31558	PAK1
isotype switching (GO:0045190)	1/11	0.361467	1	0	0	2.27557	2.31558	LIG4
L-phenylalanine metabolic process (GO:0006558)	1/11	0.361467	1	0	0	2.27557	2.31558	FAH
cellular response to prostaglandin stimulus (GO:0071379)	1/11	0.361467	1	0	0	2.27557	2.31558	PTGER4
postsynapse assembly (GO:0099068)	1/11	0.361467	1	0	0	2.27557	2.31558	NRXN2
regulation of lipid kinase activity (GO:0043550)	1/11	0.361467	1	0	0	2.27557	2.31558	PIK3R3
morphogenesis of an epithelial sheet (GO:0002011)	1/11	0.361467	1	0	0	2.27557	2.31558	LIN7C
positive regulation of superoxide anion generation (GO:0032930)	1/11	0.361467	1	0	0	2.27557	2.31558	PRKCD
embryonic eye morphogenesis (GO:0048048)	1/11	0.361467	1	0	0	2.27557	2.31558	EFEMP1
negative regulation of bone mineralization (GO:0030502)	1/11	0.361467	1	0	0	2.27557	2.31558	SRGN
pyrimidine nucleoside catabolic process (GO:0046135)	1/11	0.361467	1	0	0	2.27557	2.31558	NT5E
positive regulation of receptor biosynthetic process (GO:0010870)	1/11	0.361467	1	0	0	2.27557	2.31558	EDN1
regulation of non-canonical Wnt signaling pathway (GO:2000050)	1/11	0.361467	1	0	0	2.27557	2.31558	DAAM2
somite development (GO:0061053)	1/11	0.361467	1	0	0	2.27557	2.31558	SFRP2
internal protein amino acid acetylation (GO:0006475)	1/11	0.361467	1	0	0	2.27557	2.31558	EHHADH
dendrite morphogenesis (GO:0048813)	2/32	0.367574	1	0	0	1.56446	1.56575	DOCK10;SDC2
central nervous system neuron differentiation (GO:0021953)	2/32	0.367574	1	0	0	1.56446	1.56575	WNT9B;CEND1
negative regulation of BMP signaling pathway (GO:0030514)	2/32	0.367574	1	0	0	1.56446	1.56575	SKIL;NBL1
regulation of potassium ion transmembrane transport (GO:1901379)	2/32	0.367574	1	0	0	1.56446	1.56575	CD63;CAV1
negative regulation of fat cell differentiation (GO:0045599)	2/32	0.367574	1	0	0	1.56446	1.56575	ZADH2;GATA3
positive regulation of transcription factor import into nucleus (GO:0042993)	2/32	0.367574	1	0	0	1.56446	1.56575	IL1B;RHOA
positive regulation of calcium ion transport into cytosol (GO:0010524)	2/32	0.367574	1	0	0	1.56446	1.56575	CAV1;APLNR
oxoacid metabolic process (GO:0043436)	2/32	0.367574	1	0	0	1.56446	1.56575	PPA1;SULF1
ceramide biosynthetic process (GO:0046513)	2/32	0.367574	1	0	0	1.56446	1.56575	B3GALT4;SGMS2
protein oligomerization (GO:0051259)	10/217	0.367906	1	0	0	1.15352	1.15343	AHNAK;TRAPPC10;CAV1;ZBTB1;CD3G;IKZF1;CLDN1;CRYAB;CAMK2G;BOK
tumor necrosis factor-mediated signaling pathway (GO:0033209)	6/123	0.368519	1	0	0	1.22104	1.21892	CD40;TNFRSF12A;TNFSF15;TMSB4X;LTB;TNFRSF21
cellular response to tumor necrosis factor (GO:0071356)	9/194	0.371706	1	0	0	1.16125	1.14923	CD40;TNFRSF12A;TNFSF15;TMSB4X;ANKRD1;GATA3;LTB;NPNT;TNFRSF21
long-chain fatty acid metabolic process (GO:0001676)	3/55	0.377662	1	0	0	1.36534	1.32951	PLA2G10;CYP1B1;MGLL
negative regulation of cellular response to growth factor stimulus (GO:0090288)	3/55	0.377662	1	0	0	1.36534	1.32951	SULF1;NBL1;SKIL
fat cell differentiation (GO:0045444)	3/55	0.377662	1	0	0	1.36534	1.32951	CLIP3;STEAP4;KLF4
Notch signaling pathway (GO:0007219)	3/55	0.377662	1	0	0	1.36534	1.32951	NOTCH3;BMP2;SNAI1
protein processing (GO:0016485)	5/101	0.378101	1	0	0	1.23917	1.20521	SRGN;CPM;CPE;CTSH;TMPRSS2
cellular divalent inorganic cation homeostasis (GO:0072503)	5/101	0.378101	1	0	0	1.23917	1.20521	CD40;SLC11A1;CAV1;TRPV4;ATP13A3
ion transmembrane transport (GO:0034220)	10/219	0.378652	1	0	0	1.14298	1.10999	ANO1;CHRNB1;GJA1;ATP8B2;MMGT1;FXYD6;ANO6;ATP1B2;SGK1;ATP12A
negative regulation of canonical Wnt signaling pathway (GO:0090090)	7/148	0.379271	1	0	0	1.18391	1.14781	BMP2;SFRP2;SOX17;CAV1;IGFBP2;PTPRO;APOE
fibroblast growth factor receptor signaling pathway (GO:0008543)	4/78	0.379298	1	0	0	1.28366	1.24442	FGFBP1;PTPN11;FGFR3;FGFR2
sensory perception of mechanical stimulus (GO:0050954)	4/78	0.379298	1	0	0	1.28366	1.24442	WDR1;COL4A3;ROR1;TPRN
oligosaccharide biosynthetic process (GO:0009312)	2/33	0.382019	1	0	0	1.51705	1.45983	GALNT2;B3GALT2
entry into host cell (GO:0030260)	2/33	0.382019	1	0	0	1.51705	1.45983	AXL;ITGAV
cellular response to glucose starvation (GO:0042149)	2/33	0.382019	1	0	0	1.51705	1.45983	PMAIP1;ASNS
mRNA stabilization (GO:0048255)	2/33	0.382019	1	0	0	1.51705	1.45983	SLC11A1;TIRAP
carboxylic acid metabolic process (GO:0019752)	2/33	0.382019	1	0	0	1.51705	1.45983	ST6GAL1;FPGS
positive regulation of nucleocytoplasmic transport (GO:0046824)	2/33	0.382019	1	0	0	1.51705	1.45983	IL1B;PRKCD
positive regulation of organelle organization (GO:0010638)	2/33	0.382019	1	0	0	1.51705	1.45983	ANXA2;LIG4
regulation of interleukin-12 production (GO:0032655)	2/33	0.382019	1	0	0	1.51705	1.45983	TIRAP;CMKLR1
activation of MAPKK activity (GO:0000186)	2/33	0.382019	1	0	0	1.51705	1.45983	ADAM9;NGF
protein dephosphorylation (GO:0006470)	6/125	0.382868	1	0	0	1.2015	1.15352	PTPRO;PTPRJ;PPP2R5D;PTPN11;DUSP8;PTPN13
positive regulation of cytokine production (GO:0001819)	10/220	0.384035	1	0	0	1.13779	1.08888	PTGER4;POLR3C;SLC11A1;IL1B;PDE4D;CYP1B1;GATA3;SULF1;TICAM1;TIRAP
regulation of nitric-oxide synthase biosynthetic process (GO:0051769)	1/12	0.386991	1	0	0	2.08594	1.9803	EDN1
negative regulation of chondrocyte differentiation (GO:0032331)	1/12	0.386991	1	0	0	2.08594	1.9803	EFEMP1
peptidyl-arginine modification (GO:0018195)	1/12	0.386991	1	0	0	2.08594	1.9803	RIOX2
ribose phosphate metabolic process (GO:0019693)	1/12	0.386991	1	0	0	2.08594	1.9803	DERA
establishment of apical/basal cell polarity (GO:0035089)	1/12	0.386991	1	0	0	2.08594	1.9803	RHOA
vesicle budding from membrane (GO:0006900)	1/12	0.386991	1	0	0	2.08594	1.9803	ANXA2
regulation of cytokine biosynthetic process (GO:0042035)	1/12	0.386991	1	0	0	2.08594	1.9803	GATA3
oligodendrocyte development (GO:0014003)	1/12	0.386991	1	0	0	2.08594	1.9803	CNTNAP1
phospholipid efflux (GO:0033700)	1/12	0.386991	1	0	0	2.08594	1.9803	APOE
positive regulation of T-helper 1 type immune response (GO:0002827)	1/12	0.386991	1	0	0	2.08594	1.9803	SLC11A1
regulation of interleukin-2 biosynthetic process (GO:0045076)	1/12	0.386991	1	0	0	2.08594	1.9803	IL1B
positive regulation of potassium ion transmembrane transporter activity (GO:1901018)	1/12	0.386991	1	0	0	2.08594	1.9803	ATP1B2
negative regulation of substrate adhesion-dependent cell spreading (GO:1900025)	1/12	0.386991	1	0	0	2.08594	1.9803	TACSTD2
positive regulation of branching involved in ureteric bud morphogenesis (GO:0090190)	1/12	0.386991	1	0	0	2.08594	1.9803	PAX8
response to prostaglandin E (GO:0034695)	1/12	0.386991	1	0	0	2.08594	1.9803	PTGER4
regulation of protein localization to cell periphery (GO:1904375)	1/12	0.386991	1	0	0	2.08594	1.9803	LDLRAP1
positive regulation of pseudopodium assembly (GO:0031274)	1/12	0.386991	1	0	0	2.08594	1.9803	CDC42EP3
cellular response to fluid shear stress (GO:0071498)	1/12	0.386991	1	0	0	2.08594	1.9803	KLF4
activation of cysteine-type endopeptidase activity (GO:0097202)	1/12	0.386991	1	0	0	2.08594	1.9803	CASP8
regulation of pseudopodium assembly (GO:0031272)	1/12	0.386991	1	0	0	2.08594	1.9803	CDC42EP3
positive regulation of peptidase activity (GO:0010952)	1/12	0.386991	1	0	0	2.08594	1.9803	CTSH
response to interleukin-6 (GO:0070741)	1/12	0.386991	1	0	0	2.08594	1.9803	SELPLG
collagen metabolic process (GO:0032963)	1/12	0.386991	1	0	0	2.08594	1.9803	P3H2
negative regulation of epithelial cell differentiation (GO:0030857)	1/12	0.386991	1	0	0	2.08594	1.9803	CAV1
ribosomal subunit export from nucleus (GO:0000054)	1/12	0.386991	1	0	0	2.08594	1.9803	LTV1
positive regulation of endoplasmic reticulum unfolded protein response (GO:1900103)	1/12	0.386991	1	0	0	2.08594	1.9803	BOK
aromatic compound biosynthetic process (GO:0019438)	1/12	0.386991	1	0	0	2.08594	1.9803	HDC
regulation of angiotensin levels in blood (GO:0002002)	1/12	0.386991	1	0	0	2.08594	1.9803	MME
protein hydroxylation (GO:0018126)	1/12	0.386991	1	0	0	2.08594	1.9803	P3H2
regulation of blood vessel size (GO:0050880)	1/12	0.386991	1	0	0	2.08594	1.9803	NOS3
establishment of protein localization to mitochondrial membrane (GO:0090151)	1/12	0.386991	1	0	0	2.08594	1.9803	TIMM22
skeletal muscle cell differentiation (GO:0035914)	1/12	0.386991	1	0	0	2.08594	1.9803	ANKRD1
PERK-mediated unfolded protein response (GO:0036499)	1/12	0.386991	1	0	0	2.08594	1.9803	ASNS
positive regulation of cyclase activity (GO:0031281)	1/12	0.386991	1	0	0	2.08594	1.9803	NOS3
regulation of hormone secretion (GO:0046883)	1/12	0.386991	1	0	0	2.08594	1.9803	EDN1
prostanoid metabolic process (GO:0006692)	1/12	0.386991	1	0	0	2.08594	1.9803	PTGR2
plasma membrane tubulation (GO:0097320)	1/12	0.386991	1	0	0	2.08594	1.9803	EHD2
dermatan sulfate biosynthetic process (GO:0030208)	1/12	0.386991	1	0	0	2.08594	1.9803	CSPG4
negative regulation of interleukin-12 production (GO:0032695)	1/12	0.386991	1	0	0	2.08594	1.9803	CMKLR1
negative regulation of leukocyte apoptotic process (GO:2000107)	1/12	0.386991	1	0	0	2.08594	1.9803	AXL
positive regulation of vascular endothelial growth factor receptor signaling pathway (GO:0030949)	1/12	0.386991	1	0	0	2.08594	1.9803	IL1B
calcineurin-mediated signaling (GO:0097720)	1/12	0.386991	1	0	0	2.08594	1.9803	ADGRB2
regulation of catabolic process (GO:0009894)	1/12	0.386991	1	0	0	2.08594	1.9803	RARRES2
microtubule anchoring (GO:0034453)	1/12	0.386991	1	0	0	2.08594	1.9803	DAG1
positive regulation of SMAD protein import into nucleus (GO:0060391)	1/12	0.386991	1	0	0	2.08594	1.9803	TGFB3
positive regulation of granulocyte macrophage colony-stimulating factor production (GO:0032725)	1/12	0.386991	1	0	0	2.08594	1.9803	IL1B
positive regulation of lyase activity (GO:0051349)	1/12	0.386991	1	0	0	2.08594	1.9803	NOS3
cardiac right ventricle morphogenesis (GO:0003215)	1/12	0.386991	1	0	0	2.08594	1.9803	GATA3
histone H3-K9 demethylation (GO:0033169)	1/12	0.386991	1	0	0	2.08594	1.9803	HR
negative regulation of protein oligomerization (GO:0032460)	1/12	0.386991	1	0	0	2.08594	1.9803	CRYAB
regulation of viral life cycle (GO:1903900)	1/12	0.386991	1	0	0	2.08594	1.9803	NECTIN2
retinol metabolic process (GO:0042572)	1/12	0.386991	1	0	0	2.08594	1.9803	CYP1B1
negative regulation of ERAD pathway (GO:1904293)	1/12	0.386991	1	0	0	2.08594	1.9803	USP25
pentose-phosphate shunt (GO:0006098)	1/12	0.386991	1	0	0	2.08594	1.9803	DERA
iron ion transport (GO:0006826)	1/12	0.386991	1	0	0	2.08594	1.9803	SLC11A1
negative regulation of oxidoreductase activity (GO:0051354)	1/12	0.386991	1	0	0	2.08594	1.9803	GZMA
mitochondrial outer membrane permeabilization (GO:0097345)	1/12	0.386991	1	0	0	2.08594	1.9803	PMAIP1
carbohydrate derivative transport (GO:1901264)	1/12	0.386991	1	0	0	2.08594	1.9803	PLA2G10
cellular modified amino acid catabolic process (GO:0042219)	1/12	0.386991	1	0	0	2.08594	1.9803	GGT5
cell differentiation in hindbrain (GO:0021533)	1/12	0.386991	1	0	0	2.08594	1.9803	CEND1
regulation of cholesterol homeostasis (GO:2000188)	1/12	0.386991	1	0	0	2.08594	1.9803	VDR
granulocyte chemotaxis (GO:0071621)	3/56	0.388589	1	0	0	1.34096	1.26752	LGALS3;S100A9;S100A8
regulation of tumor necrosis factor-mediated signaling pathway (GO:0010803)	3/56	0.388589	1	0	0	1.34096	1.26752	CLIP3;CASP8;TRAF1
negative regulation of Wnt signaling pathway (GO:0030178)	8/174	0.393799	1	0	0	1.15086	1.07251	BMP2;SFRP2;SOX17;LRP1;CAV1;IGFBP2;PTPRO;APOE
apoptotic mitochondrial changes (GO:0008637)	2/34	0.39632	1	0	0	1.47243	1.36278	BBC3;BOK
positive regulation of leukocyte migration (GO:0002687)	2/34	0.39632	1	0	0	1.47243	1.36278	LGALS3;CXCL13
negative regulation of DNA binding (GO:0043392)	2/34	0.39632	1	0	0	1.47243	1.36278	GZMA;ID2
regulation of JUN kinase activity (GO:0043506)	2/34	0.39632	1	0	0	1.47243	1.36278	PAK1;EDN1
regulation of alcohol biosynthetic process (GO:1902930)	2/34	0.39632	1	0	0	1.47243	1.36278	VDR;DHCR7
positive regulation of cell development (GO:0010720)	2/34	0.39632	1	0	0	1.47243	1.36278	EDN1;LIG4
regulation of interleukin-1 beta secretion (GO:0050706)	2/34	0.39632	1	0	0	1.47243	1.36278	NLRP2;TRIM16
anterior/posterior pattern specification (GO:0009952)	2/34	0.39632	1	0	0	1.47243	1.36278	BMP2;WLS
regulation of interferon-beta production (GO:0032648)	2/34	0.39632	1	0	0	1.47243	1.36278	POLR3C;TIRAP
macromolecule catabolic process (GO:0009057)	2/34	0.39632	1	0	0	1.47243	1.36278	LRSAM1;CTSD
embryonic limb morphogenesis (GO:0030326)	2/34	0.39632	1	0	0	1.47243	1.36278	OSR2;CYP26B1
regulation of interleukin-8 production (GO:0032677)	2/34	0.39632	1	0	0	1.47243	1.36278	IL1B;TIRAP
positive regulation of exocytosis (GO:0045921)	2/34	0.39632	1	0	0	1.47243	1.36278	SDC4;UNC13D
positive regulation of stress-activated MAPK cascade (GO:0032874)	4/80	0.397529	1	0	0	1.25156	1.15455	BMP2;IL1B;TIRAP;CTGF
retrograde vesicle-mediated transport, Golgi to ER (GO:0006890)	4/80	0.397529	1	0	0	1.25156	1.15455	NSF;COPB2;KIF3A;COPG2
protein autophosphorylation (GO:0046777)	8/175	0.3999	1	0	0	1.14429	1.04879	PDGFRB;PAK1;TEC;DAPK2;TNK2;SIK1;FGFR3;FGFR2
positive regulation of mitochondrion organization (GO:0010822)	6/128	0.404391	1	0	0	1.17334	1.06231	CDKL2;HHAT;PMAIP1;MMP9;BBC3;BOK
sensory perception of sound (GO:0007605)	4/81	0.406613	1	0	0	1.23611	1.11237	WDR1;COL4A3;ROR1;TPRN
phospholipid transport (GO:0015914)	3/58	0.410293	1	0	0	1.29472	1.15345	ATP8B2;PLA2G10;APOE
receptor metabolic process (GO:0043112)	3/58	0.410293	1	0	0	1.29472	1.15345	LRP1;CAV1;LDLRAP1
neutrophil migration (GO:1990266)	3/58	0.410293	1	0	0	1.29472	1.15345	LGALS3;S100A9;S100A8
regulation of heart rate by cardiac conduction (GO:0086091)	2/35	0.410466	1	0	0	1.43036	1.27368	CAV1;PKP2
negative regulation of protein kinase B signaling (GO:0051898)	2/35	0.410466	1	0	0	1.43036	1.27368	DAG1;PTPRJ
anatomical structure homeostasis (GO:0060249)	2/35	0.410466	1	0	0	1.43036	1.27368	PARP3;STN1
negative regulation of protein complex assembly (GO:0031333)	2/35	0.410466	1	0	0	1.43036	1.27368	PTGER4;PMEPA1
regulation of mitotic spindle organization (GO:0060236)	2/35	0.410466	1	0	0	1.43036	1.27368	PARP3;PMEPA1
cholesterol biosynthetic process (GO:0006695)	2/35	0.410466	1	0	0	1.43036	1.27368	APOE;DHCR7
regulation of sodium ion transport (GO:0002028)	2/35	0.410466	1	0	0	1.43036	1.27368	PKP2;SIK1
regulation of cardiac muscle contraction (GO:0055117)	2/35	0.410466	1	0	0	1.43036	1.27368	RGS2;PDE4D
actin filament bundle organization (GO:0061572)	2/35	0.410466	1	0	0	1.43036	1.27368	EZR;RHOA
sulfur compound catabolic process (GO:0044273)	2/35	0.410466	1	0	0	1.43036	1.27368	GGT5;CSPG4
positive regulation of NIK/NF-kappaB signaling (GO:1901224)	2/35	0.410466	1	0	0	1.43036	1.27368	TNFSF15;TIRAP
antibacterial humoral response (GO:0019731)	2/35	0.410466	1	0	0	1.43036	1.27368	SLPI;JCHAIN
erythrocyte differentiation (GO:0030218)	2/35	0.410466	1	0	0	1.43036	1.27368	TAL1;IKZF1
dermatan sulfate metabolic process (GO:0030205)	1/13	0.411495	1	0	0	1.92548	1.70975	CSPG4
regulation of acyl-CoA biosynthetic process (GO:0050812)	1/13	0.411495	1	0	0	1.92548	1.70975	PDHA1
positive regulation of cardiac muscle cell proliferation (GO:0060045)	1/13	0.411495	1	0	0	1.92548	1.70975	FGFR2
atrial cardiac muscle cell action potential (GO:0086014)	1/13	0.411495	1	0	0	1.92548	1.70975	GJA1
embryonic appendage morphogenesis (GO:0035113)	1/13	0.411495	1	0	0	1.92548	1.70975	CYP26B1
water transport (GO:0006833)	1/13	0.411495	1	0	0	1.92548	1.70975	AQP1
muscle cell development (GO:0055001)	1/13	0.411495	1	0	0	1.92548	1.70975	ENG
positive regulation of T cell mediated cytotoxicity (GO:0001916)	1/13	0.411495	1	0	0	1.92548	1.70975	NECTIN2
regulation of triglyceride biosynthetic process (GO:0010866)	1/13	0.411495	1	0	0	1.92548	1.70975	SIK1
myelination in peripheral nervous system (GO:0022011)	1/13	0.411495	1	0	0	1.92548	1.70975	CNTNAP1
regulation of acetyl-CoA biosynthetic process from pyruvate (GO:0010510)	1/13	0.411495	1	0	0	1.92548	1.70975	PDHA1
positive regulation of endothelial cell chemotaxis (GO:2001028)	1/13	0.411495	1	0	0	1.92548	1.70975	TMSB4X
pathway-restricted SMAD protein phosphorylation (GO:0060389)	1/13	0.411495	1	0	0	1.92548	1.70975	BMP2
glutamine family amino acid biosynthetic process (GO:0009084)	1/13	0.411495	1	0	0	1.92548	1.70975	GLUL
catecholamine biosynthetic process (GO:0042423)	1/13	0.411495	1	0	0	1.92548	1.70975	GATA3
cellular response to interleukin-15 (GO:0071350)	1/13	0.411495	1	0	0	1.92548	1.70975	SHC1
B cell activation involved in immune response (GO:0002312)	1/13	0.411495	1	0	0	1.92548	1.70975	LIG4
negative regulation of viral release from host cell (GO:1902187)	1/13	0.411495	1	0	0	1.92548	1.70975	TRIM26
regulation of execution phase of apoptosis (GO:1900117)	1/13	0.411495	1	0	0	1.92548	1.70975	BOK
ER-associated misfolded protein catabolic process (GO:0071712)	1/13	0.411495	1	0	0	1.92548	1.70975	POMT1
membrane repolarization (GO:0086009)	1/13	0.411495	1	0	0	1.92548	1.70975	ATP1B2
negative regulation of reactive oxygen species biosynthetic process (GO:1903427)	1/13	0.411495	1	0	0	1.92548	1.70975	CAV1
regulation of endothelial cell chemotaxis (GO:2001026)	1/13	0.411495	1	0	0	1.92548	1.70975	TMSB4X
cellular response to low-density lipoprotein particle stimulus (GO:0071404)	1/13	0.411495	1	0	0	1.92548	1.70975	CDH13
regulation of necrotic cell death (GO:0010939)	1/13	0.411495	1	0	0	1.92548	1.70975	CASP8
dicarboxylic acid catabolic process (GO:0043649)	1/13	0.411495	1	0	0	1.92548	1.70975	GLUL
regulation of neurotransmitter transport (GO:0051588)	1/13	0.411495	1	0	0	1.92548	1.70975	CPLX1
positive regulation of ERAD pathway (GO:1904294)	1/13	0.411495	1	0	0	1.92548	1.70975	CAV1
regulation of oxidoreductase activity (GO:0051341)	1/13	0.411495	1	0	0	1.92548	1.70975	GZMA
triglyceride-rich lipoprotein particle remodeling (GO:0034370)	1/13	0.411495	1	0	0	1.92548	1.70975	APOE
regulation of fibrinolysis (GO:0051917)	1/13	0.411495	1	0	0	1.92548	1.70975	THBD
chondroitin sulfate catabolic process (GO:0030207)	1/13	0.411495	1	0	0	1.92548	1.70975	CSPG4
negative regulation of blood pressure (GO:0045776)	1/13	0.411495	1	0	0	1.92548	1.70975	NOS3
interleukin-15-mediated signaling pathway (GO:0035723)	1/13	0.411495	1	0	0	1.92548	1.70975	SHC1
glomerular visceral epithelial cell differentiation (GO:0072112)	1/13	0.411495	1	0	0	1.92548	1.70975	PTPRO
negative regulation of cartilage development (GO:0061037)	1/13	0.411495	1	0	0	1.92548	1.70975	EFEMP1
[truncated: 1,082 more rows]

## Sheet: GO_dnreglate
Term	Overlap	P-value	Adjusted P-value	Old P-value	Old Adjusted P-value	Odds Ratio	Combined Score	Genes
negative regulation of gene expression (GO:0010629)	49/618	9.87306e-05	0.503822	0	0	1.7561	16.1967	APP;KDM5C;GFI1;RSF1;PTPRK;FLCN;TRIM6;ZFP36;BCL7A;KDR;METTL16;TSC22D4;RBFOX2;EED;METTL3;TSC1;SFPQ;KAT6A;MTF2;DXO;PLCB1;PRICKLE1;DEDD2;CIART;DLL4;BTAF1;DEAF1;PRDM16;ATOH8;INPP5K;HES1;IGF2BP2;SUZ12;SPEN;HSPA8;CBX4;ZBTB16;EIF2AK3;NR1D1;TBX2;PER2;PER1;CENPF;PI
mRNA catabolic process (GO:0006402)	8/36	0.000164009	0.418468	0	0	4.92187	42.897	UPF1;ZFP36;AGO3;METTL3;DXO;METTL16;HSPA1B;HSPA1A
RNA catabolic process (GO:0006401)	8/43	0.000594309	1	0	0	4.12063	30.6085	ZFP36;AGO3;METTL3;DXO;DNA2;METTL16;HSPA1B;HSPA1A
response to unfolded protein (GO:0006986)	8/43	0.000594309	0.75819	0	0	4.12063	30.6085	DNAJA1;DNAJB1;HSPA8;HSPH1;HSPB1;HSPA1B;HSPD1;HSPA1A
regulation of cell cycle (GO:0051726)	21/215	0.000764338	0.780083	0	0	2.16333	15.5252	LIN54;MAP4K2;AFAP1L2;PPP1R13B;METTL3;MINK1;HNRNPU;TSC1;PTPRK;PKMYT1;MASTL;HCFC1;PER2;CCNB2;CENPF;SON;FIGNL1;TAOK2;MYBL2;FBXO5;TARDBP
lipid phosphorylation (GO:0046834)	7/35	0.000828823	0.704914	0	0	4.42968	31.4308	DGKG;PI4K2B;DGKD;PIK3CD;IP6K1;DGKZ;EFR3B
regulation of protein metabolic process (GO:0051246)	9/59	0.00123582	0.90091	0	0	3.37857	22.623	APP;MAPK8;BTBD2;PLAUR;LTBP4;IGF2BP2;FAM83D;KLF2;SSH1
cellular response to interleukin-7 (GO:0098761)	5/19	0.00127045	0.810387	0	0	5.82852	38.8668	IRS2;IL2RG;BRWD1;JAK3;CRLF2
interleukin-7-mediated signaling pathway (GO:0038111)	5/19	0.00127045	0.720344	0	0	5.82852	38.8668	IRS2;IL2RG;BRWD1;JAK3;CRLF2
negative regulation of JNK cascade (GO:0046329)	6/28	0.00133584	0.681679	0	0	4.74608	31.4105	DNAJA1;PER1;PINK1;DUSP3;GSTP1;GPS2
negative regulation of MAP kinase activity (GO:0043407)	9/61	0.00157404	0.730211	0	0	3.2678	21.0907	DNAJA1;SPRED2;UCHL1;DUSP3;GSTP1;SPRY4;GPS2;INPP5K;SPRY1
neuromuscular junction development (GO:0007528)	5/20	0.00163154	0.693811	0	0	5.5371	35.5384	CHRNA1;CACNB1;CACNB3;LRP4;ANK3
stress-activated MAPK cascade (GO:0051403)	9/62	0.00176898	0.694393	0	0	3.21509	20.3752	MAP4K2;ZFP36;MAPK8;IRAK1;SH2D3C;MINK1;TAOK2;GPS2;TRIB1
regulation of JNK cascade (GO:0046328)	11/90	0.00239509	0.873009	0	0	2.70703	16.3351	APP;MAP4K2;PER1;PINK1;DUSP3;TRAF4;MINK1;TAOK2;GPS2;PLCB1;MAPK8IP3
JNK cascade (GO:0007254)	9/66	0.0027501	0.935585	0	0	3.02024	17.8077	MAP4K2;MAPK8;IRAK1;SH2D3C;MINK1;GPS2;MAP3K6;TRIB1;MAPK8IP3
negative regulation of cellular component organization (GO:0051129)	8/54	0.00275556	0.87885	0	0	3.28124	19.3401	RUBCN;DNAJB1;HSPA8;MCTP1;TRAF3IP1;SNX33;HSPA1B;HSPA1A
xenobiotic catabolic process (GO:0042178)	3/7	0.00280035	0.8406	0	0	9.49217	55.7951	GSTM3;GSTM2;GSTM1
negative regulation of Rho protein signal transduction (GO:0035024)	4/14	0.00287305	0.814511	0	0	6.32811	37.0345	FLCN;DLC1;ARAP3;SCAI
cAMP biosynthetic process (GO:0006171)	4/14	0.00287305	0.771642	0	0	6.32811	37.0345	ADORA2A;ADM;ADCY1;ADCY6
regulation of protein modification by small protein conjugation or removal (GO:1903320)	4/14	0.00287305	0.73306	0	0	6.32811	37.0345	EGR1;PINK1;HSPA1B;HSPA1A
negative regulation of transcription from RNA polymerase II promoter (GO:0000122)	40/565	0.00343409	0.834484	0	0	1.56803	8.897	PSMD10;GFI1;HNRNPU;GPS2;PRDM1;DLL4;DNAJB1;FLCN;ZFP36;DEAF1;PRDM16;HES1;FNIP1;FNIP2;BPTF;SPEN;CBX7;CBX4;EED;ZBTB16;ATRX;NR1D1;ACVR2B;MEIS2;KLF2;HCFC1;TBX2;DRAP1;PER2;PER1;SFPQ;PER3;TBL1XR1;MTF2;ERF;MDM4;TCF3;MZF1;HSPA1A;MXD4
phosphatidylethanolamine biosynthetic process (GO:0006646)	4/15	0.00377911	0.876581	0	0	5.90624	32.9466	CHKB;ETNK2;ETNK1;SELENOI
regulation of chromosome organization (GO:0033044)	5/24	0.00385115	0.854453	0	0	4.61425	25.6524	CDT1;UPF1;RMI2;HNRNPU;MKI67
chaperone mediated protein folding requiring cofactor (GO:0051085)	5/24	0.00385115	0.818851	0	0	4.61425	25.6524	HSPA8;DNAJB1;HSPH1;HSPA1B;HSPA1A
cellular response to DNA damage stimulus (GO:0006974)	26/329	0.0041858	0.854406	0	0	1.75033	9.5849	SMARCAL1;UBA7;MCM7;TRRAP;MCM8;IGHMBP2;PDS5B;UNG;ZBTB40;PIDD1;MRNIP;POLK;FNIP2;POLH;MUTYH;UPF1;METTL3;XRCC3;CSNK1E;MASTL;MAPK12;DDB2;RAD51D;IRF3;TAOK2;BCL2L2
mRNA metabolic process (GO:0016071)	11/97	0.00430995	0.84591	0	0	2.51167	13.6807	ZFP36;SFPQ;SON;AGO3;SNRNP70;METTL3;AKAP8L;DXO;METTL16;HSPA1B;HSPA1A
regulation of small GTPase mediated signal transduction (GO:0051056)	14/140	0.00441958	0.8353	0	0	2.21484	12.0082	TRIO;ARHGEF12;ARHGEF26;STARD8;NCOA3;ARAP2;ARHGAP18;ARAP3;ARHGAP17;RHOBTB1;ARHGAP45;ARHGAP23;DLC1;SRGAP2
regulation of mitotic nuclear division (GO:0007088)	10/84	0.00449422	0.819072	0	0	2.63671	14.2513	LRP5;HNRNPU;KNTC1;FBXO5;CEP85;MKI67;PKMYT1;CDK13;HSPA1B;HSPA1A
cellular response to vascular endothelial growth factor stimulus (GO:0035924)	5/25	0.00463771	0.816078	0	0	4.42968	23.803	DLL4;NRP1;FLT1;KDR;HSPB1
negative regulation of transcription, DNA-templated (GO:0045892)	53/813	0.00474016	0.806301	0	0	1.44387	7.72713	KDM5C;GFI1;HNRNPU;RSF1;PTPRK;PRDM1;FLCN;ZFP36;BCL7A;TSC22D4;RBFOX2;EED;HCFC1;SFPQ;TBL1XR1;KAT6A;MTF2;ERF;MZF1;PLCB1;PSMD10;GPS2;PRICKLE1;DEDD2;CIART;DLL4;BTAF1;DEAF1;ATOH8;PRDM16;INPP5K;HES1;FNIP1;FNIP2;BPTF;SPEN;CBX7;HSPA8;CBX4;ZBTB16;NR1D1;ACVR2B;MEIS2;
base-excision repair (GO:0006284)	6/37	0.00583954	0.961264	0	0	3.59163	18.4721	NEIL3;POLK;DNA2;POLE;UNG;MUTYH
negative regulation of Ras protein signal transduction (GO:0046580)	6/37	0.00583954	0.931224	0	0	3.59163	18.4721	FLCN;DLC1;SPRY4;ARAP3;SPRY1;SCAI
positive regulation of transcription of Notch receptor target (GO:0007221)	4/17	0.00613207	0.948241	0	0	5.21139	26.548	PLXND1;MAML2;PBX1;DLGAP5
RNA destabilization (GO:0050779)	3/9	0.00627939	0.942462	0	0	7.3828	37.4343	METTL3;DXO;METTL16
neuron maturation (GO:0042551)	3/9	0.00627939	0.915535	0	0	7.3828	37.4343	APP;PICK1;SCARF1
glycerophospholipid biosynthetic process (GO:0046474)	15/164	0.00747705	1	0	0	2.02577	9.91799	PI4K2B;CHKB;MTMR12;MTMR14;LPCAT1;PIK3CD;MTMR4;SELENOI;PLSCR1;ETNK2;ETNK1;PNPLA3;INPP5K;GPD1L;CDS2
DNA biosynthetic process (GO:0071897)	6/39	0.00759416	1	0	0	3.40745	16.6296	RMI2;RAD51D;XRCC3;DNA2;POLE;POLH
mRNA destabilization (GO:0061157)	4/18	0.00760639	1	0	0	4.92187	24.0126	UPF1;ZFP36;METTL3;METTL16
negative regulation of neuron projection development (GO:0010977)	7/51	0.00764574	1	0	0	3.03998	14.8156	MYLIP;GFI1;RUFY3;LRP4;RTN4RL2;FKBP4;ADCY6
regulation of mRNA processing (GO:0050684)	5/28	0.00767301	0.978885	0	0	3.95507	19.2614	RBM26;SON;SAFB2;METTL16;SAFB
negative regulation of kinase activity (GO:0033673)	10/91	0.00789879	0.983111	0	0	2.43389	11.7826	PREX2;GSTP1;CHORDC1;HNRNPU;HSPB1;INPP5K;IRS2;RTN4RL2;CEP85;TRIB1
enzyme linked receptor protein signaling pathway (GO:0007167)	12/120	0.00806294	0.979648	0	0	2.21484	10.6766	TRIO;FLT1;IRAK1;ERBB3;NPR2;TNK1;INSRR;KDR;LIFR;JAK3;ACVR2B;RASGRP4
regulation of cellular response to heat (GO:1900034)	9/78	0.00840097	0.99698	0	0	2.55558	12.2142	CAMK2B;DNAJB1;HSPA8;HSPH1;NUP188;CHORDC1;FKBP4;HSPA1B;HSPA1A
positive regulation of mitotic cell cycle (GO:0045931)	7/52	0.00849952	0.985751	0	0	2.98151	14.2151	APP;DUSP3;XRCC3;LRP5;HES1;MEIS2;MAD2L1
negative regulation of TOR signaling (GO:0032007)	6/40	0.00860093	0.975346	0	0	3.32226	15.8003	PREX2;FLCN;SZT2;SESN1;TSC1;FNIP1
DNA metabolic process (GO:0006259)	24/314	0.00860535	0.954632	0	0	1.69287	8.05023	SMARCAL1;UPF1;HELLS;RMI2;MCM7;TRRAP;MCM8;XRCC3;ATRX;IGHMBP2;CDC7;CSNK1E;PDS5B;DDB2;UNG;RAD51D;ORC3;MCM5;DNA2;POLK;INSL3;POLE;POLH;MUTYH
negative regulation of inclusion body assembly (GO:0090084)	3/10	0.00867201	0.941559	0	0	6.64452	31.5459	DNAJB1;HSPA1B;HSPA1A
regulation of urine volume (GO:0035809)	3/10	0.00867201	0.921943	0	0	6.64452	31.5459	INPP5K;ADM;ADCY6
glycerolipid metabolic process (GO:0046486)	3/10	0.00867201	0.903128	0	0	6.64452	31.5459	DGKG;PNPLA3;DGKZ
intracellular estrogen receptor signaling pathway (GO:0030520)	4/19	0.00929598	0.948748	0	0	4.66282	21.8135	RBFOX2;PADI2;SAFB;PPARGC1B
negative regulation of stress-activated MAPK cascade (GO:0032873)	5/30	0.0103308	1	0	0	3.6914	16.8794	PER1;PINK1;DUSP3;GSTP1;GPS2
cyclic purine nucleotide metabolic process (GO:0052652)	5/30	0.0103308	1	0	0	3.6914	16.8794	ADORA2A;NPR2;ADM;ADCY1;ADCY6
'de novo' posttranslational protein folding (GO:0051084)	5/30	0.0103308	0.994677	0	0	3.6914	16.8794	DNAJB1;HSPA8;HSPH1;HSPA1B;HSPA1A
phosphatidylethanolamine metabolic process (GO:0046337)	4/20	0.0112121	1	0	0	4.42968	19.8926	CHKB;ETNK2;ETNK1;SELENOI
DNA recombination (GO:0006310)	7/55	0.0114808	1	0	0	2.81889	12.5922	RMI2;RAD51D;ATRX;XRCC3;IGHMBP2;DNA2;RAD54B
formation of extrachromosomal circular DNA (GO:0001325)	3/11	0.0115281	1	0	0	6.04047	26.9584	SMARCAL1;XRCC3;DNA2
regulation of stem cell population maintenance (GO:2000036)	3/11	0.0115281	1	0	0	6.04047	26.9584	NCOA3;CNOT3;NODAL
regulation of inclusion body assembly (GO:0090083)	3/11	0.0115281	1	0	0	6.04047	26.9584	DNAJB1;HSPA1B;HSPA1A
regulation of long-term neuronal synaptic plasticity (GO:0048169)	3/11	0.0115281	0.997086	0	0	6.04047	26.9584	CAMK2B;APP;SHANK3
t-circle formation (GO:0090656)	3/11	0.0115281	0.980468	0	0	6.04047	26.9584	SMARCAL1;XRCC3;DNA2
positive regulation of fatty acid oxidation (GO:0046321)	3/11	0.0115281	0.964394	0	0	6.04047	26.9584	IRS2;MLYCD;PPARGC1B
negative regulation of translation, ncRNA-mediated (GO:0040033)	3/11	0.0115281	0.94884	0	0	6.04047	26.9584	TNRC6C;ZFP36;AGO3
telomere maintenance via telomere trimming (GO:0090737)	3/11	0.0115281	0.933779	0	0	6.04047	26.9584	SMARCAL1;XRCC3;DNA2
miRNA mediated inhibition of translation (GO:0035278)	3/11	0.0115281	0.919188	0	0	6.04047	26.9584	TNRC6C;ZFP36;AGO3
regulation of transcription from RNA polymerase II promoter (GO:0006357)	85/1478	0.0122856	0.964517	0	0	1.27376	5.60367	SMARCAL1;CSRNP1;APP;GMEB2;THRB;MAML2;FHOD1;GFI1;AKAP8L;HNRNPU;PRDM1;EFCAB7;EPM2AIP1;FLCN;ZFP36;ZMYM1;DBP;MYBL2;INSL3;KLF13;EED;NCOA3;ATRX;EBF3;SAFB;MED26;HCFC1;SENP1;PLSCR1;SFPQ;IRF3;TBL1XR1;MTF2;ERF;TFAM;ITGA6;NCOA7;MZF1;PSMD10;KMT2D;GCM1;SMARCD2;USP15;H
negative regulation of macroautophagy (GO:0016242)	4/21	0.0133649	1	0	0	4.21874	18.2044	RUBCN;PINK1;TSC1;UBQLN4
regulation of nuclear division (GO:0051783)	4/21	0.0133649	1	0	0	4.21874	18.2044	FBXO5;MKI67;PKMYT1;CDK13
positive regulation of transport (GO:0051050)	6/44	0.0135913	1	0	0	3.02024	12.982	KMT2A;SPAG5;CALY;CAPN10;CHORDC1;INPP5K
regulation of Rho protein signal transduction (GO:0035023)	7/57	0.0138475	1	0	0	2.71998	11.6406	NRP1;FLCN;DLC1;ARAP2;ARAP3;EPS8L1;SCAI
negative regulation of intracellular signal transduction (GO:1902532)	14/161	0.0144619	1	0	0	1.92595	8.15877	PSMD10;DUSP3;GSTP1;PLAUR;TSC1;PREX2;FLCN;PER1;PINK1;PIK3IP1;INPP5K;GPD1L;FNIP1;BCL2L2
histone H3 deacetylation (GO:0070932)	3/12	0.0148618	1	0	0	5.5371	23.3054	PER2;PER1;SFPQ
kinetochore organization (GO:0051383)	3/12	0.0148618	1	0	0	5.5371	23.3054	CDT1;CENPF;NUF2
positive regulation of DNA-dependent DNA replication (GO:2000105)	3/12	0.0148618	1	0	0	5.5371	23.3054	CDT1;ATRX;CDC7
response to light stimulus (GO:0009416)	7/58	0.0151532	1	0	0	2.67308	11.199	TRPM1;PER2;PER1;MAPK8;PER3;USP1;DDB2
negative regulation of protein phosphorylation (GO:0001933)	15/178	0.0151545	1	0	0	1.86644	7.81937	PSMD10;DUSP3;TRAF3IP1;GSTP1;HSPB1;RTN4RL2;PREX2;SPRED2;CHORDC1;INPP5K;CEP85;GPD1L;PLPP3;TRIB1;TARDBP
cellular response to glucose starvation (GO:0042149)	5/33	0.0154001	1	0	0	3.35582	14.0051	SZT2;NUAK2;SESN1;EIF2AK3;PICK1
glutathione derivative biosynthetic process (GO:1901687)	4/22	0.0157635	1	0	0	4.02698	16.7122	GSTM3;GSTM2;GSTM1;GSTP1
cellular response to unfolded protein (GO:0034620)	4/22	0.0157635	1	0	0	4.02698	16.7122	HSPA8;HSPH1;HSPA1B;HSPA1A
glutathione derivative metabolic process (GO:1901685)	4/22	0.0157635	1	0	0	4.02698	16.7122	GSTM3;GSTM2;GSTM1;GSTP1
regulation of protein complex assembly (GO:0043254)	8/73	0.0168787	1	0	0	2.42722	9.9072	CDT1;HSPA8;KIF9;PINK1;TRAF3IP1;FNIP1;FNIP2;HCFC1
regulation of mitotic cell cycle (GO:0007346)	14/165	0.0175719	1	0	0	1.87926	7.59493	APP;MAP4K2;AFAP1L2;DUSP3;MINK1;HNRNPU;MKI67;PKMYT1;MEIS2;TPX2;TAOK2;FBXO5;CDK13;MAD2L1
TOR signaling (GO:0031929)	4/23	0.0184159	1	0	0	3.85189	15.3866	FLCN;PINK1;RHEBL1;FNIP1
positive regulation of endothelial cell chemotaxis (GO:2001028)	3/13	0.018682	1	0	0	5.11117	20.3434	SEMA5A;KDR;HSPB1
cellular response to interleukin-15 (GO:0071350)	3/13	0.018682	1	0	0	5.11117	20.3434	IL2RG;PLCB1;JAK3
semaphorin-plexin signaling pathway involved in neuron projection guidance (GO:1902285)	3/13	0.018682	1	0	0	5.11117	20.3434	NRP1;PLXND1;PLXNA2
interleukin-15-mediated signaling pathway (GO:0035723)	3/13	0.018682	1	0	0	5.11117	20.3434	IL2RG;PLCB1;JAK3
regulation of cellular response to stress (GO:0080135)	10/104	0.0190939	1	0	0	2.12965	8.42999	CAMK2B;HSPA8;DNAJB1;PINK1;HSPH1;NUP188;CHORDC1;FKBP4;HSPA1B;HSPA1A
DNA replication (GO:0006260)	11/120	0.0199087	1	0	0	2.03027	7.95175	UPF1;RMI2;MCM7;MCM8;ORC3;IGHMBP2;CDC7;MCM5;DNA2;POLK;POLE
regulation of Ras protein signal transduction (GO:0046578)	9/90	0.0202473	1	0	0	2.21484	8.63729	ACAP3;SPRY4;ARAP2;ARAP3;EPS8L1;ARHGAP17;SPRY1;AGFG2;RASGRP4
G1/S transition of mitotic cell cycle (GO:0000082)	10/105	0.0202816	1	0	0	2.10937	8.22242	CDT1;MCM7;MCM8;GFI1;ORC3;PLK2;CDC7;MCM5;FBXO5;POLE
protein stabilization (GO:0050821)	13/152	0.020379	1	0	0	1.89427	7.37487	SYVN1;TSC1;HCFC1;HSPD1;PINK1;PER3;CHORDC1;CDC37L1;MDM4;PLPP3;IFT46;HSPA1B;HSPA1A
hemopoiesis (GO:0030097)	8/76	0.0210656	1	0	0	2.33141	8.99951	FLCN;SNRK;KMT2A;KAT6A;ZBTB16;KDR;CDK13;RASGRP4
regulation of actin filament-based process (GO:0032970)	7/62	0.0212545	1	0	0	2.50063	9.63037	DLC1;TAOK2;FSCN1;ARHGAP18;TSC1;ARHGAP17;RHOBTB1
negative regulation of intrinsic apoptotic signaling pathway (GO:2001243)	7/62	0.0212545	1	0	0	2.50063	9.63037	DNAJA1;PINK1;PLAUR;SYVN1;HSPB1;BCL2L2;HSPA1A
regulation of neuronal synaptic plasticity (GO:0048168)	4/24	0.0213289	1	0	0	3.6914	14.2034	CAMK2B;APP;RAB3A;MCTP1
cAMP metabolic process (GO:0046058)	4/24	0.0213289	1	0	0	3.6914	14.2034	ADORA2A;ADM;ADCY1;ADCY6
protein phosphorylation (GO:0006468)	31/470	0.0229513	1	0	0	1.46085	5.51381	CAMK2B;APP;USP15;FLT1;MAST3;PIK3CD;MAPK8;NUAK2;PHKG1;IRAK1;KDR;MAP3K6;JAK3;FNIP2;STK32C;MAP4K2;PLK2;TNK1;INSRR;MINK1;EIF2AK3;CDC7;CSNK1E;MERTK;MASTL;MAPK12;PINK1;SNRK;TAOK2;PICK1;CDK13
positive regulation of neural precursor cell proliferation (GO:2000179)	3/14	0.0229936	1	0	0	4.74608	17.9048	DLL4;DISP3;DISC1
regulation of activin receptor signaling pathway (GO:0032925)	3/14	0.0229936	1	0	0	4.74608	17.9048	LEMD3;ACVR2B;NODAL
regulation of neural precursor cell proliferation (GO:2000177)	3/14	0.0229936	1	0	0	4.74608	17.9048	DLL4;DISP3;SHCBP1
regulation of mitotic cell cycle spindle assembly checkpoint (GO:0090266)	3/14	0.0229936	1	0	0	4.74608	17.9048	CDT1;XRCC3;MAD2L1
response to lipopolysaccharide (GO:0032496)	13/155	0.0235133	1	0	0	1.85761	6.96638	SCARB1;UPF1;GFI1;GSTP1;TNFRSF11B;TNFRSF11A;NR1D1;NUGGC;ZFP36;TRIM6;MAPK8;IRAK1;TRIB1
negative regulation of protein ubiquitination (GO:0031397)	6/50	0.0243997	1	0	0	2.65781	9.86893	PER2;DNAJA1;TRIM39;CHORDC1;HSPA1B;HSPA1A
regulation of spindle assembly (GO:0090169)	4/25	0.0245081	1	0	0	3.54374	13.1429	SPAG5;HNRNPU;HSPA1B;HSPA1A
negative regulation of cellular protein localization (GO:1903828)	4/25	0.0245081	1	0	0	3.54374	13.1429	DNAJA1;FLCN;CDT1;SNX33
negative regulation of neuron differentiation (GO:0045665)	7/64	0.0248676	1	0	0	2.42248	8.9491	MYLIP;DISP3;GFI1;RTN4RL2;HES1;FKBP4;ADCY6
negative regulation of cellular macromolecule biosynthetic process (GO:2000113)	33/512	0.0259916	1	0	0	1.42753	5.21047	KDM5C;GFI1;RSF1;PTPRK;PRICKLE1;DEDD2;CIART;BTAF1;BCL7A;DEAF1;PRDM16;ATOH8;INPP5K;HES1;IGF2BP2;SPEN;TSC22D4;HSPA8;RBFOX2;CBX4;EED;ZBTB16;EIF2AK3;TSC1;NR1D1;TBX2;PER2;PER1;CENPF;SFPQ;KAT6A;CNOT3;PLCB1
regulation of myeloid cell differentiation (GO:0045637)	7/65	0.0268229	1	0	0	2.38521	8.63089	TNRC6C;KMT2D;KMT2A;AGO3;ZBTB16;ITGA2B;MEIS2
DNA synthesis involved in DNA repair (GO:0000731)	7/65	0.0268229	1	0	0	2.38521	8.63089	RMI2;RAD51D;UBA7;XRCC3;DNA2;POLE;POLH
negative regulation of apoptotic signaling pathway (GO:2001234)	7/65	0.0268229	1	0	0	2.38521	8.63089	PSMD10;PINK1;GSTP1;PLAUR;ITGA6;BCL2L2;HSPA1A
response to granulocyte macrophage colony-stimulating factor (GO:0097012)	2/6	0.0270568	1	0	0	7.3828	26.6505	ZFP36;NPR2
positive regulation of T-helper 17 type immune response (GO:2000318)	2/6	0.0270568	1	0	0	7.3828	26.6505	IL23A;IL12RB1
regulation of nuclear cell cycle DNA replication (GO:0033262)	2/6	0.0270568	1	0	0	7.3828	26.6505	ATRX;CDC7
positive regulation of activin receptor signaling pathway (GO:0032927)	2/6	0.0270568	1	0	0	7.3828	26.6505	ACVR2B;NODAL
negative regulation of phospholipid metabolic process (GO:1903726)	2/6	0.0270568	1	0	0	7.3828	26.6505	RUBCN;PIK3IP1
positive regulation of memory T cell differentiation (GO:0043382)	2/6	0.0270568	1	0	0	7.3828	26.6505	IL23A;IL12RB1
regulation of NK T cell activation (GO:0051133)	2/6	0.0270568	1	0	0	7.3828	26.6505	HSPH1;IL23A
acetyl-CoA biosynthetic process (GO:0006085)	2/6	0.0270568	1	0	0	7.3828	26.6505	MLYCD;ACSS1
mRNA 5'-splice site recognition (GO:0000395)	2/6	0.0270568	1	0	0	7.3828	26.6505	PRPF39;SFSWAP
positive regulation of axon guidance (GO:1902669)	2/6	0.0270568	1	0	0	7.3828	26.6505	SEMA5A;NRP1
regulation of T-helper 17 cell lineage commitment (GO:2000328)	2/6	0.0270568	1	0	0	7.3828	26.6505	IL23A;IL12RB1
monoubiquitinated protein deubiquitination (GO:0035520)	2/6	0.0270568	1	0	0	7.3828	26.6505	USP15;USP1
cellular response to granulocyte macrophage colony-stimulating factor stimulus (GO:0097011)	2/6	0.0270568	1	0	0	7.3828	26.6505	ZFP36;NPR2
long term synaptic depression (GO:0060292)	2/6	0.0270568	1	0	0	7.3828	26.6505	PLK2;PICK1
regulation of microtubule nucleation (GO:0010968)	2/6	0.0270568	1	0	0	7.3828	26.6505	HSPA1B;HSPA1A
neuron remodeling (GO:0016322)	2/6	0.0270568	1	0	0	7.3828	26.6505	APP;SCARF1
nucleic acid metabolic process (GO:0090304)	8/80	0.0277253	1	0	0	2.21484	7.94111	SMARCAL1;ATXN2;ANKLE1;RBFOX2;METTL3;HNRNPU;DXO;DNA2
negative regulation of MAPK cascade (GO:0043409)	8/80	0.0277253	1	0	0	2.21484	7.94111	PSMD10;FLCN;UCHL1;DUSP3;GSTP1;SPRY4;INPP5K;SPRY1
regulation of mRNA metabolic process (GO:1903311)	3/15	0.0277972	1	0	0	4.42968	15.8707	RBM26;SAFB2;SAFB
mitotic chromosome condensation (GO:0007076)	3/15	0.0277972	1	0	0	4.42968	15.8707	AKAP8L;NCAPD3;NCAPH
lipid modification (GO:0030258)	4/26	0.0279583	1	0	0	3.40745	12.1886	DGKG;DGKD;PLPP3;DGKZ
strand displacement (GO:0000732)	4/26	0.0279583	1	0	0	3.40745	12.1886	RMI2;RAD51D;XRCC3;DNA2
purine ribonucleotide metabolic process (GO:0009150)	7/66	0.0288802	1	0	0	2.34907	8.32652	SULT1A1;HSPA8;FIGNL1;GMPR;PDE6B;HSPA1B;HSPA1A
regulation of DNA binding (GO:0051101)	6/52	0.0289989	1	0	0	2.55558	9.04804	CDT1;MAPK8;HABP4;PLAUR;RSF1;HES1
purine ribonucleoside monophosphate metabolic process (GO:0009167)	5/39	0.029973	1	0	0	2.83954	9.95956	HSPA8;FIGNL1;PDE6B;HSPA1B;HSPA1A
regulation of plasma membrane bounded cell projection assembly (GO:0120032)	5/39	0.029973	1	0	0	2.83954	9.95956	IFT88;MYO10;FSCN1;SSH2;SSH1
negative regulation of nucleic acid-templated transcription (GO:1903507)	29/444	0.0303238	1	0	0	1.44663	5.05716	KDM5C;GFI1;RSF1;PTPRK;PRICKLE1;DEDD2;CIART;BTAF1;BCL7A;DEAF1;PRDM16;ATOH8;INPP5K;HES1;SPEN;TSC22D4;HSPA8;RBFOX2;CBX4;EED;ZBTB16;NR1D1;TBX2;PER2;PER1;CENPF;SFPQ;KAT6A;PLCB1
negative regulation of protein serine/threonine kinase activity (GO:0071901)	7/67	0.0310416	1	0	0	2.31401	8.03524	UCHL1;GSTP1;SPRY4;CDK5RAP1;LRP5;INPP5K;SPRY1
peptidyl-serine phosphorylation (GO:0018105)	12/145	0.0314887	1	0	0	1.83297	6.33864	CAMK2B;MAPK8;PINK1;PHKG1;MAST3;PLK2;EIF2AK3;CDC7;CSNK1E;MASTL;STK32C;MAPK12
phosphatidylinositol phosphorylation (GO:0046854)	4/27	0.031683	1	0	0	3.28124	11.3268	PI4K2B;PIK3CD;IP6K1;EFR3B
cellular response to topologically incorrect protein (GO:0035967)	4/27	0.031683	1	0	0	3.28124	11.3268	HSPA8;HSPH1;HSPA1B;HSPA1A
negative regulation of transport (GO:0051051)	5/40	0.0330262	1	0	0	2.76855	9.44201	RUBCN;MCTP1;ERBB3;INPP5K;SNX33
regulation of cellular localization (GO:0060341)	5/40	0.0330262	1	0	0	2.76855	9.44201	MCTP1;SPAG5;LRP5;NR1D1;CSNK1E
positive regulation of regulated secretory pathway (GO:1903307)	3/16	0.0330903	1	0	0	4.15282	14.155	RAB3A;SYT10;STX1A
artery development (GO:0060840)	3/16	0.0330903	1	0	0	4.15282	14.155	NRP1;HES1;ACVR2B
linoleic acid metabolic process (GO:0043651)	3/16	0.0330903	1	0	0	4.15282	14.155	FADS2;GSTM2;GSTP1
positive regulation of homeostatic process (GO:0032846)	8/83	0.0335884	1	0	0	2.13478	7.24455	MC4R;PINK1;P2RX2;ATRX;PIK3CD;INPP5K;HSPA1B;HSPA1A
cell morphogenesis involved in differentiation (GO:0000904)	6/54	0.0341336	1	0	0	2.46093	8.31173	NRP1;UNK;METTL3;LAMC1;SRGAP2;SIPA1L3
regulation of protein kinase activity (GO:0045859)	12/147	0.0344794	1	0	0	1.80803	6.08836	PREX2;MRNIP;TRAF4;MMD;GSTP1;CHORDC1;CDK5RAP1;INPP5K;HSPB1;RTN4RL2;CEP85;TRIB1
positive regulation of neurogenesis (GO:0050769)	7/69	0.0356836	1	0	0	2.24694	7.48919	SPEN;SEMA6A;BHLHB9;MMD;TCF3;DISC1;SHANK3
regulation of endocytosis (GO:0030100)	7/69	0.0356836	1	0	0	2.24694	7.48919	SCARB1;RUBCN;MCTP1;CALY;RUFY2;STON1;SNX33
regulation of actin polymerization or depolymerization (GO:0008064)	4/28	0.0356847	1	0	0	3.16406	10.5459	ARHGAP18;EPS8L1;SSH2;SSH1
primary neural tube formation (GO:0014020)	4/28	0.0356847	1	0	0	3.16406	10.5459	VANGL2;DEAF1;DLC1;PRICKLE1
negative regulation of cell projection organization (GO:0031345)	5/41	0.036266	1	0	0	2.70102	8.95896	MYLIP;GFI1;RTN4RL2;FKBP4;ADCY6
positive regulation of dendritic spine morphogenesis (GO:0061003)	2/7	0.0367594	1	0	0	6.32811	20.904	CAMK2B;BHLHB9
radial glial cell differentiation (GO:0060019)	2/7	0.0367594	1	0	0	6.32811	20.904	METTL3;HES1
regulation of T-helper 17 type immune response (GO:2000316)	2/7	0.0367594	1	0	0	6.32811	20.904	IL23A;IL12RB1
strand invasion (GO:0042148)	2/7	0.0367594	1	0	0	6.32811	20.904	RAD51D;XRCC3
regulation of memory T cell differentiation (GO:0043380)	2/7	0.0367594	1	0	0	6.32811	20.904	IL23A;IL12RB1
morphogenesis of a polarized epithelium (GO:0001738)	2/7	0.0367594	1	0	0	6.32811	20.904	VANGL2;TRAF3IP1
positive regulation of NK T cell activation (GO:0051135)	2/7	0.0367594	1	0	0	6.32811	20.904	HSPH1;IL23A
positive regulation of tumor necrosis factor-mediated signaling pathway (GO:1903265)	2/7	0.0367594	1	0	0	6.32811	20.904	HSPA1B;HSPA1A
positive regulation of cell migration by vascular endothelial growth factor signaling pathway (GO:0038089)	2/7	0.0367594	1	0	0	6.32811	20.904	KDR;HSPB1
positive regulation of mitotic cell cycle spindle assembly checkpoint (GO:0090267)	2/7	0.0367594	1	0	0	6.32811	20.904	XRCC3;MAD2L1
positive regulation of isomerase activity (GO:0010912)	2/7	0.0367594	1	0	0	6.32811	20.904	PLSCR1;HNRNPU
positive regulation of membrane depolarization (GO:1904181)	2/7	0.0367594	1	0	0	6.32811	20.904	KDR;ANK3
regulation of glycogen (starch) synthase activity (GO:2000465)	2/7	0.0367594	1	0	0	6.32811	20.904	EPM2AIP1;INPP5K
detection of molecule of bacterial origin (GO:0032490)	2/7	0.0367594	1	0	0	6.32811	20.904	SCARB1;DMBT1
regulation of axonogenesis (GO:0050770)	6/55	0.0369075	1	0	0	2.41619	7.97183	PLXND1;RUFY3;PLXNA2;LRP4;SSH2;SSH1
regulation of RNA splicing (GO:0043484)	6/55	0.0369075	1	0	0	2.41619	7.97183	CLK1;SON;SNRNP70;HABP4;METTL16;HNRNPLL
Notch signaling pathway (GO:0007219)	6/55	0.0369075	1	0	0	2.41619	7.97183	DLL4;PLXND1;MAML2;HES1;DLGAP5;PBX1
positive regulation of endothelial cell migration (GO:0010595)	7/70	0.0381677	1	0	0	2.21484	7.23314	SEMA5A;NRP1;SCARB1;ATOH8;KDR;HSPB1;PLPP3
positive regulation of proteasomal ubiquitin-dependent protein catabolic process (GO:0032436)	7/70	0.0381677	1	0	0	2.21484	7.23314	PSMD10;CSNK1E;PRICKLE1;TRIB1;LONRF1;HSPA1B;HSPA1A
positive regulation of focal adhesion assembly (GO:0051894)	3/17	0.038867	1	0	0	3.90854	12.6934	NRP1;KDR;TSC1
positive regulation of nitrogen compound metabolic process (GO:0051173)	3/17	0.038867	1	0	0	3.90854	12.6934	APP;MAPK8;KLF2
regulation of protein modification process (GO:0031399)	5/42	0.0396945	1	0	0	2.63671	8.50747	FLCN;SPRED2;HSPB1;FNIP1;FNIP2
tube closure (GO:0060606)	4/29	0.0399648	1	0	0	3.05495	9.83619	VANGL2;DEAF1;DLC1;PRICKLE1
regulation of MAP kinase activity (GO:0043405)	8/87	0.0426403	1	0	0	2.03663	6.42549	UCHL1;FLT1;IRAK1;GSTP1;SPRY4;INPP5K;SPRY1;TRIB1
regulation of neuron projection development (GO:0010975)	10/119	0.0429976	1	0	0	1.86121	5.8565	CAMK2B;MYLIP;GFI1;RUFY3;RTN4RL2;FKBP4;SSH2;SCARF1;ADCY6;SSH1
regulation of phosphorylation (GO:0042325)	10/119	0.0429976	1	0	0	1.86121	5.8565	APP;NRP1;FLCN;PINK1;NUP188;MCM7;HSPB1;ITGA6;FNIP1;FNIP2
mitotic cell cycle phase transition (GO:0044772)	16/221	0.0431403	1	0	0	1.6035	5.04029	CDT1;MCM7;MCM8;PLK2;HAUS3;CDC7;CSNK1E;PKMYT1;MASTL;CCNB2;UBE2S;ORC3;PPP2R2D;MCM5;PLCB1;POLE
regulation of fat cell differentiation (GO:0045598)	7/72	0.0434695	1	0	0	2.15332	6.75214	ZFP36;ANKRD26;TRIO;ZBTB16;LRP5;GPS2;NR1D1
negative regulation of transferase activity (GO:0051348)	4/30	0.0445239	1	0	0	2.95312	9.18931	ZFP36;HNRNPU;INPP5K;IRS2
regulation of ARF protein signal transduction (GO:0032012)	4/30	0.0445239	1	0	0	2.95312	9.18931	ACAP3;ARAP2;ARAP3;AGFG2
peptidyl-serine modification (GO:0018209)	13/170	0.0447119	1	0	0	1.6937	5.2632	CAMK2B;GALNT14;MAST3;PLK2;EIF2AK3;CDC7;CSNK1E;MASTL;MAPK12;MAPK8;PINK1;PHKG1;STK32C
mitotic recombination (GO:0006312)	3/18	0.0451192	1	0	0	3.6914	11.4376	RAD51D;XRCC3;RAD54B
cell-substrate adherens junction assembly (GO:0007045)	3/18	0.0451192	1	0	0	3.6914	11.4376	DLC1;TAOK2;PTPRK
focal adhesion assembly (GO:0048041)	3/18	0.0451192	1	0	0	3.6914	11.4376	DLC1;TAOK2;PTPRK
regulation of proteasomal ubiquitin-dependent protein catabolic process (GO:0032434)	8/88	0.0451321	1	0	0	2.01349	6.23812	PSMD10;CSNK1E;PRICKLE1;TRIB1;LONRF1;UBQLN4;HSPA1B;HSPA1A
negative regulation of translation (GO:0017148)	8/88	0.0451321	1	0	0	2.01349	6.23812	TNRC6C;UNK;METTL3;CNOT3;EIF2AK3;TSC1;IGF2BP2;METTL16
positive regulation of proteasomal protein catabolic process (GO:1901800)	7/73	0.0462897	1	0	0	2.12382	6.52614	PSMD10;CSNK1E;PRICKLE1;TRIB1;LONRF1;HSPA1B;HSPA1A
sprouting angiogenesis (GO:0002040)	5/44	0.0471239	1	0	0	2.51686	7.68895	SEMA5A;NRP1;ESM1;FLT1;KDR
regulation of T cell activation (GO:0050863)	5/44	0.0471239	1	0	0	2.51686	7.68895	DUSP3;METTL3;CD47;JAK3;HSPD1
posttranscriptional regulation of gene expression (GO:0010608)	5/44	0.0471239	1	0	0	2.51686	7.68895	APP;PER1;ATXN2;TSC1;METTL16
myeloid cell differentiation (GO:0030099)	5/44	0.0471239	1	0	0	2.51686	7.68895	SNRK;ZBTB16;KAT6A;JAK3;RASGRP4
negative regulation of cell migration (GO:0030336)	10/121	0.0472639	1	0	0	1.83045	5.58654	FLCN;MCTP1;DLC1;ARAP3;PTPRK;TRIB1;SRGAP2;MCC;SCAI;NODAL
regulation of establishment of protein localization to mitochondrion (GO:1903747)	2/8	0.047569	1	0	0	5.5371	16.8636	DNAJA1;PINK1
regulation of calcium ion transmembrane transport via high voltage-gated calcium channel (GO:1902514)	2/8	0.047569	1	0	0	5.5371	16.8636	CACNB1;NOS1AP
DNA recombinase assembly (GO:0000730)	2/8	0.047569	1	0	0	5.5371	16.8636	RAD51D;XRCC3
cellular response to forskolin (GO:1904322)	2/8	0.047569	1	0	0	5.5371	16.8636	ADCY1;ADCY6
cellular response to interleukin-21 (GO:0098757)	2/8	0.047569	1	0	0	5.5371	16.8636	IL2RG;JAK3
positive regulation of mitotic metaphase/anaphase transition (GO:0045842)	2/8	0.047569	1	0	0	5.5371	16.8636	CDT1;DLGAP5
DNA repair complex assembly (GO:0090735)	2/8	0.047569	1	0	0	5.5371	16.8636	RAD51D;XRCC3
interleukin-21-mediated signaling pathway (GO:0038114)	2/8	0.047569	1	0	0	5.5371	16.8636	IL2RG;JAK3
negative regulation of protein complex disassembly (GO:0043242)	2/8	0.047569	1	0	0	5.5371	16.8636	RUBCN;UBQLN4
regulation of ATP biosynthetic process (GO:2001169)	2/8	0.047569	1	0	0	5.5371	16.8636	FLCN;PINK1
response to forskolin (GO:1904321)	2/8	0.047569	1	0	0	5.5371	16.8636	ADCY1;ADCY6
positive regulation of spindle checkpoint (GO:0090232)	2/8	0.047569	1	0	0	5.5371	16.8636	XRCC3;MAD2L1
positive regulation of catenin import into nucleus (GO:0035413)	2/8	0.047569	1	0	0	5.5371	16.8636	SEMA5A;BAMBI
dimeric G-protein coupled receptor signaling pathway (GO:0038042)	2/8	0.047569	1	0	0	5.5371	16.8636	ADM;GRM1
positive regulation of protein localization to cell surface (GO:2000010)	2/8	0.047569	1	0	0	5.5371	16.8636	GPD1L;SNX33
early endosome to Golgi transport (GO:0034498)	2/8	0.047569	1	0	0	5.5371	16.8636	EHD3;SNX8
double-strand break repair via synthesis-dependent strand annealing (GO:0045003)	2/8	0.047569	1	0	0	5.5371	16.8636	RAD51D;XRCC3
regulation of nitrogen compound metabolic process (GO:0051171)	2/8	0.047569	1	0	0	5.5371	16.8636	SCARB1;NOS1AP
phospholipid scrambling (GO:0017121)	2/8	0.047569	1	0	0	5.5371	16.8636	PLSCR1;PLSCR2
regulation of response to oxidative stress (GO:1902882)	2/8	0.047569	1	0	0	5.5371	16.8636	PINK1;MCTP1
regulation of cilium movement (GO:0003352)	2/8	0.047569	1	0	0	5.5371	16.8636	ARMC4;CCDC65
protein modification by small protein removal (GO:0070646)	18/261	0.0497498	1	0	0	1.52748	4.58357	PSMD10;USP48;USP15;MBD6;USP31;TRRAP;ACTR5;USP11;FOXK1;HCFC1;DDB2;SENP1;UCHL1;USP1;MDM4;USP30;SKP2;NFRKB
regulation of cell cycle process (GO:0010564)	8/90	0.0503976	1	0	0	1.96875	5.88224	FLCN;RMI2;SPAG5;FBXO5;KLHL13;MKI67;PKMYT1;CDK13
cell-matrix adhesion (GO:0007160)	8/90	0.0503976	1	0	0	1.96875	5.88224	SGCE;ITGB5;ITGA2;DLC1;TAOK2;EMILIN1;TSC1;PTPRK
regulation of mitotic spindle assembly (GO:1901673)	3/19	0.051836	1	0	0	3.49711	10.3503	HNRNPU;HSPA1B;HSPA1A
regulation of sprouting angiogenesis (GO:1903670)	3/19	0.051836	1	0	0	3.49711	10.3503	TMEM2;SEMA6A;KLF2
positive regulation of activated T cell proliferation (GO:0042104)	3/19	0.051836	1	0	0	3.49711	10.3503	IL23A;TNFSF9;IL12RB1
cyclic nucleotide biosynthetic process (GO:0009190)	3/19	0.051836	1	0	0	3.49711	10.3503	NPR2;ADCY1;ADCY6
calcium ion transport into cytosol (GO:0060402)	3/19	0.051836	1	0	0	3.49711	10.3503	TRPM1;CACNB3;ITPR3
positive regulation of adherens junction organization (GO:1903393)	3/19	0.051836	1	0	0	3.49711	10.3503	NRP1;KDR;TSC1
positive regulation of axon extension (GO:0045773)	3/19	0.051836	1	0	0	3.49711	10.3503	SEMA5A;NRP1;RUFY3
negative regulation of phosphorylation (GO:0042326)	7/75	0.0522743	1	0	0	2.06718	6.10077	TRAF3IP1;CHORDC1;HNRNPU;INPP5K;IRS2;PLPP3;TARDBP
regulation of actin cytoskeleton organization (GO:0032956)	7/75	0.0522743	1	0	0	2.06718	6.10077	DLC1;TAOK2;FSCN1;ARHGAP18;TSC1;ARHGAP17;RHOBTB1
endocytosis (GO:0006897)	18/263	0.0528318	1	0	0	1.51586	4.4576	APP;SCARB1;CD163;SORT1;NCOA3;CDC7;LRP3;CSNK1E;SNX33;MERTK;HSPG2;CXCL16;HSPH1;ADORA2A;DLC1;STAB1;SNX8;SCARF1
regulation of mRNA splicing, via spliceosome (GO:0048024)	6/60	0.0529079	1	0	0	2.21484	6.50986	RBM25;RBFOX2;SON;SFSWAP;HNRNPU;METTL16
cellular response to lipopolysaccharide (GO:0071222)	8/91	0.053173	1	0	0	1.94711	5.71322	UPF1;ZFP36;MAPK8;IRAK1;GFI1;GSTP1;NR1D1;NUGGC
purine ribonucleoside triphosphate metabolic process (GO:0009205)	4/32	0.0544764	1	0	0	2.76855	8.05645	HSPA8;FIGNL1;HSPA1B;HSPA1A
vasculogenesis (GO:0001570)	4/32	0.0544764	1	0	0	2.76855	8.05645	FLT1;KDR;ADM;RASIP1
negative regulation of protein modification by small protein conjugation or removal (GO:1903321)	5/46	0.0553226	1	0	0	2.40743	6.96849	PER2;DNAJA1;CHORDC1;HSPA1B;HSPA1A
negative regulation of autophagy (GO:0010507)	5/46	0.0553226	1	0	0	2.40743	6.96849	RUBCN;PINK1;SNRNP70;TSC1;RASIP1
positive regulation of JNK cascade (GO:0046330)	7/76	0.0554405	1	0	0	2.03998	5.90054	APP;MAP4K2;TRAF4;MINK1;TAOK2;TNFRSF11A;PLCB1
cell cycle G1/S phase transition (GO:0044843)	8/92	0.0560446	1	0	0	1.92595	5.54983	CDT1;MCM7;MCM8;ORC3;PLK2;MCM5;CDC7;POLE
extracellular matrix organization (GO:0030198)	16/229	0.0561284	1	0	0	1.54749	4.45694	CSGALNACT1;APP;ITGB5;ITGA2;LAMA4;ITGA2B;LAMC1;HSPG2;KIF9;BMP1;PXDN;KDR;ITGA6;CD47;TGFBI;JAM3
actin cytoskeleton reorganization (GO:0031532)	6/61	0.0565423	1	0	0	2.17853	6.25841	NRP1;CAPN10;NCOA3;INSRR;MINK1;FRY
negative regulation of protein kinase activity (GO:0006469)	9/109	0.0581658	1	0	0	1.82877	5.20185	PREX2;GSTP1;CHORDC1;LRP5;INPP5K;HSPB1;RTN4RL2;CEP85;TRIB1
regulation of endoplasmic reticulum stress-induced intrinsic apoptotic signaling pathway (GO:1902235)	3/20	0.059005	1	0	0	3.32226	9.40244	EIF2AK3;SYVN1;HSPA1A
positive regulation of dendritic spine development (GO:0060999)	3/20	0.059005	1	0	0	3.32226	9.40244	CAMK2B;BHLHB9;SHANK3
negative regulation of actin filament bundle assembly (GO:0032232)	3/20	0.059005	1	0	0	3.32226	9.40244	DLC1;INPP5K;SHANK3
regulation of glycogen biosynthetic process (GO:0005979)	3/20	0.059005	1	0	0	3.32226	9.40244	EPM2AIP1;INPP5K;IRS2
inactivation of MAPK activity (GO:0000188)	3/20	0.059005	1	0	0	3.32226	9.40244	SPRED2;DUSP3;GPS2
entrainment of circadian clock by photoperiod (GO:0043153)	3/20	0.059005	1	0	0	3.32226	9.40244	PER2;PER1;PER3
cytoskeleton organization (GO:0007010)	10/126	0.0591475	1	0	0	1.75781	4.97059	NCKIPSD;ZMYM1;SEMA6A;MAST3;ARAP3;ANK3;TLN1;BRWD1;SIPA1L3;SYNE1
negative regulation of circadian rhythm (GO:0042754)	2/9	0.059366	1	0	0	4.92187	13.8995	PER2;SFPQ
negative regulation of T cell apoptotic process (GO:0070233)	2/9	0.059366	1	0	0	4.92187	13.8995	TSC22D4;JAK3
regulation of T-helper 1 type immune response (GO:0002825)	2/9	0.059366	1	0	0	4.92187	13.8995	IL23A;IL12RB1
regulation of mast cell activation (GO:0033003)	2/9	0.059366	1	0	0	4.92187	13.8995	PLSCR1;CRLF2
positive regulation of long-term synaptic potentiation (GO:1900273)	2/9	0.059366	1	0	0	4.92187	13.8995	APP;SHANK3
semaphorin-plexin signaling pathway involved in axon guidance (GO:1902287)	2/9	0.059366	1	0	0	4.92187	13.8995	PLXND1;PLXNA2
positive regulation of astrocyte differentiation (GO:0048711)	2/9	0.059366	1	0	0	4.92187	13.8995	APP;HES1
interleukin-23-mediated signaling pathway (GO:0038155)	2/9	0.059366	1	0	0	4.92187	13.8995	IL23A;IL12RB1
regulation of natural killer cell activation (GO:0032814)	2/9	0.059366	1	0	0	4.92187	13.8995	IL23A;PRDM1
neuron projection organization (GO:0106027)	2/9	0.059366	1	0	0	4.92187	13.8995	APP;PICK1
cytoskeletal anchoring at plasma membrane (GO:0007016)	2/9	0.059366	1	0	0	4.92187	13.8995	ANK3;TLN1
vitamin transmembrane transport (GO:0035461)	2/9	0.059366	1	0	0	4.92187	13.8995	SCARB1;SLC19A2
histone H4 acetylation (GO:0043967)	5/47	0.0597112	1	0	0	2.35621	6.64036	PER1;NAA40;KMT2A;TRRAP;HCFC1
glycogen metabolic process (GO:0005977)	4/33	0.0598662	1	0	0	2.68465	7.55903	PER2;PHKG1;AGL;NR1D1
positive regulation of cell-cell adhesion (GO:0022409)	4/33	0.0598662	1	0	0	2.68465	7.55903	ANK3;CD47;PLPP3;NODAL
positive regulation of cytokine-mediated signaling pathway (GO:0001961)	4/33	0.0598662	1	0	0	2.68465	7.55903	TRIM6;GFI1;HSPA1B;HSPA1A
negative regulation of mitochondrion organization (GO:0010823)	4/33	0.0598662	1	0	0	2.68465	7.55903	PSMD10;FLCN;PINK1;HSPA1A
neural tube closure (GO:0001843)	4/33	0.0598662	1	0	0	2.68465	7.55903	VANGL2;DEAF1;DLC1;PRICKLE1
regulation of interleukin-12 production (GO:0032655)	4/33	0.0598662	1	0	0	2.68465	7.55903	IL23A;PLCB1;JAK3;HSPD1
regulation of cytoskeleton organization (GO:0051493)	8/95	0.0652418	1	0	0	1.86513	5.09116	TRAF3IP1;DLC1;TAOK2;FSCN1;ARHGAP18;TSC1;ARHGAP17;RHOBTB1
negative regulation of cellular metabolic process (GO:0031324)	4/34	0.0655281	1	0	0	2.60569	7.10124	ATXN2;PINK1;AP1AR;NR1D1
positive regulation of muscle cell differentiation (GO:0051149)	4/34	0.0655281	1	0	0	2.60569	7.10124	BOC;TCF3;PLCB1;MAPK12
positive regulation of DNA binding (GO:0043388)	4/34	0.0655281	1	0	0	2.60569	7.10124	TRIM6;MAU2;PLAUR;HES1
regulation of transforming growth factor beta receptor signaling pathway (GO:0017015)	7/79	0.0656415	1	0	0	1.96252	5.34501	FLCN;BAMBI;PRDM16;LTBP4;LEMD3;MTMR4;HSPA1A
positive regulation of T cell mediated immunity (GO:0002711)	3/21	0.0666116	1	0	0	3.16406	8.57104	IL23A;IL12RB1;HSPD1
positive regulation of defense response to virus by host (GO:0002230)	3/21	0.0666116	1	0	0	3.16406	8.57104	TRIM6;IL23A;IL12RB1
photoperiodism (GO:0009648)	3/21	0.0666116	1	0	0	3.16406	8.57104	PER2;PER1;PER3
phosphatidylinositol metabolic process (GO:0046488)	9/112	0.0667364	1	0	0	1.77978	4.81788	PI4K2B;MTMR12;MTMR14;INPP5K;PIK3CD;MTMR4;IP6K1;PLCB1;EFR3B
glutathione metabolic process (GO:0006749)	5/49	0.0690646	1	0	0	2.26004	6.04044	GSTM3;GSTM2;GSTM1;GSTP1;CHAC1
regulation of megakaryocyte differentiation (GO:0045652)	5/49	0.0690646	1	0	0	2.26004	6.04044	TNRC6C;KMT2D;KMT2A;AGO3;ITGA2B
phosphorylation (GO:0016310)	24/386	0.0713448	1	0	0	1.3771	3.63587	DGKG;CAMK2B;APP;MAP4K2;DGKD;PLK2;TNK1;MINK1;EIF2AK3;PIK3CD;CSNK1E;MERTK;DGKZ;PINK1;SNRK;MAPK8;NUAK2;IRAK1;POMK;PICK1;CDK13;MAP3K6;JAK3;FNIP2
regulation of mitotic spindle organization (GO:0060236)	4/35	0.0714582	1	0	0	2.53125	6.67905	TPX2;HNRNPU;HSPA1B;HSPA1A
positive regulation of ATPase activity (GO:0032781)	4/35	0.0714582	1	0	0	2.53125	6.67905	MYBPC3;DNAJB1;PLSCR1;HNRNPU
cell morphogenesis involved in neuron differentiation (GO:0048667)	8/97	0.0718629	1	0	0	1.82667	4.80962	APP;RAB3A;UNK;ATL1;MINK1;TAOK2;LRP4;ANK3
regulation of B cell apoptotic process (GO:0002902)	2/10	0.0720396	1	0	0	4.42968	11.6524	IRS2;FNIP1
regulation of chromatin organization (GO:1902275)	2/10	0.0720396	1	0	0	4.42968	11.6524	HNRNPU;MKI67
dorsal/ventral axis specification (GO:0009950)	2/10	0.0720396	1	0	0	4.42968	11.6524	LRP5;LRP4
3'-UTR-mediated mRNA destabilization (GO:0061158)	2/10	0.0720396	1	0	0	4.42968	11.6524	UPF1;ZFP36
regulation of actin filament length (GO:0030832)	2/10	0.0720396	1	0	0	4.42968	11.6524	SSH2;SSH1
base-excision repair, AP site formation (GO:0006285)	2/10	0.0720396	1	0	0	4.42968	11.6524	UNG;MUTYH
positive regulation of fertilization (GO:1905516)	2/10	0.0720396	1	0	0	4.42968	11.6524	LHFPL2;PLCB1
T cell chemotaxis (GO:0010818)	2/10	0.0720396	1	0	0	4.42968	11.6524	PIK3CD;CXCL16
primary miRNA processing (GO:0031053)	2/10	0.0720396	1	0	0	4.42968	11.6524	SRRT;METTL3
insulin-like growth factor receptor signaling pathway (GO:0048009)	2/10	0.0720396	1	0	0	4.42968	11.6524	EIF2AK3;PLCB1
protein localization to mitochondrion (GO:0070585)	2/10	0.0720396	1	0	0	4.42968	11.6524	DNAJA1;PINK1
regulation of podosome assembly (GO:0071801)	2/10	0.0720396	1	0	0	4.42968	11.6524	KIF9;FSCN1
negative regulation of stem cell differentiation (GO:2000737)	2/10	0.0720396	1	0	0	4.42968	11.6524	HNRNPU;HES1
negative regulation of transcription from RNA polymerase II promoter in response to stress (GO:0097201)	2/10	0.0720396	1	0	0	4.42968	11.6524	DNAJB1;HSPA1A
positive regulation of adaptive immune response based on somatic recombination of immune receptors built from immunoglobulin superfamily domains (GO:0002824)	2/10	0.0720396	1	0	0	4.42968	11.6524	IL23A;IL12RB1
negative regulation of cell adhesion (GO:0007162)	6/65	0.0725452	1	0	0	2.04447	5.36375	SEMA5A;ADAMDEC1;PLXND1;ERBB3;PLXNA2;TGFBI
neurogenesis (GO:0022008)	5/50	0.0740274	1	0	0	2.21484	5.76594	GCM1;METTL3;BTBD2;DCHS1;CHAC1
negative regulation of myeloid cell differentiation (GO:0045638)	3/22	0.0746403	1	0	0	3.02024	7.83774	ZFP36;ZBTB16;MEIS2
cytosolic calcium ion transport (GO:0060401)	3/22	0.0746403	1	0	0	3.02024	7.83774	TRPM1;CACNB3;ITPR3
negative regulation of sprouting angiogenesis (GO:1903671)	3/22	0.0746403	1	0	0	3.02024	7.83774	DLL4;SEMA6A;KLF2
positive regulation of RNA splicing (GO:0033120)	3/22	0.0746403	1	0	0	3.02024	7.83774	HABP4;HNRNPLL;HSPA1A
protein deubiquitination (GO:0016579)	17/257	0.0750985	1	0	0	1.46507	3.793	PSMD10;USP48;USP15;MBD6;USP31;TRRAP;ACTR5;USP11;FOXK1;HCFC1;DDB2;UCHL1;USP1;MDM4;USP30;SKP2;NFRKB
regulation of insulin secretion (GO:0050796)	8/98	0.0753211	1	0	0	1.80803	4.67556	PER2;CAPN10;LRP5;CACNA1A;IRS2;ITPR3;NR1D1;STX1A
negative regulation of programmed cell death (GO:0043069)	25/408	0.0761485	1	0	0	1.35713	3.49471	PSMD10;FLT1;GSTP1;HSPB1;NUGGC;HSPD1;PIDD1;MAPK8;NUAK2;IRAK1;ERBB3;FIGNL1;KDR;TXNDC5;CBX4;PLK2;INSRR;PLAUR;MERTK;DNAJA1;SON;HSPA1B;BCL2L2;HSPA1A;MAD2L1
positive regulation of cellular protein localization (GO:1903829)	6/66	0.0769117	1	0	0	2.01349	5.1648	CDT1;RUFY3;EIF2AK3;SNX33;GPD1L;OAZ2
negative regulation of cell differentiation (GO:0045596)	11/150	0.0776225	1	0	0	1.62422	4.15133	SUZ12;ANKRD26;TRIO;ZBTB16;LRP5;HNRNPU;GPS2;HES1;USH2A;MEIS2;ADAMTS7
regulation of response to DNA damage stimulus (GO:2001020)	4/36	0.0776523	1	0	0	2.46093	6.28895	ANKLE1;USP1;POLH;WDR76
histone deacetylation (GO:0016575)	4/36	0.0776523	1	0	0	2.46093	6.28895	PER2;PER1;SFPQ;TBL1XR1
plasma membrane organization (GO:0007009)	4/36	0.0776523	1	0	0	2.46093	6.28895	PLSCR1;PLSCR2;SNX33;ANK3
regulation of cell morphogenesis involved in differentiation (GO:0010769)	4/36	0.0776523	1	0	0	2.46093	6.28895	HECW2;RUFY3;SSH2;SSH1
Wnt signaling pathway, calcium modulating pathway (GO:0007223)	4/36	0.0776523	1	0	0	2.46093	6.28895	TNRC6C;AGO3;PDE6B;PLCB1
glutamate receptor signaling pathway (GO:0007215)	4/36	0.0776523	1	0	0	2.46093	6.28895	TRPM1;APP;PLCB1;GRM1
carboxylic acid transport (GO:0046942)	5/51	0.0791789	1	0	0	2.17141	5.5068	SLC7A6;SLC43A1;SLC16A6;SLC16A11;SLC16A4
positive regulation of autophagy (GO:0010508)	6/67	0.0814236	1	0	0	1.98344	4.97464	FLCN;PINK1;SESN1;PLK2;KDR;TRIM65
regulation of axon extension involved in axon guidance (GO:0048841)	3/23	0.083074	1	0	0	2.88892	7.1877	SEMA5A;NRP1;PLXNA2
chromosome condensation (GO:0030261)	3/23	0.083074	1	0	0	2.88892	7.1877	AKAP8L;NCAPD3;NCAPH
negative regulation of viral transcription (GO:0032897)	3/23	0.083074	1	0	0	2.88892	7.1877	ZFP36;INPP5K;TARDBP
positive regulation of mRNA catabolic process (GO:0061014)	3/23	0.083074	1	0	0	2.88892	7.1877	TNRC6C;UPF1;ZFP36
vitamin transport (GO:0051180)	3/23	0.083074	1	0	0	2.88892	7.1877	SCARB1;TTPA;SLC19A2
regulation of dendritic spine morphogenesis (GO:0061001)	3/23	0.083074	1	0	0	2.88892	7.1877	CAMK2B;BHLHB9;SHANK3
cellular response to amyloid-beta (GO:1904646)	3/23	0.083074	1	0	0	2.88892	7.1877	CACNB1;APP;CACNA1A
positive regulation of cell junction assembly (GO:1901890)	3/23	0.083074	1	0	0	2.88892	7.1877	NRP1;KDR;TSC1
mRNA splicing, via spliceosome (GO:0000398)	17/261	0.0837173	1	0	0	1.44262	3.57813	SRRM2;SPEN;HSPA8;AQR;DQX1;METTL3;SRRT;PRCC;HNRNPU;LIME1;LSM2;SFPQ;SNRNP70;IGFLR1;RBM41;SNRNP48;CDK13
regulation of protein phosphorylation (GO:0001932)	17/261	0.0837173	1	0	0	1.44262	3.57813	APP;TRAF3IP1;AKAP8L;EIF2AK3;PLAUR;HSPB1;FLCN;PINK1;CHORDC1;KDR;CDK5RAP1;INPP5K;PLPP3;TARDBP;FNIP1;FNIP2;NODAL
protein peptidyl-prolyl isomerization (GO:0000413)	4/37	0.0841052	1	0	0	2.39442	5.92784	FKBP10;FKBP4;FKBP3;NKTR
regulation of peptidyl-threonine phosphorylation (GO:0010799)	4/37	0.0841052	1	0	0	2.39442	5.92784	APP;SPRED2;TRIM6;INPP5K
cellular response to molecule of bacterial origin (GO:0071219)	7/84	0.0849992	1	0	0	1.8457	4.54986	UPF1;ZFP36;MAPK8;GFI1;GSTP1;NR1D1;NUGGC
positive regulation of transcription from RNA polymerase II promoter (GO:0045944)	47/848	0.0854742	1	0	0	1.22756	3.01925	KMT2D;CSRNP1;GCM1;APP;THRB;HLF;KMT2A;MAML2;PLXND1;FHOD1;AKAP8L;LRP5;CRX;HNRNPU;EFCAB7;RXRB;FLCN;DBP;PRDM16;MYBL2;HES1;INSL3;PPARGC1B;DLGAP5;MLXIP;EGR1;NCOA3;ATRX;EAF2;EBF3;NR1D1;MEIS2;PBX1;KLF2;SENP1;PER1;PLSCR1;SFPQ;IRF3;TBL1XR1;MTF2;TFAM;ITGA6;NCOA7;TCF
negative regulation of protein localization to nucleus (GO:1900181)	2/11	0.0854866	1	0	0	4.02698	9.90394	FLCN;CHORDC1
interleukin-2-mediated signaling pathway (GO:0038110)	2/11	0.0854866	1	0	0	4.02698	9.90394	IL2RG;JAK3
negative regulation of leukocyte cell-cell adhesion (GO:1903038)	2/11	0.0854866	1	0	0	4.02698	9.90394	DUSP3;JAK3
UV-damage excision repair (GO:0070914)	2/11	0.0854866	1	0	0	4.02698	9.90394	ACTR5;DDB2
negative regulation of JUN kinase activity (GO:0043508)	2/11	0.0854866	1	0	0	4.02698	9.90394	DNAJA1;GSTP1
positive regulation of nuclear-transcribed mRNA poly(A) tail shortening (GO:0060213)	2/11	0.0854866	1	0	0	4.02698	9.90394	TNRC6C;ZFP36
cell-substrate junction assembly (GO:0007044)	2/11	0.0854866	1	0	0	4.02698	9.90394	ITGA6;LAMC1
attachment of mitotic spindle microtubules to kinetochore (GO:0051315)	2/11	0.0854866	1	0	0	4.02698	9.90394	CDT1;NUF2
positive regulation of glycoprotein biosynthetic process (GO:0010560)	2/11	0.0854866	1	0	0	4.02698	9.90394	CHORDC1;PLCB1
regulation of nuclear-transcribed mRNA poly(A) tail shortening (GO:0060211)	2/11	0.0854866	1	0	0	4.02698	9.90394	TNRC6C;ZFP36
regulation of chromatin binding (GO:0035561)	2/11	0.0854866	1	0	0	4.02698	9.90394	CDT1;BTAF1
cellular response to interleukin-2 (GO:0071352)	2/11	0.0854866	1	0	0	4.02698	9.90394	IL2RG;JAK3
positive regulation of sodium ion transmembrane transporter activity (GO:2000651)	2/11	0.0854866	1	0	0	4.02698	9.90394	CHORDC1;ANK3
embryonic hemopoiesis (GO:0035162)	2/11	0.0854866	1	0	0	4.02698	9.90394	KMT2A;KDR
hemidesmosome assembly (GO:0031581)	2/11	0.0854866	1	0	0	4.02698	9.90394	ITGA6;LAMC1
regulation of autophagosome maturation (GO:1901096)	2/11	0.0854866	1	0	0	4.02698	9.90394	RUBCN;UBQLN4
regulation of protein ubiquitination (GO:0031396)	8/101	0.0862867	1	0	0	1.75433	4.29824	PSMD10;PER2;DNAJA1;PINK1;CHORDC1;PRICKLE1;HSPA1B;HSPA1A
regulation of kinase activity (GO:0043549)	8/101	0.0862867	1	0	0	1.75433	4.29824	FLT1;ERBB3;INSRR;KDR;CDK5RAP1;HNRNPU;IRS2;MERTK
negative regulation of cellular response to transforming growth factor beta stimulus (GO:1903845)	5/53	0.09004	1	0	0	2.08947	5.0304	BAMBI;PRDM16;LEMD3;MTMR4;HSPA1A
homotypic cell-cell adhesion (GO:0034109)	4/38	0.0908113	1	0	0	2.33141	5.59299	GNAS;HSPB1;TLN1;PLPP3
regulation of ossification (GO:0030278)	4/38	0.0908113	1	0	0	2.33141	5.59299	ZBTB16;SMOC1;LRP5;LRP4
mRNA processing (GO:0006397)	18/283	0.0912025	1	0	0	1.40873	3.37345	SRRM2;SPEN;HSPA8;AQR;RNMT;DQX1;METTL3;SRRT;AKAP8L;PRCC;HNRNPU;LSM2;SFPQ;SON;SNRNP70;IGFLR1;RBM41;SNRNP48
regulation of actin filament bundle assembly (GO:0032231)	3/24	0.0918947	1	0	0	2.76855	6.60884	FHOD1;TSC1;SHANK3
DNA replication initiation (GO:0006270)	3/24	0.0918947	1	0	0	2.76855	6.60884	ORC3;CDC7;POLE
cGMP biosynthetic process (GO:0006182)	3/24	0.0918947	1	0	0	2.76855	6.60884	NPR2;ADCY1;ADCY6
regulation of peptidyl-serine phosphorylation (GO:0033135)	7/86	0.0935632	1	0	0	1.80278	4.27099	APP;TRIM6;PINK1;INPP5K;GPD1L;FNIP1;FNIP2
regulation of RNA metabolic process (GO:0051252)	4/39	0.0977642	1	0	0	2.27163	5.28199	CLK1;SON;SNRNP70;NCOA3
cellular response to amino acid starvation (GO:0034198)	4/39	0.0977642	1	0	0	2.27163	5.28199	MAPK8;SZT2;SESN1;EIF2AK3
peptide metabolic process (GO:0006518)	8/104	0.0981349	1	0	0	1.70372	3.95504	MIPEP;GSTM3;HSPA8;PCSK1;GSTM2;GSTM1;GSTP1;RNPEP
regulation of nitric-oxide synthase biosynthetic process (GO:0051769)	2/12	0.0996115	1	0	0	3.6914	8.51413	GSTP1;KDR
negative regulation of metabolic process (GO:0009892)	2/12	0.0996115	1	0	0	3.6914	8.51413	GSTP1;DLC1
iron ion transport (GO:0006826)	2/12	0.0996115	1	0	0	3.6914	8.51413	SLC25A37;IREB2
regulation of actomyosin structure organization (GO:0110020)	2/12	0.0996115	1	0	0	3.6914	8.51413	FHOD1;TSC1
positive regulation of T-helper 1 type immune response (GO:0002827)	2/12	0.0996115	1	0	0	3.6914	8.51413	IL23A;IL12RB1
alternative mRNA splicing, via spliceosome (GO:0000380)	2/12	0.0996115	1	0	0	3.6914	8.51413	SFPQ;CDK13
exit from mitosis (GO:0010458)	2/12	0.0996115	1	0	0	3.6914	8.51413	UBE2S;PPP2R2D
negative regulation by host of viral transcription (GO:0043922)	2/12	0.0996115	1	0	0	3.6914	8.51413	INPP5K;TARDBP
positive regulation of peptidase activity (GO:0010952)	2/12	0.0996115	1	0	0	3.6914	8.51413	PINK1;MAPK12
positive regulation of cyclase activity (GO:0031281)	2/12	0.0996115	1	0	0	3.6914	8.51413	MAPK8;GUCA1A
negative regulation of fibroblast growth factor receptor signaling pathway (GO:0040037)	2/12	0.0996115	1	0	0	3.6914	8.51413	SPRY4;SPRY1
protein kinase C-activating G-protein coupled receptor signaling pathway (GO:0007205)	2/12	0.0996115	1	0	0	3.6914	8.51413	DGKD;PICK1
sulfur compound biosynthetic process (GO:0044272)	9/122	0.100771	1	0	0	1.6339	3.74964	CSGALNACT1;GSTM3;GSTM2;GSTM1;GSTP1;CHST15;B3GNT2;CHAC1;CHST2
regulation of cation channel activity (GO:2001257)	6/71	0.100904	1	0	0	1.8717	4.2929	CACNB1;APP;CACNB3;MINK1;ANK3;SHANK3
response to insulin (GO:0032868)	6/71	0.100904	1	0	0	1.8717	4.2929	EPM2AIP1;SORT1;CAPN10;INPP5K;IRS2;TSC1
regulation of centrosome duplication (GO:0010824)	3/25	0.101084	1	0	0	2.65781	6.09118	PLK2;CCNF;XRCC3
regulation of voltage-gated calcium channel activity (GO:1901385)	3/25	0.101084	1	0	0	2.65781	6.09118	CACNB1;CACNB3;NOS1AP
negative regulation of gene expression, epigenetic (GO:0045814)	3/25	0.101084	1	0	0	2.65781	6.09118	SUZ12;EED;MTF2
cyclic nucleotide metabolic process (GO:0009187)	3/25	0.101084	1	0	0	2.65781	6.09118	NPR2;ADCY1;ADCY6
positive regulation of interleukin-12 production (GO:0032735)	3/25	0.101084	1	0	0	2.65781	6.09118	IL23A;PLCB1;HSPD1
response to amyloid-beta (GO:1904645)	3/25	0.101084	1	0	0	2.65781	6.09118	CACNB1;APP;CACNA1A
regulation of interleukin-10 production (GO:0032653)	3/25	0.101084	1	0	0	2.65781	6.09118	IL23A;JAK3;HSPD1
regulation of DNA damage response, signal transduction by p53 class mediator (GO:0043516)	3/25	0.101084	1	0	0	2.65781	6.09118	PSMD10;SPRED2;PLA2R1
regulation of lamellipodium assembly (GO:0010591)	3/25	0.101084	1	0	0	2.65781	6.09118	FSCN1;SSH2;SSH1
negative regulation of transforming growth factor beta receptor signaling pathway (GO:0030512)	5/55	0.101628	1	0	0	2.01349	4.60371	BAMBI;PRDM16;LEMD3;MTMR4;HSPA1A
regulation of intracellular signal transduction (GO:1902531)	25/422	0.101643	1	0	0	1.31211	2.99986	TRIO;PPP1R13B;ARHGEF26;ARHGAP18;HSPB1;ARHGAP17;RHOBTB1;FLCN;SRGAP2;FAM83D;BANP;RMI2;ARHGEF12;STARD8;NCOA3;ARAP2;ARAP3;ARHGAP45;ARHGAP23;TPX2;KAT6A;DLC1;MDM4;DNA2;NODAL
DNA repair (GO:0006281)	18/288	0.103034	1	0	0	1.38427	3.14603	UPF1;RMI2;TRRAP;ACTR5;XRCC3;IGHMBP2;CSNK1E;PDS5B;DDB2;UNG;NEIL3;RAD51D;USP1;DNA2;POLK;POLE;POLH;MUTYH
peptidyl-proline modification (GO:0018208)	4/40	0.104957	1	0	0	2.21484	4.99269	FKBP10;FKBP4;FKBP3;NKTR
negative regulation of ERK1 and ERK2 cascade (GO:0070373)	4/40	0.104957	1	0	0	2.21484	4.99269	FLCN;DUSP3;GSTP1;SPRY1
regulation of intracellular transport (GO:0032386)	4/40	0.104957	1	0	0	2.21484	4.99269	MYBPC3;PINK1;SPAG5;CAPN10
regulation of epithelial cell proliferation (GO:0050678)	6/72	0.106125	1	0	0	1.8457	4.14016	ZFP36;DEAF1;LAMC1;NR1D1;MCC;NODAL
positive regulation of cellular component organization (GO:0051130)	8/106	0.106519	1	0	0	1.67158	3.74339	CAMK2B;CDT1;BHLHB9;CALY;LRP4;FNIP1;SHANK3;FNIP2
regulation of signal transduction (GO:0009966)	15/233	0.107006	1	0	0	1.42586	3.18662	SEMA5A;APP;FLT1;GFI1;INSRR;LIFR;MERTK;DHRS3;RASGRP4;PLSCR1;IRAK1;ERBB3;TMEM204;KDR;PLCB1
DNA-dependent DNA replication (GO:0006261)	5/56	0.107688	1	0	0	1.97754	4.40697	ORC3;CDC7;POLK;DNA2;POLE
negative regulation of macromolecule metabolic process (GO:0010605)	9/124	0.108585	1	0	0	1.60754	3.5691	DLL4;APP;FLCN;ATXN2;TRIM6;PINK1;KDR;AP1AR;TARDBP
negative regulation of apoptotic process (GO:0043066)	28/485	0.110004	1	0	0	1.27867	2.82233	PSMD10;FLT1;BHLHB9;GSTP1;HSPB1;NUGGC;HSPD1;PIDD1;MAPK8;NUAK2;IRAK1;ERBB3;FIGNL1;KDR;FNIP1;TXNDC5;CBX4;PLK2;INSRR;PLAUR;MERTK;DNAJA1;PINK1;SON;HSPA1B;BCL2L2;HSPA1A;MAD2L1
apoptotic cell clearance (GO:0043277)	3/26	0.110622	1	0	0	2.55558	5.62647	SCARB1;NCOA3;TXNDC5
nucleotide biosynthetic process (GO:0009165)	3/26	0.110622	1	0	0	2.55558	5.62647	NPR2;ADCY1;ADCY6
regulation of supramolecular fiber organization (GO:1902903)	3/26	0.110622	1	0	0	2.55558	5.62647	HSPA8;SSH2;SSH1
regulation of transcription involved in G1/S transition of mitotic cell cycle (GO:0000083)	3/26	0.110622	1	0	0	2.55558	5.62647	CDT1;GFI1;FBXO5
internal peptidyl-lysine acetylation (GO:0018393)	3/26	0.110622	1	0	0	2.55558	5.62647	MRGBP;TRRAP;KAT6A
cellular response to starvation (GO:0009267)	8/107	0.110854	1	0	0	1.65595	3.64234	HSPA8;SZT2;MAPK8;NUAK2;SESN1;EIF2AK3;PICK1;FNIP1
regulation of stress-activated MAPK cascade (GO:0032872)	4/41	0.112383	1	0	0	2.16082	4.7232	PER1;GSTP1;TAOK2;MAPK8IP3
regulation of interleukin-1 beta production (GO:0032651)	2/13	0.114326	1	0	0	3.40745	7.38973	GSTP1;HSPB1
positive regulation of sodium ion transport (GO:0010765)	2/13	0.114326	1	0	0	3.40745	7.38973	ANK3;GPD1L
DNA replication-independent nucleosome organization (GO:0034724)	2/13	0.114326	1	0	0	3.40745	7.38973	ATRX;ASF1B
positive regulation of glycogen biosynthetic process (GO:0045725)	2/13	0.114326	1	0	0	3.40745	7.38973	EPM2AIP1;IRS2
regulation of macromolecule biosynthetic process (GO:0010556)	2/13	0.114326	1	0	0	3.40745	7.38973	NCOA3;IGF2BP2
positive regulation of T cell mediated cytotoxicity (GO:0001916)	2/13	0.114326	1	0	0	3.40745	7.38973	IL23A;IL12RB1
multivesicular body sorting pathway (GO:0071985)	2/13	0.114326	1	0	0	3.40745	7.38973	RUBCN;SORT1
regulation of axon guidance (GO:1902667)	2/13	0.114326	1	0	0	3.40745	7.38973	NRP1;PLXNA2
establishment of chromosome localization (GO:0051303)	2/13	0.114326	1	0	0	3.40745	7.38973	CENPF;FAM83D
regulation of endothelial cell chemotaxis (GO:2001026)	2/13	0.114326	1	0	0	3.40745	7.38973	SEMA5A;HSPB1
regulation of oxidoreductase activity (GO:0051341)	2/13	0.114326	1	0	0	3.40745	7.38973	SZT2;DLC1
diacylglycerol metabolic process (GO:0046339)	2/13	0.114326	1	0	0	3.40745	7.38973	DGKD;DGKZ
regulation of fatty acid oxidation (GO:0046320)	2/13	0.114326	1	0	0	3.40745	7.38973	MLYCD;PPARGC1B
negative regulation of interleukin-10 production (GO:0032693)	2/13	0.114326	1	0	0	3.40745	7.38973	IL23A;JAK3
RNA splicing, via transesterification reactions with bulged adenosine as nucleophile (GO:0000377)	15/236	0.115671	1	0	0	1.40774	3.0365	SRRM2;SPEN;HSPA8;AQR;DQX1;METTL3;SRRT;PRCC;HNRNPU;LSM2;SFPQ;SNRNP70;IGFLR1;RBM41;SNRNP48
mitotic nuclear division (GO:0140014)	6/74	0.116977	1	0	0	1.79582	3.85343	TPX2;SPAG5;UBE2S;PPP2R2D;MYBL2;TUBGCP4
vesicle-mediated transport (GO:0016192)	24/410	0.11758	1	0	0	1.29649	2.77532	APP;HSPA8;RUBCN;SORT1;NCOA3;ARAP2;ARAP3;LRMP;VPS26B;SNX33;TVP23B;CSNK1E;MAPK8IP3;NCALD;ACAP3;EHD3;SYT10;GPRASP1;RAB6B;SFT2D1;SNX8;AGFG2;STX1A;SEC22C
organonitrogen compound biosynthetic process (GO:1901566)	12/181	0.118711	1	0	0	1.4684	3.12925	GSTM3;PCSK1;CERS4;COL4A3BP;GSTM2;GSTM1;CHKB;GSTP1;GADL1;LPCAT1;DBH;PLPP3
integrin-mediated signaling pathway (GO:0007229)	5/58	0.12032	1	0	0	1.90934	4.04323	NRP1;ITGB5;ITGA2;ITGA2B;CD47
regulation of double-strand break repair via homologous recombination (GO:0010569)	3/27	0.120489	1	0	0	2.46093	5.20781	MRNIP;FIGNL1;POLK
regulation of protein transport (GO:0051223)	3/27	0.120489	1	0	0	2.46093	5.20781	DNAJA1;HSPA8;CHORDC1
regulation of protein targeting to membrane (GO:0090313)	3/27	0.120489	1	0	0	2.46093	5.20781	CHORDC1;INPP5K;ANK3
regulation of protein localization to cell surface (GO:2000008)	3/27	0.120489	1	0	0	2.46093	5.20781	SNX33;KCNAB2;GPD1L
cAMP-mediated signaling (GO:0019933)	6/75	0.122603	1	0	0	1.77187	3.71881	MC4R;ADORA2A;GNAS;ADM;ADCY1;ADCY6
regulation of mRNA stability (GO:0043488)	9/128	0.125198	1	0	0	1.55731	3.23586	PSMD10;HSPA8;ZFP36;METTL3;HNRNPU;HSPB1;IGF2BP2;METTL16;HSPA1A
regulation of cell migration (GO:0030334)	19/316	0.125799	1	0	0	1.33171	2.76073	MCTP1;FLT1;PLXND1;ARHGEF39;MINK1;PIK3CD;ARAP3;PTPRK;RHOBTB1;CXCL16;FLCN;RUFY3;DLC1;SPATA13;KDR;PLXNA2;ITGA6;SRGAP2;SCAI
branching morphogenesis of an epithelial tube (GO:0048754)	4/43	0.127904	1	0	0	2.06032	4.23699	DLL4;NRP1;LRP5;RASIP1
double-strand break repair via homologous recombination (GO:0000724)	6/76	0.12836	1	0	0	1.74856	3.58965	RAD51D;SFPQ;XRCC3;CDC7;POLK;RAD54B
branching involved in blood vessel morphogenesis (GO:0001569)	2/14	0.129548	1	0	0	3.16406	6.46639	DLL4;NRP1
regulation of nuclear-transcribed mRNA catabolic process, deadenylation-dependent decay (GO:1900151)	2/14	0.129548	1	0	0	3.16406	6.46639	TNRC6C;ZFP36
acetyl-CoA metabolic process (GO:0006084)	2/14	0.129548	1	0	0	3.16406	6.46639	MLYCD;ACSS1
lipid particle organization (GO:0034389)	2/14	0.129548	1	0	0	3.16406	6.46639	HILPDA;PNPLA3
positive regulation of myoblast differentiation (GO:0045663)	2/14	0.129548	1	0	0	3.16406	6.46639	BOC;PLCB1
gliogenesis (GO:0042063)	2/14	0.129548	1	0	0	3.16406	6.46639	GCM1;METTL3
acyl-CoA biosynthetic process (GO:0071616)	2/14	0.129548	1	0	0	3.16406	6.46639	MLYCD;ACSS1
negative regulation of hemopoiesis (GO:1903707)	2/14	0.129548	1	0	0	3.16406	6.46639	ZBTB16;MEIS2
regulation of lymphocyte differentiation (GO:0045619)	2/14	0.129548	1	0	0	3.16406	6.46639	METTL3;PRDM1
positive regulation of mitochondrial fission (GO:0090141)	2/14	0.129548	1	0	0	3.16406	6.46639	PINK1;KDR
positive regulation of glycogen metabolic process (GO:0070875)	2/14	0.129548	1	0	0	3.16406	6.46639	EPM2AIP1;IRS2
cell migration involved in sprouting angiogenesis (GO:0002042)	2/14	0.129548	1	0	0	3.16406	6.46639	NRP1;KDR
positive regulation of DNA damage response, signal transduction by p53 class mediator (GO:0043517)	2/14	0.129548	1	0	0	3.16406	6.46639	SPRED2;PLA2R1
negative regulation of endoplasmic reticulum stress-induced intrinsic apoptotic signaling pathway (GO:1902236)	2/14	0.129548	1	0	0	3.16406	6.46639	SYVN1;HSPA1A
DNA modification (GO:0006304)	2/14	0.129548	1	0	0	3.16406	6.46639	UNG;MUTYH
regulation of histone modification (GO:0031056)	2/14	0.129548	1	0	0	3.16406	6.46639	FLCN;AKAP8L
negative regulation of smooth muscle cell migration (GO:0014912)	2/14	0.129548	1	0	0	3.16406	6.46639	TRIB1;PRKG1
histone H4-K16 acetylation (GO:0043984)	2/14	0.129548	1	0	0	3.16406	6.46639	KMT2A;HCFC1
positive regulation of calcium ion-dependent exocytosis (GO:0045956)	2/14	0.129548	1	0	0	3.16406	6.46639	SYT10;STX1A
negative regulation of endocytosis (GO:0045806)	3/28	0.130666	1	0	0	2.37304	4.82941	RUBCN;MCTP1;SNX33
negative regulation of homeostatic process (GO:0032845)	3/28	0.130666	1	0	0	2.37304	4.82941	FLCN;TSC22D4;ZFP36
positive regulation of phosphate metabolic process (GO:0045937)	3/28	0.130666	1	0	0	2.37304	4.82941	NRP1;APP;ITGA6
production of miRNAs involved in gene silencing by miRNA (GO:0035196)	3/28	0.130666	1	0	0	2.37304	4.82941	AGO3;SRRT;METTL3
cGMP metabolic process (GO:0046068)	3/28	0.130666	1	0	0	2.37304	4.82941	NPR2;ADCY1;ADCY6
protein export from nucleus (GO:0006611)	3/28	0.130666	1	0	0	2.37304	4.82941	ANKLE1;CHORDC1;RANBP17
axon development (GO:0061564)	7/94	0.132357	1	0	0	1.64935	3.3354	SEMA5A;APP;RAB3A;ATL1;TAOK2;RTN4RL2;ANK3
regulation of stress fiber assembly (GO:0051492)	5/60	0.13361	1	0	0	1.8457	3.71508	NRP1;FHOD1;DLC1;INPP5K;TSC1
response to ionizing radiation (GO:0010212)	6/77	0.134244	1	0	0	1.72585	3.46566	IKBIP;RAD51D;MRNIP;XRRA1;FIGNL1;XRCC3
regulation of focal adhesion assembly (GO:0051893)	4/44	0.135982	1	0	0	2.01349	4.01739	NRP1;DLC1;KDR;TSC1
positive regulation of intracellular transport (GO:0032388)	4/44	0.135982	1	0	0	2.01349	4.01739	SPAG5;CAPN10;RUFY3;OAZ2
positive regulation of kinase activity (GO:0033674)	8/113	0.138825	1	0	0	1.56803	3.09614	MRNIP;FLT1;TRAF4;ERBB3;MMD;INSRR;KDR;MERTK
adenylate cyclase-activating G-protein coupled receptor signaling pathway (GO:0007189)	6/78	0.140255	1	0	0	1.70372	3.34662	MC4R;ADORA2A;GNAS;ADM;ADCY1;ADCY6
negative regulation of Notch signaling pathway (GO:0045746)	3/29	0.141131	1	0	0	2.29121	4.48634	DLL4;METTL3;CHAC1
regulation of chromosome segregation (GO:0051983)	3/29	0.141131	1	0	0	2.29121	4.48634	RMI2;SPAG5;MKI67
nuclear-transcribed mRNA poly(A) tail shortening (GO:0000289)	3/29	0.141131	1	0	0	2.29121	4.48634	PAN2;ZFP36;CNOT3
regulation of activated T cell proliferation (GO:0046006)	3/29	0.141131	1	0	0	2.29121	4.48634	IL23A;TNFSF9;IL12RB1
semaphorin-plexin signaling pathway (GO:0071526)	3/29	0.141131	1	0	0	2.29121	4.48634	NRP1;PLXND1;PLXNA2
regulation of cellular biosynthetic process (GO:0031326)	3/29	0.141131	1	0	0	2.29121	4.48634	NCOA3;NOS1AP;IGF2BP2
hexose metabolic process (GO:0019318)	4/45	0.14426	1	0	0	1.96875	3.81176	PMM1;CHST15;SORD;IRS2
positive regulation of alpha-beta T cell activation (GO:0046635)	2/15	0.145202	1	0	0	2.95312	5.69842	HSPH1;IL23A
negative regulation of peptidyl-threonine phosphorylation (GO:0010801)	2/15	0.145202	1	0	0	2.95312	5.69842	SPRED2;INPP5K
maintenance of protein location in nucleus (GO:0051457)	2/15	0.145202	1	0	0	2.95312	5.69842	HNRNPU;SYNE1
positive regulation of response to wounding (GO:1903036)	2/15	0.145202	1	0	0	2.95312	5.69842	INSL3;SCARF1
mitotic sister chromatid cohesion (GO:0007064)	2/15	0.145202	1	0	0	2.95312	5.69842	MAU2;PDS5B
response to X-ray (GO:0010165)	2/15	0.145202	1	0	0	2.95312	5.69842	IKBIP;XRRA1
substrate-dependent cell migration (GO:0006929)	2/15	0.145202	1	0	0	2.95312	5.69842	NRP1;ITGA2
negative regulation of TORC1 signaling (GO:1904262)	2/15	0.145202	1	0	0	2.95312	5.69842	SZT2;SESN1
transport along microtubule (GO:0010970)	2/15	0.145202	1	0	0	2.95312	5.69842	APP;HSPA8
G-protein coupled glutamate receptor signaling pathway (GO:0007216)	2/15	0.145202	1	0	0	2.95312	5.69842	TRPM1;GRM1
regulation of mitotic metaphase/anaphase transition (GO:0030071)	2/15	0.145202	1	0	0	2.95312	5.69842	HECW2;DLGAP5
regulation of delayed rectifier potassium channel activity (GO:1902259)	2/15	0.145202	1	0	0	2.95312	5.69842	NOS1AP;ANK3
positive regulation of NF-kappaB import into nucleus (GO:0042346)	2/15	0.145202	1	0	0	2.95312	5.69842	APP;IL23A
filopodium assembly (GO:0046847)	2/15	0.145202	1	0	0	2.95312	5.69842	SPATA13;SRGAP2
regulation of RNA export from nucleus (GO:0046831)	2/15	0.145202	1	0	0	2.95312	5.69842	RBM26;AKAP8L
regulation of T cell mediated cytotoxicity (GO:0001914)	2/15	0.145202	1	0	0	2.95312	5.69842	IL23A;IL12RB1
regulation of fertilization (GO:0080154)	2/15	0.145202	1	0	0	2.95312	5.69842	LHFPL2;PLCB1
regulation of cartilage development (GO:0061035)	2/15	0.145202	1	0	0	2.95312	5.69842	BMP1;ZBTB16
nucleobase-containing small molecule catabolic process (GO:0034656)	2/15	0.145202	1	0	0	2.95312	5.69842	ENTPD6;ADPRM
cellular response to corticosteroid stimulus (GO:0071384)	2/15	0.145202	1	0	0	2.95312	5.69842	ZFP36;HNRNPU
regulation of transcription, DNA-templated (GO:0006355)	81/1598	0.147389	1	0	0	1.12267	2.14954	SMARCAL1;KDM5C;GMEB2;GFI1;JMJD1C;RSF1;PTPRK;EPM2AIP1;ZMYM1;DBP;BCL7A;MYBL2;FBXO5;INSL3;ZIK1;TSC22D4;RBFOX2;KLF13;EED;NCOA3;ATRX;EBF3;SAFB;MED26;HCFC1;SFPQ;TBL1XR1;KAT6A;MTF2;ERF;TFAM;ATF7;ZSCAN26;MZF1;PLCB1;KMT2D;GCM1;SMARCD2;KMT2A;SRCAP;SP140;SRRT;LRP5;C
positive regulation of phosphorylation (GO:0042327)	13/208	0.148396	1	0	0	1.38427	2.64101	APP;NRP1;PFKFB3;FLT1;INSRR;PLAUR;MERTK;FLCN;PINK1;ERBB3;KDR;ITGA6;FNIP1
negative regulation of cell motility (GO:2000146)	7/97	0.148681	1	0	0	1.59834	3.04636	FLCN;MCTP1;DLC1;ARAP3;PTPRK;SRGAP2;SCAI
positive regulation of intracellular protein transport (GO:0090316)	10/152	0.150204	1	0	0	1.45713	2.76237	PINK1;SLC17A9;RUFY3;CHORDC1;HES1;ANK3;KCNN3;EFCAB7;OAZ2;SELENOI
regulation of defense response to virus by host (GO:0050691)	3/30	0.151865	1	0	0	2.21484	4.17444	TRIM6;IL23A;IL12RB1
negative regulation of endothelial cell proliferation (GO:0001937)	3/30	0.151865	1	0	0	2.21484	4.17444	DLL4;FLT1;ATOH8
activation of JUN kinase activity (GO:0007257)	3/30	0.151865	1	0	0	2.21484	4.17444	MAP4K2;MAP3K6;MAPK8IP3
positive regulation of cation channel activity (GO:2001259)	3/30	0.151865	1	0	0	2.21484	4.17444	GSTM2;ANK3;SHANK3
artery morphogenesis (GO:0048844)	3/30	0.151865	1	0	0	2.21484	4.17444	NRP1;HES1;TBX2
nuclear envelope organization (GO:0006998)	3/30	0.151865	1	0	0	2.21484	4.17444	ANKLE1;AKAP8L;LEMD3
negative regulation of cell morphogenesis involved in differentiation (GO:0010771)	3/30	0.151865	1	0	0	2.21484	4.17444	RUFY3;LRP4;AP1AR
positive regulation of transcription, DNA-templated (GO:0045893)	58/1120	0.152365	1	0	0	1.14697	2.158	CSRNP1;APP;THRB;MAML2;FHOD1;AKAP8L;HNRNPU;RSF1;EFCAB7;FLCN;DBP;MYBL2;INSL3;NCOA3;ATRX;EBF3;HCFC1;SENP1;PLSCR1;SFPQ;IRF3;TBL1XR1;KAT6A;MTF2;PADI2;TFAM;ITGA6;NCOA7;MZF1;PLCB1;KMT2D;GCM1;HLF;KMT2A;LRP5;CRX;RXRB;IRAK1;DEAF1;ATOH8;PRDM16;INPP5K;HES1;PPARGC1B;B
positive regulation of stress-activated MAPK cascade (GO:0032874)	6/80	0.152639	1	0	0	1.66113	3.12239	APP;MAP4K2;TRAF4;MINK1;TAOK2;PLCB1
regulation of macroautophagy (GO:0016241)	8/116	0.154018	1	0	0	1.52748	2.85743	IFT88;UCHL1;MAPK8;PINK1;SESN1;KDR;TSC1;VPS26B
phosphatidylinositol biosynthetic process (GO:0006661)	7/98	0.154324	1	0	0	1.58203	2.95634	PI4K2B;MTMR12;MTMR14;INPP5K;PIK3CD;MTMR4;PIGG
negative regulation of protein modification process (GO:0031400)	5/63	0.154702	1	0	0	1.75781	3.28052	TRAF3IP1;CHORDC1;INPP5K;PLPP3;TARDBP
kidney development (GO:0001822)	5/63	0.154702	1	0	0	1.75781	3.28052	CENPF;VANGL2;TRAF3IP1;ZBTB16;LRP4
negative regulation of dephosphorylation (GO:0035305)	5/63	0.154702	1	0	0	1.75781	3.28052	RBM26;CHORDC1;GPATCH2;INPP5K;PKMYT1
postsynaptic membrane organization (GO:0001941)	2/16	0.161218	1	0	0	2.76855	5.0526	LRP4;SHANK3
positive regulation of nuclear-transcribed mRNA catabolic process, deadenylation-dependent decay (GO:1900153)	2/16	0.161218	1	0	0	2.76855	5.0526	TNRC6C;ZFP36
C21-steroid hormone biosynthetic process (GO:0006700)	2/16	0.161218	1	0	0	2.76855	5.0526	ADM;TSPOAP1
fibrinolysis (GO:0042730)	2/16	0.161218	1	0	0	2.76855	5.0526	PLAUR;PLAT
protein transport along microtubule (GO:0098840)	2/16	0.161218	1	0	0	2.76855	5.0526	TRAF3IP1;IFT46
positive regulation of dendrite morphogenesis (GO:0050775)	2/16	0.161218	1	0	0	2.76855	5.0526	CAMK2B;BHLHB9
hyaluronan catabolic process (GO:0030214)	2/16	0.161218	1	0	0	2.76855	5.0526	TMEM2;CHORDC1
histone H2A acetylation (GO:0043968)	2/16	0.161218	1	0	0	2.76855	5.0526	NAA40;TRRAP
cardiac ventricle development (GO:0003231)	2/16	0.161218	1	0	0	2.76855	5.0526	DLL4;HES1
cellular response to pH (GO:0071467)	2/16	0.161218	1	0	0	2.76855	5.0526	INSRR;CHORDC1
neuron apoptotic process (GO:0051402)	2/16	0.161218	1	0	0	2.76855	5.0526	APP;ERBB3
T cell migration (GO:0072678)	2/16	0.161218	1	0	0	2.76855	5.0526	PIK3CD;CXCL16
bone morphogenesis (GO:0060349)	2/16	0.161218	1	0	0	2.76855	5.0526	LRP5;IFITM5
positive regulation of nitric-oxide synthase activity (GO:0051000)	2/16	0.161218	1	0	0	2.76855	5.0526	SCARB1;NOS1AP
regulation of stem cell proliferation (GO:0072091)	2/16	0.161218	1	0	0	2.76855	5.0526	AGO3;HNRNPU
aorta morphogenesis (GO:0035909)	2/16	0.161218	1	0	0	2.76855	5.0526	DLL4;TBX2
activation of protein kinase A activity (GO:0034199)	2/16	0.161218	1	0	0	2.76855	5.0526	ADCY1;ADCY6
protein localization to chromatin (GO:0071168)	2/16	0.161218	1	0	0	2.76855	5.0526	MAU2;MRNIP
embryonic heart tube development (GO:0035050)	2/16	0.161218	1	0	0	2.76855	5.0526	HES1;TBX2
positive regulation of leukocyte activation (GO:0002696)	2/16	0.161218	1	0	0	2.76855	5.0526	HSPD1;CRLF2
regulation of interferon-alpha production (GO:0032647)	2/16	0.161218	1	0	0	2.76855	5.0526	IRF3;HSPD1
regulation of intrinsic apoptotic signaling pathway (GO:2001242)	4/47	0.161384	1	0	0	1.88497	3.43813	PINK1;EIF2AK3;PLAUR;BCL2L2
regulation of organelle assembly (GO:1902115)	4/47	0.161384	1	0	0	1.88497	3.43813	ATXN2;KIF9;IFT88;PLK2
cellular response to heat (GO:0034605)	4/47	0.161384	1	0	0	1.88497	3.43813	HSPA8;HSPH1;HSPA1B;HSPA1A
cellular response to decreased oxygen levels (GO:0036294)	5/64	0.162022	1	0	0	1.73034	3.14926	PINK1;HILPDA;PICK1;TSC1;MDM4
regulation of apoptotic process (GO:0042981)	43/815	0.162575	1	0	0	1.16857	2.12284	PSMD10;RBM25;FLT1;PPP1R13B;TRIO;ARHGEF26;GSTP1;HSPB1;TNFRSF11B;TNFRSF11A;NUGGC;HSPD1;PIDD1;FLCN;MAPK8;NUAK2;IRAK1;ERBB3;FIGNL1;KDR;SKP2;JAK3;TXNDC5;MAP4K2;ARHGEF12;CBX4;PLK2;MINK1;INSRR;PLAUR;MERTK;DNAJA1;PINK1;SON;TAOK2;NOS1AP;ITGA6;TARDBP;HSPA1B;BCL2L2;
apoptotic process (GO:0006915)	14/231	0.162672	1	0	0	1.34233	2.43769	APP;CSRNP1;SEMA6A;ZBTB16;PRUNE2;HSPD1;TCHP;PLSCR1;ADORA2A;IRF3;ERBB3;DLC1;TAOK2;TNFSF9
positive regulation of ubiquitin-protein transferase activity (GO:0051443)	3/31	0.162848	1	0	0	2.14339	3.89013	PINK1;UBE2S;FBXO5
gene silencing by miRNA (GO:0035195)	3/31	0.162848	1	0	0	2.14339	3.89013	TNRC6C;ZFP36;AGO3
RNA processing (GO:0006396)	12/193	0.164296	1	0	0	1.3771	2.48716	RBM39;SFPQ;SON;SNRNP70;DQX1;METTL3;AKAP8L;DHX37;HNRNPU;SNRNP48;TARDBP;DEDD2
mitotic sister chromatid segregation (GO:0000070)	6/82	0.16549	1	0	0	1.62061	2.91523	SPAG5;AKAP8L;PDS5B;NCAPD3;DLGAP5;NCAPH
negative regulation of binding (GO:0051100)	6/82	0.16549	1	0	0	1.62061	2.91523	MAPK8;BTAF1;HABP4;RSF1;CSNK1E;DISC1
protein autophosphorylation (GO:0046777)	11/175	0.168776	1	0	0	1.39218	2.47695	CAMK2B;PINK1;FLT1;IRAK1;TNK1;MINK1;INSRR;TAOK2;KDR;EIF2AK3;JAK3
cytoplasmic microtubule organization (GO:0031122)	4/48	0.17021	1	0	0	1.8457	3.26822	KATNAL1;FIGNL1;CHORDC1;TUBGCP4
regulation of mitochondrion organization (GO:0010821)	4/48	0.17021	1	0	0	1.8457	3.26822	FLCN;PINK1;SLC17A9;PPARGC1B
negative regulation of signaling (GO:0023057)	6/83	0.172082	1	0	0	1.60109	2.81757	FLT1;ERBB3;INSRR;KDR;AP1AR;MERTK
dendrite morphogenesis (GO:0048813)	3/32	0.174059	1	0	0	2.07641	3.63032	MINK1;LRP4;SHANK3
regulation of glutamate receptor signaling pathway (GO:1900449)	3/32	0.174059	1	0	0	2.07641	3.63032	APP;MINK1;SHANK3
regulation of cell-cell adhesion (GO:0022407)	3/32	0.174059	1	0	0	2.07641	3.63032	MINK1;CD47;NODAL
substrate adhesion-dependent cell spreading (GO:0034446)	3/32	0.174059	1	0	0	2.07641	3.63032	NRP1;LAMC1;SRGAP2
negative regulation of fat cell differentiation (GO:0045599)	3/32	0.174059	1	0	0	2.07641	3.63032	ANKRD26;TRIO;GPS2
positive regulation of T cell differentiation (GO:0045582)	3/32	0.174059	1	0	0	2.07641	3.63032	IL23A;TNFSF9;IL12RB1
regulation of erythrocyte differentiation (GO:0045646)	3/32	0.174059	1	0	0	2.07641	3.63032	ZFP36;HSPA1B;HSPA1A
macromolecular complex assembly (GO:0065003)	8/120	0.175443	1	0	0	1.47656	2.56986	SLC7A6;KMT2A;TSPAN4;KNTC1;MDM4;HES1;TUBGCP4;LAMC1
intracellular steroid hormone receptor signaling pathway (GO:0030518)	5/66	0.177066	1	0	0	1.67791	2.90485	RBFOX2;NCOA3;PADI2;SAFB;PPARGC1B
positive regulation of fatty acid metabolic process (GO:0045923)	2/17	0.177532	1	0	0	2.60569	4.50422	MLYCD;PPARGC1B
N-terminal protein amino acid modification (GO:0031365)	2/17	0.177532	1	0	0	2.60569	4.50422	METAP1D;NAA40
mRNA cis splicing, via spliceosome (GO:0045292)	2/17	0.177532	1	0	0	2.60569	4.50422	PRPF39;SFSWAP
positive regulation of stem cell proliferation (GO:2000648)	2/17	0.177532	1	0	0	2.60569	4.50422	HNRNPU;DISC1
negative regulation of stress fiber assembly (GO:0051497)	2/17	0.177532	1	0	0	2.60569	4.50422	DLC1;INPP5K
DNA replication checkpoint (GO:0000076)	2/17	0.177532	1	0	0	2.60569	4.50422	CDT1;DNA2
3'-UTR-mediated mRNA stabilization (GO:0070935)	2/17	0.177532	1	0	0	2.60569	4.50422	ZFP36;TARDBP
positive regulation of signal transduction by p53 class mediator (GO:1901798)	2/17	0.177532	1	0	0	2.60569	4.50422	SPRED2;PLA2R1
positive regulation of macrophage activation (GO:0043032)	2/17	0.177532	1	0	0	2.60569	4.50422	APP;HSPD1
chaperone-mediated protein complex assembly (GO:0051131)	2/17	0.177532	1	0	0	2.60569	4.50422	HSPD1;HSPA1A
regulation of lamellipodium organization (GO:1902743)	2/17	0.177532	1	0	0	2.60569	4.50422	SSH2;SSH1
positive chemotaxis (GO:0050918)	2/17	0.177532	1	0	0	2.60569	4.50422	SEMA5A;NRP1
positive regulation of cartilage development (GO:0061036)	2/17	0.177532	1	0	0	2.60569	4.50422	BMP1;ZBTB16
positive regulation of cation transmembrane transport (GO:1904064)	2/17	0.177532	1	0	0	2.60569	4.50422	NOS1AP;ANK3
platelet-derived growth factor receptor signaling pathway (GO:0048008)	2/17	0.177532	1	0	0	2.60569	4.50422	NRP1;PLAT
cellular response to glucocorticoid stimulus (GO:0071385)	2/17	0.177532	1	0	0	2.60569	4.50422	ZFP36;HNRNPU
mitotic G2 DNA damage checkpoint (GO:0007095)	2/17	0.177532	1	0	0	2.60569	4.50422	MRNIP;TAOK2
regulation of TOR signaling (GO:0032006)	5/67	0.184779	1	0	0	1.65287	2.79102	PREX2;FLCN;TSC1;FAM83D;FNIP1
extrinsic apoptotic signaling pathway (GO:0097191)	5/67	0.184779	1	0	0	1.65287	2.79102	ERBB3;SIVA1;SORT1;BCL2L2;DEDD2
positive regulation of cell-matrix adhesion (GO:0001954)	3/33	0.185478	1	0	0	2.01349	3.39237	NRP1;KDR;TSC1
platelet aggregation (GO:0070527)	3/33	0.185478	1	0	0	2.01349	3.39237	GNAS;HSPB1;TLN1
mRNA stabilization (GO:0048255)	3/33	0.185478	1	0	0	2.01349	3.39237	ZFP36;HNRNPU;TARDBP
regulation of phosphatidylinositol 3-kinase activity (GO:0043551)	3/33	0.185478	1	0	0	2.01349	3.39237	RUBCN;FLT1;PIK3IP1
negative regulation of multi-organism process (GO:0043901)	3/33	0.185478	1	0	0	2.01349	3.39237	TRAF3IP1;TRIB1;NODAL
regulation of neurotransmitter receptor activity (GO:0099601)	3/33	0.185478	1	0	0	2.01349	3.39237	APP;MINK1;SHANK3
transcription, DNA-templated (GO:0006351)	20/356	0.186174	1	0	0	1.24429	2.09175	EGR1;GCM1;GMEB2;THRB;KLF13;HLF;KMT2A;RNMT;POLR3GL;EAF2;NFXL1;RSF1;MEIS2;HCFC1;IRF3;TFAM;TCF3;TARDBP;NFRKB;BPTF
regulation of cellular protein metabolic process (GO:0032268)	4/50	0.188346	1	0	0	1.77187	2.95809	APP;ATXN2;TSC1;SSH1
positive regulation of JUN kinase activity (GO:0043507)	4/50	0.188346	1	0	0	1.77187	2.95809	MAP4K2;TNFRSF11A;MAP3K6;MAPK8IP3
blood circulation (GO:0008015)	4/50	0.188346	1	0	0	1.77187	2.95809	DLL4;ADORA2A;OLR1;ADM
heart morphogenesis (GO:0003007)	4/50	0.188346	1	0	0	1.77187	2.95809	MYBPC3;DLC1;HES1;TBX2
negative regulation of phosphatase activity (GO:0010923)	5/68	0.192613	1	0	0	1.62856	2.68236	RBM26;CHORDC1;GPATCH2;MASTL;PKMYT1
glucan catabolic process (GO:0009251)	2/18	0.194083	1	0	0	2.46093	4.03462	PHKG1;AGL
posttranscriptional gene silencing by RNA (GO:0035194)	2/18	0.194083	1	0	0	2.46093	4.03462	TNRC6C;AGO3
regulation of keratinocyte proliferation (GO:0010837)	2/18	0.194083	1	0	0	2.46093	4.03462	ZFP36;PTPRK
glucan biosynthetic process (GO:0009250)	2/18	0.194083	1	0	0	2.46093	4.03462	PER2;NR1D1
maintenance of protein localization in organelle (GO:0072595)	2/18	0.194083	1	0	0	2.46093	4.03462	PINK1;HNRNPU
establishment or maintenance of apical/basal cell polarity (GO:0035088)	2/18	0.194083	1	0	0	2.46093	4.03462	FSCN1;SCARF1
regulation of dephosphorylation (GO:0035303)	2/18	0.194083	1	0	0	2.46093	4.03462	INPP5K;MTMR4
regulation of oxidative stress-induced intrinsic apoptotic signaling pathway (GO:1902175)	2/18	0.194083	1	0	0	2.46093	4.03462	SFPQ;HSPB1
skeletal muscle contraction (GO:0003009)	2/18	0.194083	1	0	0	2.46093	4.03462	CHRNA1;RCSD1
negative regulation of peptidyl-serine phosphorylation (GO:0033137)	2/18	0.194083	1	0	0	2.46093	4.03462	INPP5K;GPD1L
glycogen catabolic process (GO:0005980)	2/18	0.194083	1	0	0	2.46093	4.03462	PHKG1;AGL
glycogen biosynthetic process (GO:0005978)	2/18	0.194083	1	0	0	2.46093	4.03462	PER2;NR1D1
negative regulation of oxidative stress-induced intrinsic apoptotic signaling pathway (GO:1902176)	2/18	0.194083	1	0	0	2.46093	4.03462	PINK1;HSPB1
blood vessel endothelial cell migration (GO:0043534)	2/18	0.194083	1	0	0	2.46093	4.03462	NRP1;KDR
DNA methylation (GO:0006306)	2/18	0.194083	1	0	0	2.46093	4.03462	ATRX;PICK1
regulation of peptidase activity (GO:0052547)	2/18	0.194083	1	0	0	2.46093	4.03462	PINK1;MAPK12
regulation of smooth muscle cell migration (GO:0014910)	2/18	0.194083	1	0	0	2.46093	4.03462	NRP1;TRIB1
negative regulation of calcium-mediated signaling (GO:0050849)	2/18	0.194083	1	0	0	2.46093	4.03462	GSTM2;CHORDC1
positive regulation of cytokine production (GO:0001819)	13/220	0.196514	1	0	0	1.30877	2.12939	AFAP1L2;POLR3GL;HILPDA;EIF2AK3;HSPD1;IRAK1;IRF3;IL23A;PLCB1;IL12RB1;NODAL;HSPA1B;HSPA1A
regulation of interleukin-8 production (GO:0032677)	3/34	0.197086	1	0	0	1.95427	3.17396	AFAP1L2;HSPA1B;HSPA1A
negative regulation of DNA binding (GO:0043392)	3/34	0.197086	1	0	0	1.95427	3.17396	PER2;HABP4;RSF1
regulation of JUN kinase activity (GO:0043506)	3/34	0.197086	1	0	0	1.95427	3.17396	DNAJA1;GSTP1;TNFRSF11A
bone development (GO:0060348)	3/34	0.197086	1	0	0	1.95427	3.17396	LRP5;GNAS;IFITM5
regulation of endothelial cell migration (GO:0010594)	5/69	0.200561	1	0	0	1.60496	2.57858	DLL4;NRP1;SCARB1;ATOH8;KDR
neuron projection morphogenesis (GO:0048812)	10/163	0.202696	1	0	0	1.3588	2.16871	APP;RAB3A;NCOA3;ATL1;MINK1;TAOK2;LRP4;ANK3;SRGAP2;SHANK3
positive regulation of cellular catabolic process (GO:0031331)	7/106	0.202782	1	0	0	1.46263	2.3338	FLCN;UPF1;PFKFB3;PLK2;IRS2;SNX33;TRIM65
regulation of stem cell differentiation (GO:2000736)	6/88	0.206571	1	0	0	1.51012	2.38162	PSMD10;KMT2A;METTL3;HNRNPU;HES1;TCF3
B cell differentiation (GO:0030183)	4/52	0.207064	1	0	0	1.70372	2.6829	CR2;TCF3;FNIP1;JAK3
regulation of MAPK cascade (GO:0043408)	12/203	0.208042	1	0	0	1.30926	2.05556	PSMD10;DUSP3;FLT1;ERBB3;GSTP1;INSRR;KDR;TNFRSF11A;TRIB1;FAM83D;MERTK;NODAL
vascular endothelial growth factor receptor signaling pathway (GO:0048010)	5/70	0.208618	1	0	0	1.58203	2.47944	NRP1;FLT1;KDR;HSPB1;MAPK12
protein ubiquitination involved in ubiquitin-dependent protein catabolic process (GO:0042787)	5/70	0.208618	1	0	0	1.58203	2.47944	MYLIP;HECW2;BTBD2;UBR4;KLHL35
positive regulation of RNA metabolic process (GO:0051254)	3/35	0.208864	1	0	0	1.89843	2.97309	HABP4;HNRNPLL;HSPA1A
regulation of sodium ion transport (GO:0002028)	3/35	0.208864	1	0	0	1.89843	2.97309	PER1;ANK3;GPD1L
DNA-dependent DNA replication maintenance of fidelity (GO:0045005)	3/35	0.208864	1	0	0	1.89843	2.97309	SMARCAL1;ATRX;POLE
positive regulation of chromosome organization (GO:2001252)	2/19	0.210818	1	0	0	2.33141	3.62945	ATRX;HNRNPU
negative regulation of lymphocyte activation (GO:0051250)	2/19	0.210818	1	0	0	2.33141	3.62945	DUSP3;JAK3
cellular polysaccharide catabolic process (GO:0044247)	2/19	0.210818	1	0	0	2.33141	3.62945	PHKG1;AGL
endoplasmic reticulum mannose trimming (GO:1904380)	2/19	0.210818	1	0	0	2.33141	3.62945	SYVN1;MAN1B1
protein targeting to lysosome (GO:0006622)	2/19	0.210818	1	0	0	2.33141	3.62945	HSPA8;NAGPA
regulation of long-term synaptic potentiation (GO:1900271)	2/19	0.210818	1	0	0	2.33141	3.62945	APP;SHANK3
positive regulation of STAT cascade (GO:1904894)	2/19	0.210818	1	0	0	2.33141	3.62945	HES1;CRLF2
negative regulation of response to biotic stimulus (GO:0002832)	2/19	0.210818	1	0	0	2.33141	3.62945	TRAF3IP1;TRIB1
positive regulation of lipid storage (GO:0010884)	2/19	0.210818	1	0	0	2.33141	3.62945	SCARB1;HILPDA
regulation of mitochondrial fission (GO:0090140)	2/19	0.210818	1	0	0	2.33141	3.62945	PINK1;KDR
extrinsic apoptotic signaling pathway in absence of ligand (GO:0097192)	2/19	0.210818	1	0	0	2.33141	3.62945	ERBB3;BCL2L2
positive regulation of interferon-alpha production (GO:0032727)	2/19	0.210818	1	0	0	2.33141	3.62945	IRF3;HSPD1
cellular polysaccharide biosynthetic process (GO:0033692)	2/19	0.210818	1	0	0	2.33141	3.62945	CSGALNACT1;B3GNT2
histone deubiquitination (GO:0016578)	2/19	0.210818	1	0	0	2.33141	3.62945	USP15;TRRAP
regulation of neuron migration (GO:2001222)	2/19	0.210818	1	0	0	2.33141	3.62945	SEMA6A;SRGAP2
regulation of catenin import into nucleus (GO:0035412)	2/19	0.210818	1	0	0	2.33141	3.62945	SEMA5A;BAMBI
response to interferon-beta (GO:0035456)	2/19	0.210818	1	0	0	2.33141	3.62945	PLSCR1;TRIM6
regulation of cytokine production (GO:0001817)	7/108	0.215727	1	0	0	1.43554	2.20175	BTNL9;PER1;AFAP1L2;IRF3;HILPDA;IGF2BP2;HSPD1
vesicle organization (GO:0016050)	8/127	0.215845	1	0	0	1.39517	2.13907	PI4K2B;SORT1;SYT10;LRMP;SNX33;SNX8;STX1A;SEC22C
positive regulation of protein import into nucleus (GO:0042307)	4/53	0.216617	1	0	0	1.67158	2.55689	SEMA5A;BAMBI;EFCAB7;NODAL
recombinational repair (GO:0000725)	5/71	0.216778	1	0	0	1.55975	2.38467	RAD51D;SFPQ;XRCC3;POLK;RAD54B
histone acetylation (GO:0016573)	5/71	0.216778	1	0	0	1.55975	2.38467	PER1;NAA40;MRGBP;TRRAP;KAT6A
muscle cell differentiation (GO:0042692)	3/36	0.220792	1	0	0	1.8457	2.78799	TMEM204;MAPK12;SYNE1
regulation of muscle cell differentiation (GO:0051147)	3/36	0.220792	1	0	0	1.8457	2.78799	BOC;TCF3;MAPK12
lymphocyte proliferation (GO:0046651)	3/36	0.220792	1	0	0	1.8457	2.78799	HELLS;CR2;HSPD1
regulation of filopodium assembly (GO:0051489)	3/36	0.220792	1	0	0	1.8457	2.78799	NRP1;MYO10;FSCN1
centromere complex assembly (GO:0034508)	3/36	0.220792	1	0	0	1.8457	2.78799	HELLS;CENPF;RSF1
epithelial cell migration (GO:0010631)	3/36	0.220792	1	0	0	1.8457	2.78799	NRP1;PLXND1;NUP188
acylglycerol metabolic process (GO:0006639)	3/36	0.220792	1	0	0	1.8457	2.78799	DGKD;PNPLA3;DGKZ
regulation of ubiquitin protein ligase activity (GO:1904666)	3/36	0.220792	1	0	0	1.8457	2.78799	UBE2S;FBXO5;MAD2L1
positive regulation of mitochondrion organization (GO:0010822)	8/128	0.221888	1	0	0	1.38427	2.08414	PINK1;SLC17A9;KDR;PLAUR;HES1;KCNN3;PPARGC1B;SELENOI
regulation of cell motility (GO:2000145)	7/109	0.22231	1	0	0	1.42237	2.1388	PLXND1;ERBB3;SPATA13;MINK1;PLXNA2;ARHGAP18;RHOBTB1
glycoprotein biosynthetic process (GO:0009101)	5/72	0.225035	1	0	0	1.53808	2.29405	CSGALNACT1;CHST8;B3GNT2;MGAT1;B3GALT6
lysosomal transport (GO:0007041)	5/72	0.225035	1	0	0	1.53808	2.29405	PINK1;EHD3;SORT1;NAGPA;GPRASP1
regulation of phosphatase activity (GO:0010921)	5/72	0.225035	1	0	0	1.53808	2.29405	RBM26;CHORDC1;GPATCH2;TSC1;PKMYT1
Golgi to endosome transport (GO:0006895)	2/20	0.227686	1	0	0	2.21484	3.27749	SORT1;AP1AR
proteoglycan metabolic process (GO:0006029)	2/20	0.227686	1	0	0	2.21484	3.27749	CSGALNACT1;CHST8
negative regulation of intracellular protein transport (GO:0090317)	2/20	0.227686	1	0	0	2.21484	3.27749	CHORDC1;INPP5K
negative regulation of macromolecule biosynthetic process (GO:0010558)	2/20	0.227686	1	0	0	2.21484	3.27749	GSTP1;NR1D1
regulation of calcium ion transmembrane transport (GO:1903169)	2/20	0.227686	1	0	0	2.21484	3.27749	CACNB1;NOS1AP
glial cell development (GO:0021782)	2/20	0.227686	1	0	0	2.21484	3.27749	APP;PICK1
regulation of response to cytokine stimulus (GO:0060759)	2/20	0.227686	1	0	0	2.21484	3.27749	IRAK1;LIFR
regulation of fibroblast growth factor receptor signaling pathway (GO:0040036)	2/20	0.227686	1	0	0	2.21484	3.27749	SPRY4;SPRY1
chondroitin sulfate biosynthetic process (GO:0030206)	2/20	0.227686	1	0	0	2.21484	3.27749	CSGALNACT1;CHST15
regulation of transport (GO:0051049)	2/20	0.227686	1	0	0	2.21484	3.27749	NRP1;DISP3
regulation of protein catabolic process (GO:0042176)	6/91	0.228355	1	0	0	1.46033	2.1567	HECW2;PLK2;MDM4;FAM83D;OAZ2;MAD2L1
positive regulation of establishment of protein localization to mitochondrion (GO:1903749)	7/110	0.228962	1	0	0	1.40944	2.0778	MAPK8;PINK1;PPP1R13B;SLC17A9;HES1;KCNN3;SELENOI
positive regulation of receptor activity (GO:2000273)	3/37	0.232853	1	0	0	1.79582	2.61713	GSTM2;NCOA3;SHANK3
regulation of sodium ion transmembrane transporter activity (GO:2000649)	3/37	0.232853	1	0	0	1.79582	2.61713	HECW2;ANK3;GPD1L
positive regulation of axonogenesis (GO:0050772)	3/37	0.232853	1	0	0	1.79582	2.61713	PLXND1;RUFY3;PLXNA2
negative regulation of G0 to G1 transition (GO:0070317)	3/37	0.232853	1	0	0	1.79582	2.61713	SUZ12;EED;CDC7
regulation of metal ion transport (GO:0010959)	3/37	0.232853	1	0	0	1.79582	2.61713	CAMK2B;PER1;ANK3
B cell activation (GO:0042113)	5/73	0.233385	1	0	0	1.51701	2.20736	CR2;PIK3CD;TCF3;JAK3;HSPD1
lymphocyte differentiation (GO:0030098)	5/73	0.233385	1	0	0	1.51701	2.20736	DLL4;CR2;PIK3CD;TCF3;JAK3
long-chain fatty acid metabolic process (GO:0001676)	4/55	0.236064	1	0	0	1.61079	2.32543	FADS2;GSTM2;GSTP1;PNPLA3
positive regulation of epithelial cell migration (GO:0010634)	5/74	0.24182	1	0	0	1.49651	2.12439	NRP1;SCARB1;ATOH8;KDR;INSL3
mitotic spindle organization (GO:0007052)	5/74	0.24182	1	0	0	1.49651	2.12439	TPX2;PLK2;NUF2;MYBL2;TUBGCP4
positive regulation of nucleobase-containing compound transport (GO:0032241)	1/6	0.242128	1	0	0	3.6914	5.23547	RBM26
positive regulation of DNA-directed DNA polymerase activity (GO:1900264)	1/6	0.242128	1	0	0	3.6914	5.23547	CHTF18
macropinocytosis (GO:0044351)	1/6	0.242128	1	0	0	3.6914	5.23547	SNX33
positive regulation of protein glycosylation (GO:0060050)	1/6	0.242128	1	0	0	3.6914	5.23547	CHORDC1
regulation of fat cell proliferation (GO:0070344)	1/6	0.242128	1	0	0	3.6914	5.23547	PER2
embryonic camera-type eye morphogenesis (GO:0048596)	1/6	0.242128	1	0	0	3.6914	5.23547	TBX2
neuron projection maintenance (GO:1990535)	1/6	0.242128	1	0	0	3.6914	5.23547	APP
embryonic camera-type eye development (GO:0031076)	1/6	0.242128	1	0	0	3.6914	5.23547	TBX2
regulation of histone H3-K27 methylation (GO:0061085)	1/6	0.242128	1	0	0	3.6914	5.23547	MTF2
vocal learning (GO:0042297)	1/6	0.242128	1	0	0	3.6914	5.23547	SHANK3
transmembrane receptor protein tyrosine phosphatase signaling pathway (GO:0007185)	1/6	0.242128	1	0	0	3.6914	5.23547	TRIO
regulation of lymphocyte apoptotic process (GO:0070228)	1/6	0.242128	1	0	0	3.6914	5.23547	JAK3
positive regulation of deacetylase activity (GO:0090045)	1/6	0.242128	1	0	0	3.6914	5.23547	MAPK8
B cell chemotaxis (GO:0035754)	1/6	0.242128	1	0	0	3.6914	5.23547	PIK3CD
amylin receptor signaling pathway (GO:0097647)	1/6	0.242128	1	0	0	3.6914	5.23547	ADM
positive regulation of hormone metabolic process (GO:0032352)	1/6	0.242128	1	0	0	3.6914	5.23547	EGR1
negative regulation of translation in response to stress (GO:0032055)	1/6	0.242128	1	0	0	3.6914	5.23547	EIF2AK3
dopamine catabolic process (GO:0042420)	1/6	0.242128	1	0	0	3.6914	5.23547	DBH
regulation of translational initiation in response to stress (GO:0043558)	1/6	0.242128	1	0	0	3.6914	5.23547	EIF2AK3
vascular smooth muscle cell differentiation (GO:0035886)	1/6	0.242128	1	0	0	3.6914	5.23547	HES1
positive regulation of icosanoid secretion (GO:0032305)	1/6	0.242128	1	0	0	3.6914	5.23547	PLA2R1
cellular hyperosmotic response (GO:0071474)	1/6	0.242128	1	0	0	3.6914	5.23547	RCSD1
positive regulation of ATP biosynthetic process (GO:2001171)	1/6	0.242128	1	0	0	3.6914	5.23547	PINK1
negative regulation of stress-activated protein kinase signaling cascade (GO:0070303)	1/6	0.242128	1	0	0	3.6914	5.23547	GSTP1
negative regulation of acute inflammatory response (GO:0002674)	1/6	0.242128	1	0	0	3.6914	5.23547	GSTP1
negative regulation of oligodendrocyte differentiation (GO:0048715)	1/6	0.242128	1	0	0	3.6914	5.23547	HES1
negative regulation of receptor biosynthetic process (GO:0010871)	1/6	0.242128	1	0	0	3.6914	5.23547	NR1D1
heparan sulfate proteoglycan biosynthetic process, polysaccharide chain biosynthetic process (GO:0015014)	1/6	0.242128	1	0	0	3.6914	5.23547	CSGALNACT1
snRNA modification (GO:0040031)	1/6	0.242128	1	0	0	3.6914	5.23547	METTL16
cellular response to monoamine stimulus (GO:0071868)	1/6	0.242128	1	0	0	3.6914	5.23547	ADCY6
negative regulation of meiotic cell cycle (GO:0051447)	1/6	0.242128	1	0	0	3.6914	5.23547	FBXO5
regulation of thymocyte apoptotic process (GO:0070243)	1/6	0.242128	1	0	0	3.6914	5.23547	JAK3
positive regulation of receptor binding (GO:1900122)	1/6	0.242128	1	0	0	3.6914	5.23547	NRP1
negative regulation of lymphocyte migration (GO:2000402)	1/6	0.242128	1	0	0	3.6914	5.23547	PADI2
positive regulation of podosome assembly (GO:0071803)	1/6	0.242128	1	0	0	3.6914	5.23547	FSCN1
negative regulation of protein targeting to membrane (GO:0090315)	1/6	0.242128	1	0	0	3.6914	5.23547	INPP5K
ceramide transport (GO:0035627)	1/6	0.242128	1	0	0	3.6914	5.23547	COL4A3BP
negative regulation of glucocorticoid receptor signaling pathway (GO:2000323)	1/6	0.242128	1	0	0	3.6914	5.23547	PER1
regulation of MHC class I biosynthetic process (GO:0045343)	1/6	0.242128	1	0	0	3.6914	5.23547	HSPH1
regulation of protein targeting (GO:1903533)	1/6	0.242128	1	0	0	3.6914	5.23547	PINK1
vascular smooth muscle cell development (GO:0097084)	1/6	0.242128	1	0	0	3.6914	5.23547	HES1
rRNA transport (GO:0051029)	1/6	0.242128	1	0	0	3.6914	5.23547	TSC1
negative regulation of neurological system process (GO:0031645)	1/6	0.242128	1	0	0	3.6914	5.23547	EIF2AK3
positive regulation of cGMP biosynthetic process (GO:0030828)	1/6	0.242128	1	0	0	3.6914	5.23547	GUCA1A
retinal ganglion cell axon guidance (GO:0031290)	1/6	0.242128	1	0	0	3.6914	5.23547	NRP1
azole transport (GO:0045117)	1/6	0.242128	1	0	0	3.6914	5.23547	SLC19A2
monoamine transport (GO:0015844)	1/6	0.242128	1	0	0	3.6914	5.23547	PICK1
phosphorylation of RNA polymerase II C-terminal domain (GO:0070816)	1/6	0.242128	1	0	0	3.6914	5.23547	CDK13
regulation of ribonucleoprotein complex localization (GO:2000197)	1/6	0.242128	1	0	0	3.6914	5.23547	AKAP8L
pyrimidine-containing compound transmembrane transport (GO:0072531)	1/6	0.242128	1	0	0	3.6914	5.23547	SLC19A2
regulation of cellular response to oxidative stress (GO:1900407)	1/6	0.242128	1	0	0	3.6914	5.23547	PINK1
regulation of interleukin-5 secretion (GO:2000662)	1/6	0.242128	1	0	0	3.6914	5.23547	CRLF2
blood vessel endothelial cell proliferation involved in sprouting angiogenesis (GO:0002043)	1/6	0.242128	1	0	0	3.6914	5.23547	SEMA5A
spinal cord dorsal/ventral patterning (GO:0021513)	1/6	0.242128	1	0	0	3.6914	5.23547	DLL4
regulation of protein localization to cell cortex (GO:1904776)	1/6	0.242128	1	0	0	3.6914	5.23547	SAPCD2
negative regulation of cellular extravasation (GO:0002692)	1/6	0.242128	1	0	0	3.6914	5.23547	PLCB1
regulation of chemokine-mediated signaling pathway (GO:0070099)	1/6	0.242128	1	0	0	3.6914	5.23547	PADI2
interphase microtubule nucleation by interphase microtubule organizing center (GO:0051415)	1/6	0.242128	1	0	0	3.6914	5.23547	TUBGCP4
growth hormone secretion (GO:0030252)	1/6	0.242128	1	0	0	3.6914	5.23547	LTBP4
gastrulation with mouth forming second (GO:0001702)	1/6	0.242128	1	0	0	3.6914	5.23547	LRP5
positive regulation of RNA export from nucleus (GO:0046833)	1/6	0.242128	1	0	0	3.6914	5.23547	RBM26
positive regulation of action potential (GO:0045760)	1/6	0.242128	1	0	0	3.6914	5.23547	ANK3
adenylate cyclase-inhibiting G-protein coupled glutamate receptor signaling pathway (GO:0007196)	1/6	0.242128	1	0	0	3.6914	5.23547	GRM1
positive regulation of catecholamine secretion (GO:0033605)	1/6	0.242128	1	0	0	3.6914	5.23547	STX1A
white fat cell differentiation (GO:0050872)	1/6	0.242128	1	0	0	3.6914	5.23547	PER2
positive regulation of mitophagy in response to mitochondrial depolarization (GO:0098779)	1/6	0.242128	1	0	0	3.6914	5.23547	PINK1
response to heparin (GO:0071503)	1/6	0.242128	1	0	0	3.6914	5.23547	EGR1
regulation of keratinocyte apoptotic process (GO:1902172)	1/6	0.242128	1	0	0	3.6914	5.23547	ZFP36
negative regulation of cytoplasmic translation (GO:2000766)	1/6	0.242128	1	0	0	3.6914	5.23547	UNK
vesicle fusion with Golgi apparatus (GO:0048280)	1/6	0.242128	1	0	0	3.6914	5.23547	SEC22C
dosage compensation by inactivation of X chromosome (GO:0009048)	1/6	0.242128	1	0	0	3.6914	5.23547	HNRNPU
negative regulation of erythrocyte differentiation (GO:0045647)	1/6	0.242128	1	0	0	3.6914	5.23547	ZFP36
positive regulation of microglial cell activation (GO:1903980)	1/6	0.242128	1	0	0	3.6914	5.23547	APP
positive regulation of cholesterol storage (GO:0010886)	1/6	0.242128	1	0	0	3.6914	5.23547	SCARB1
regulation of cell cycle checkpoint (GO:1901976)	1/6	0.242128	1	0	0	3.6914	5.23547	WDR76
aggrephagy (GO:0035973)	1/6	0.242128	1	0	0	3.6914	5.23547	WDFY3
GDP-mannose metabolic process (GO:0019673)	1/6	0.242128	1	0	0	3.6914	5.23547	PMM1
positive regulation of activation of Janus kinase activity (GO:0010536)	1/6	0.242128	1	0	0	3.6914	5.23547	IL23A
polyphosphate metabolic process (GO:0006797)	1/6	0.242128	1	0	0	3.6914	5.23547	PRUNE2
negative regulation of phospholipase activity (GO:0010519)	1/6	0.242128	1	0	0	3.6914	5.23547	PLA2R1
positive regulation of sodium ion transmembrane transport (GO:1902307)	1/6	0.242128	1	0	0	3.6914	5.23547	ANK3
imitative learning (GO:0098596)	1/6	0.242128	1	0	0	3.6914	5.23547	SHANK3
cellular response to magnesium ion (GO:0071286)	1/6	0.242128	1	0	0	3.6914	5.23547	ANK3
negative regulation of delayed rectifier potassium channel activity (GO:1902260)	1/6	0.242128	1	0	0	3.6914	5.23547	ANK3
regulation of biosynthetic process (GO:0009889)	1/6	0.242128	1	0	0	3.6914	5.23547	GSTP1
positive regulation of fever generation (GO:0031622)	1/6	0.242128	1	0	0	3.6914	5.23547	TNFRSF11A
regulation of natural killer cell proliferation (GO:0032817)	1/6	0.242128	1	0	0	3.6914	5.23547	IL23A
negative regulation of meiotic nuclear division (GO:0045835)	1/6	0.242128	1	0	0	3.6914	5.23547	FBXO5
response to catecholamine (GO:0071869)	1/6	0.242128	1	0	0	3.6914	5.23547	ADCY6
positive regulation of oxidative stress-induced cell death (GO:1903209)	1/6	0.242128	1	0	0	3.6914	5.23547	SFPQ
positive regulation of intracellular estrogen receptor signaling pathway (GO:0033148)	1/6	0.242128	1	0	0	3.6914	5.23547	KMT2D
cellular response to cold (GO:0070417)	1/6	0.242128	1	0	0	3.6914	5.23547	EIF2AK3
sterol import (GO:0035376)	1/6	0.242128	1	0	0	3.6914	5.23547	SCARB1
negative regulation of mononuclear cell migration (GO:0071676)	1/6	0.242128	1	0	0	3.6914	5.23547	PLCB1
chondrocyte development (GO:0002063)	1/6	0.242128	1	0	0	3.6914	5.23547	EIF2AK3
negative regulation of glial cell proliferation (GO:0060253)	1/6	0.242128	1	0	0	3.6914	5.23547	HES1
peptidyl-serine autophosphorylation (GO:0036289)	1/6	0.242128	1	0	0	3.6914	5.23547	PINK1
regulation of mRNA export from nucleus (GO:0010793)	1/6	0.242128	1	0	0	3.6914	5.23547	AKAP8L
astrocyte activation (GO:0048143)	1/6	0.242128	1	0	0	3.6914	5.23547	APP
regulation of DNA-directed DNA polymerase activity (GO:1900262)	1/6	0.242128	1	0	0	3.6914	5.23547	CHTF18
amine metabolic process (GO:0009308)	1/6	0.242128	1	0	0	3.6914	5.23547	SULT1A1
inner ear receptor cell differentiation (GO:0060113)	1/6	0.242128	1	0	0	3.6914	5.23547	USH2A
neutrophil extravasation (GO:0072672)	1/6	0.242128	1	0	0	3.6914	5.23547	PIK3CD
endoplasmic reticulum membrane organization (GO:0090158)	1/6	0.242128	1	0	0	3.6914	5.23547	ATL1
cholesterol import (GO:0070508)	1/6	0.242128	1	0	0	3.6914	5.23547	SCARB1
negative regulation of glycogen biosynthetic process (GO:0045719)	1/6	0.242128	1	0	0	3.6914	5.23547	INPP5K
dendritic spine maintenance (GO:0097062)	1/6	0.242128	1	0	0	3.6914	5.23547	PICK1
hyaluronan metabolic process (GO:0030212)	2/21	0.244641	1	0	0	2.10937	2.96991	TMEM2;CHORDC1
positive regulation of leukocyte cell-cell adhesion (GO:1903039)	2/21	0.244641	1	0	0	2.10937	2.96991	CD47;HSPD1
histone lysine demethylation (GO:0070076)	2/21	0.244641	1	0	0	2.10937	2.96991	KDM5C;JMJD1C
establishment of spindle orientation (GO:0051294)	2/21	0.244641	1	0	0	2.10937	2.96991	SPAG5;SAPCD2
non-motile cilium assembly (GO:1905515)	2/21	0.244641	1	0	0	2.10937	2.96991	VANGL2;DISC1
cellular response to misfolded protein (GO:0071218)	2/21	0.244641	1	0	0	2.10937	2.96991	SDF2L1;ANKZF1
long-term synaptic potentiation (GO:0060291)	2/21	0.244641	1	0	0	2.10937	2.96991	PLK2;SHANK3
mitochondrion disassembly (GO:0061726)	3/38	0.245028	1	0	0	1.74856	2.45914	PINK1;ATG4A;USP30
regulation of cellular amide metabolic process (GO:0034248)	3/38	0.245028	1	0	0	1.74856	2.45914	APP;ATXN2;TSC1
chromosome organization (GO:0051276)	4/56	0.245939	1	0	0	1.58203	2.21907	CDT1;NUF2;INSL3;DDB2
protein import (GO:0017038)	4/56	0.245939	1	0	0	1.58203	2.21907	NUP188;RANBP17;SNX33;PRICKLE1
ATP metabolic process (GO:0046034)	4/56	0.245939	1	0	0	1.58203	2.21907	HSPA8;FIGNL1;HSPA1B;HSPA1A
RNA metabolic process (GO:0016070)	11/191	0.246008	1	0	0	1.27556	1.78884	RBM39;ATXN2;HFM1;RBFOX2;AGO3;DQX1;METTL3;DHX37;HNRNPU;POLE;DEDD2
negative regulation of cellular amide metabolic process (GO:0034249)	5/75	0.250336	1	0	0	1.47656	2.04496	SNRNP70;CNOT3;EIF2AK3;TSC1;IGF2BP2
purine ribonucleotide biosynthetic process (GO:0009152)	5/75	0.250336	1	0	0	1.47656	2.04496	ADORA2A;NPR2;ADM;ADCY1;ADCY6
positive regulation of protein kinase activity (GO:0045860)	10/172	0.250618	1	0	0	1.2877	1.78195	EGR1;TPX2;MAP4K2;MRNIP;TRAF4;ERBB3;IL23A;MMD;MINK1;TAOK2
cellular response to fibroblast growth factor stimulus (GO:0044344)	6/94	0.250831	1	0	0	1.41373	1.95515	DLL4;SPRED2;ZFP36;RBFOX2;SHCBP1;FGFRL1
regulation of neurogenesis (GO:0050767)	4/57	0.255902	1	0	0	1.55427	2.11841	SPEN;PER2;BHLHB9;CDK5RAP1
signal transduction by p53 class mediator (GO:0072331)	3/39	0.2573	1	0	0	1.70372	2.31283	PPP1R13B;ATRX;MDM4
negative regulation of protein catabolic process (GO:0042177)	3/39	0.2573	1	0	0	1.70372	2.31283	SNRNP70;MDM4;MAD2L1
regulation of alternative mRNA splicing, via spliceosome (GO:0000381)	3/39	0.2573	1	0	0	1.70372	2.31283	RBM25;RBFOX2;HNRNPU
positive regulation of fat cell differentiation (GO:0045600)	3/39	0.2573	1	0	0	1.70372	2.31283	ZFP36;ZBTB16;LRP5
regulation of G0 to G1 transition (GO:0070316)	3/39	0.2573	1	0	0	1.70372	2.31283	SUZ12;EED;CDC7
DNA replication-independent nucleosome assembly (GO:0006336)	3/39	0.2573	1	0	0	1.70372	2.31283	ATRX;RSF1;ASF1B
mitotic DNA damage checkpoint (GO:0044773)	3/39	0.2573	1	0	0	1.70372	2.31283	MDC1;MRNIP;TAOK2
regulation of vascular endothelial growth factor receptor signaling pathway (GO:0030947)	2/22	0.261641	1	0	0	2.01349	2.69965	FLT1;TMEM204
positive regulation of protein targeting to membrane (GO:0090314)	2/22	0.261641	1	0	0	2.01349	2.69965	CHORDC1;ANK3
outflow tract septum morphogenesis (GO:0003148)	2/22	0.261641	1	0	0	2.01349	2.69965	NRP1;TBX2
negative regulation of response to endoplasmic reticulum stress (GO:1903573)	2/22	0.261641	1	0	0	2.01349	2.69965	SYVN1;HSPA1A
peripheral nervous system development (GO:0007422)	2/22	0.261641	1	0	0	2.01349	2.69965	GSTM3;ERBB3
positive regulation of interleukin-10 production (GO:0032733)	2/22	0.261641	1	0	0	2.01349	2.69965	IL23A;HSPD1
histone lysine methylation (GO:0034968)	2/22	0.261641	1	0	0	2.01349	2.69965	KMT2D;KMT2A
positive regulation of erythrocyte differentiation (GO:0045648)	2/22	0.261641	1	0	0	2.01349	2.69965	HSPA1B;HSPA1A
phosphatidylglycerol metabolic process (GO:0046471)	2/22	0.261641	1	0	0	2.01349	2.69965	LPCAT1;CDS2
beta-catenin destruction complex disassembly (GO:1904886)	2/22	0.261641	1	0	0	2.01349	2.69965	FRAT1;LRP5
protein complex localization (GO:0031503)	2/22	0.261641	1	0	0	2.01349	2.69965	TRAF3IP1;IFT46
regulation of insulin secretion involved in cellular response to glucose stimulus (GO:0061178)	2/22	0.261641	1	0	0	2.01349	2.69965	LRP5;NR1D1
positive regulation of nucleic acid-templated transcription (GO:1903508)	26/502	0.262201	1	0	0	1.14713	1.53559	KMT2A;LRP5;RSF1;IRAK1;DEAF1;PRDM16;ATOH8;INPP5K;MYBL2;INSL3;BPTF;EGR1;AFAP1L2;ZBTB16;NCOA3;EBF3;NR1D1;KLF2;HCFC1;TBL1XR1;BAMBI;KAT6A;MTF2;TFAM;TCF3;PLCB1
cellular response to oxidative stress (GO:0034599)	7/115	0.263169	1	0	0	1.34816	1.79974	MAPK8;PINK1;GSTP1;PTPRK;PLA2R1;HSPA1B;HSPA1A
regulation of epidermal growth factor receptor signaling pathway (GO:0042058)	4/58	0.265945	1	0	0	1.52748	2.02309	APP;AFAP1L2;PLAUR;SPRY1
positive regulation of cell morphogenesis involved in differentiation (GO:0010770)	4/58	0.265945	1	0	0	1.52748	2.02309	NRP1;PLXND1;NCOA3;PLXNA2
positive regulation of protein metabolic process (GO:0051247)	6/96	0.266147	1	0	0	1.38427	1.83238	APP;MAPK8;HECW2;PLK2;OAZ2;KLF2
positive regulation of macromolecule metabolic process (GO:0010604)	15/276	0.266646	1	0	0	1.20372	1.59111	APP;EGR1;NCOA3;EIF2AK3;PIK3CD;ANK3;KLF2;HCFC1;DLL4;PLSCR1;MAPK8;NOS1AP;PICK1;HSPA1B;HSPA1A
negative regulation of transmembrane receptor protein serine/threonine kinase signaling pathway (GO:0090101)	5/77	0.267584	1	0	0	1.43821	1.89602	BAMBI;PRDM16;LEMD3;MTMR4;HSPA1A
positive regulation of cytoskeleton organization (GO:0051495)	5/77	0.267584	1	0	0	1.43821	1.89602	SEMA5A;NRP1;SPAG5;NCOA3;CDC42EP4
embryonic heart tube morphogenesis (GO:0003143)	3/40	0.269652	1	0	0	1.66113	2.17712	VANGL2;HES1;TBX2
intraciliary transport involved in cilium assembly (GO:0035735)	3/40	0.269652	1	0	0	1.66113	2.17712	IFT88;TRAF3IP1;IFT46
autophagy of mitochondrion (GO:0000422)	3/40	0.269652	1	0	0	1.66113	2.17712	PINK1;ATG4A;USP30
positive regulation of mitotic cell cycle phase transition (GO:1901992)	3/40	0.269652	1	0	0	1.66113	2.17712	CDC7;PLCB1;DLGAP5
response to peptide hormone (GO:0043434)	3/40	0.269652	1	0	0	1.66113	2.17712	EPM2AIP1;SORT1;TSC1
phosphatidic acid biosynthetic process (GO:0006654)	3/40	0.269652	1	0	0	1.66113	2.17712	LPCAT1;PNPLA3;GPD1L
regulation of release of cytochrome c from mitochondria (GO:0090199)	3/40	0.269652	1	0	0	1.66113	2.17712	PSMD10;PINK1;PLAUR
regulation of ATPase activity (GO:0043462)	3/40	0.269652	1	0	0	1.66113	2.17712	MYBPC3;DNAJB1;SNRNP70
chromatin remodeling (GO:0006338)	7/116	0.270178	1	0	0	1.33654	1.7491	SMARCD2;SP140;ATRX;TFAM;PADI2;RSF1;BPTF
MAPK cascade (GO:0000165)	15/278	0.275639	1	0	0	1.19506	1.54002	PSMD10;CAMK2B;MAP4K2;MINK1;IRS2;IL2RG;RASGRP4;RASGRP3;ZFP36;MAPK8;ERBB3;TAOK2;KDR;JAK3;SHANK3
renal system development (GO:0072001)	4/59	0.276059	1	0	0	1.50159	1.93275	CENPF;TRAF3IP1;LRP4;ITGA6
cell junction assembly (GO:0034329)	4/59	0.276059	1	0	0	1.50159	1.93275	FLCN;FSCN1;ITGA6;TLN1
negative regulation of cell communication (GO:0010648)	5/78	0.276305	1	0	0	1.41977	1.82618	FLT1;ERBB3;INSRR;KDR;MERTK
cellular response to caffeine (GO:0071313)	1/7	0.276356	1	0	0	3.16406	4.06918	GSTM2
substrate-dependent cell migration, cell extension (GO:0006930)	1/7	0.276356	1	0	0	3.16406	4.06918	NRP1
membrane raft polarization (GO:0001766)	1/7	0.276356	1	0	0	3.16406	4.06918	CMTM8
histone H3-K4 demethylation (GO:0034720)	1/7	0.276356	1	0	0	3.16406	4.06918	KDM5C
axon regeneration (GO:0031103)	1/7	0.276356	1	0	0	3.16406	4.06918	RTN4RL2
cardiac atrium development (GO:0003230)	1/7	0.276356	1	0	0	3.16406	4.06918	DLL4
negative regulation of mitochondrial outer membrane permeabilization involved in apoptotic signaling pathway (GO:1901029)	1/7	0.276356	1	0	0	3.16406	4.06918	HSPA1A
venous blood vessel development (GO:0060841)	1/7	0.276356	1	0	0	3.16406	4.06918	ACVR2B
smooth muscle cell migration (GO:0014909)	1/7	0.276356	1	0	0	3.16406	4.06918	PLAT
regulation of hormone biosynthetic process (GO:0046885)	1/7	0.276356	1	0	0	3.16406	4.06918	EGR1
negative regulation of keratinocyte proliferation (GO:0010839)	1/7	0.276356	1	0	0	3.16406	4.06918	PTPRK
regulation of chromatin assembly or disassembly (GO:0001672)	1/7	0.276356	1	0	0	3.16406	4.06918	PADI2
regulation of monocyte chemotactic protein-1 production (GO:0071637)	1/7	0.276356	1	0	0	3.16406	4.06918	GSTP1
rRNA-containing ribonucleoprotein complex export from nucleus (GO:0071428)	1/7	0.276356	1	0	0	3.16406	4.06918	TSC1
positive regulation of glutamate receptor signaling pathway (GO:1900451)	1/7	0.276356	1	0	0	3.16406	4.06918	SHANK3
positive regulation of metaphase/anaphase transition of cell cycle (GO:1902101)	1/7	0.276356	1	0	0	3.16406	4.06918	DLGAP5
postsynaptic density assembly (GO:0097107)	1/7	0.276356	1	0	0	3.16406	4.06918	SHANK3
mitochondrial DNA metabolic process (GO:0032042)	1/7	0.276356	1	0	0	3.16406	4.06918	DNA2
brown fat cell differentiation (GO:0050873)	1/7	0.276356	1	0	0	3.16406	4.06918	PRDM16
negative regulation of transcription elongation from RNA polymerase II promoter (GO:0034244)	1/7	0.276356	1	0	0	3.16406	4.06918	HNRNPU
regulation of cardiac muscle cell membrane potential (GO:0086036)	1/7	0.276356	1	0	0	3.16406	4.06918	EHD3
dorsal aorta development (GO:0035907)	1/7	0.276356	1	0	0	3.16406	4.06918	DLL4
elastic fiber assembly (GO:0048251)	1/7	0.276356	1	0	0	3.16406	4.06918	TNXB
cellular response to laminar fluid shear stress (GO:0071499)	1/7	0.276356	1	0	0	3.16406	4.06918	KLF2
positive regulation of cellular senescence (GO:2000774)	1/7	0.276356	1	0	0	3.16406	4.06918	YPEL3
positive regulation of extracellular matrix disassembly (GO:0090091)	1/7	0.276356	1	0	0	3.16406	4.06918	FSCN1
vesicle transport along actin filament (GO:0030050)	1/7	0.276356	1	0	0	3.16406	4.06918	MLPH
regulation of tube diameter (GO:0035296)	1/7	0.276356	1	0	0	3.16406	4.06918	ADCY6
cytoplasmic sequestering of NF-kappaB (GO:0007253)	1/7	0.276356	1	0	0	3.16406	4.06918	PSMD10
nucleic acid transport (GO:0050657)	1/7	0.276356	1	0	0	3.16406	4.06918	ATXN2
miRNA loading onto RISC involved in gene silencing by miRNA (GO:0035280)	1/7	0.276356	1	0	0	3.16406	4.06918	AGO3
membrane raft distribution (GO:0031580)	1/7	0.276356	1	0	0	3.16406	4.06918	CMTM8
regulation of transcription from RNA polymerase II promoter involved in myocardial precursor cell differentiation (GO:0003256)	1/7	0.276356	1	0	0	3.16406	4.06918	TBX2
lymphatic endothelial cell differentiation (GO:0060836)	1/7	0.276356	1	0	0	3.16406	4.06918	ACVR2B
regulation of T-helper 1 cell differentiation (GO:0045625)	1/7	0.276356	1	0	0	3.16406	4.06918	JAK3
regulation of chemokine biosynthetic process (GO:0045073)	1/7	0.276356	1	0	0	3.16406	4.06918	EGR1
phosphorylated carbohydrate dephosphorylation (GO:0046838)	1/7	0.276356	1	0	0	3.16406	4.06918	INPP5K
norepinephrine biosynthetic process (GO:0042421)	1/7	0.276356	1	0	0	3.16406	4.06918	DBH
chromatin-mediated maintenance of transcription (GO:0048096)	1/7	0.276356	1	0	0	3.16406	4.06918	PADI2
fructose metabolic process (GO:0006000)	1/7	0.276356	1	0	0	3.16406	4.06918	SORD
positive regulation of lymphocyte apoptotic process (GO:0070230)	1/7	0.276356	1	0	0	3.16406	4.06918	FNIP1
vascular endothelial growth factor signaling pathway (GO:0038084)	1/7	0.276356	1	0	0	3.16406	4.06918	NRP1
regulation of histone H3-K9 acetylation (GO:2000615)	1/7	0.276356	1	0	0	3.16406	4.06918	KMT2A
attachment of GPI anchor to protein (GO:0016255)	1/7	0.276356	1	0	0	3.16406	4.06918	PLAUR
cellular response to hydroxyurea (GO:0072711)	1/7	0.276356	1	0	0	3.16406	4.06918	ATRX
inositol phosphate dephosphorylation (GO:0046855)	1/7	0.276356	1	0	0	3.16406	4.06918	INPP5K
positive regulation of urine volume (GO:0035810)	1/7	0.276356	1	0	0	3.16406	4.06918	INPP5K
regulation of high voltage-gated calcium channel activity (GO:1901841)	1/7	0.276356	1	0	0	3.16406	4.06918	NOS1AP
regulation of vitamin D biosynthetic process (GO:0060556)	1/7	0.276356	1	0	0	3.16406	4.06918	GFI1
positive regulation of mitotic sister chromatid separation (GO:1901970)	1/7	0.276356	1	0	0	3.16406	4.06918	DLGAP5
regulation of transcription from RNA polymerase II promoter involved in heart development (GO:1901213)	1/7	0.276356	1	0	0	3.16406	4.06918	TBX2
regulation of alpha-beta T cell differentiation (GO:0046637)	1/7	0.276356	1	0	0	3.16406	4.06918	PRDM1
regulation of RNA biosynthetic process (GO:2001141)	1/7	0.276356	1	0	0	3.16406	4.06918	NCOA3
regulation of meiotic nuclear division (GO:0040020)	1/7	0.276356	1	0	0	3.16406	4.06918	FBXO5
negative regulation of receptor internalization (GO:0002091)	1/7	0.276356	1	0	0	3.16406	4.06918	ATXN2
positive regulation of fatty acid beta-oxidation (GO:0032000)	1/7	0.276356	1	0	0	3.16406	4.06918	IRS2
pericardium morphogenesis (GO:0003344)	1/7	0.276356	1	0	0	3.16406	4.06918	DLL4
regulation of glucocorticoid receptor signaling pathway (GO:2000322)	1/7	0.276356	1	0	0	3.16406	4.06918	PER1
thiamine-containing compound metabolic process (GO:0042723)	1/7	0.276356	1	0	0	3.16406	4.06918	SLC19A2
positive regulation of neuroblast proliferation (GO:0002052)	1/7	0.276356	1	0	0	3.16406	4.06918	DISC1
negative regulation of B cell apoptotic process (GO:0002903)	1/7	0.276356	1	0	0	3.16406	4.06918	IRS2
V(D)J recombination (GO:0033151)	1/7	0.276356	1	0	0	3.16406	4.06918	TCF3
regulation of establishment of protein localization (GO:0070201)	1/7	0.276356	1	0	0	3.16406	4.06918	DNAJA1
regulation of norepinephrine secretion (GO:0014061)	1/7	0.276356	1	0	0	3.16406	4.06918	STX1A
pharyngeal arch artery morphogenesis (GO:0061626)	1/7	0.276356	1	0	0	3.16406	4.06918	HES1
dorsal aorta morphogenesis (GO:0035912)	1/7	0.276356	1	0	0	3.16406	4.06918	DLL4
mannose metabolic process (GO:0006013)	1/7	0.276356	1	0	0	3.16406	4.06918	PMM1
ethanol catabolic process (GO:0006068)	1/7	0.276356	1	0	0	3.16406	4.06918	SULT1A1
positive regulation of interleukin-5 production (GO:0032754)	1/7	0.276356	1	0	0	3.16406	4.06918	CRLF2
negative regulation of glycogen metabolic process (GO:0070874)	1/7	0.276356	1	0	0	3.16406	4.06918	INPP5K
adenylate cyclase-activating dopamine receptor signaling pathway (GO:0007191)	1/7	0.276356	1	0	0	3.16406	4.06918	GNAS
forebrain neuron differentiation (GO:0021879)	1/7	0.276356	1	0	0	3.16406	4.06918	SHANK3
G-quadruplex DNA unwinding (GO:0044806)	1/7	0.276356	1	0	0	3.16406	4.06918	DNA2
regulation of activation of Janus kinase activity (GO:0010533)	1/7	0.276356	1	0	0	3.16406	4.06918	IL23A
regulation of calcidiol 1-monooxygenase activity (GO:0060558)	1/7	0.276356	1	0	0	3.16406	4.06918	GFI1
ethanol metabolic process (GO:0006067)	1/7	0.276356	1	0	0	3.16406	4.06918	SULT1A1
response to caffeine (GO:0031000)	1/7	0.276356	1	0	0	3.16406	4.06918	GSTM2
negative regulation of glycoprotein biosynthetic process (GO:0010561)	1/7	0.276356	1	0	0	3.16406	4.06918	JAK3
regulation of microglial cell activation (GO:1903978)	1/7	0.276356	1	0	0	3.16406	4.06918	APP
positive regulation of type I interferon-mediated signaling pathway (GO:0060340)	1/7	0.276356	1	0	0	3.16406	4.06918	TRIM6
positive regulation of myeloid cell apoptotic process (GO:0033034)	1/7	0.276356	1	0	0	3.16406	4.06918	PIK3CD
cleavage furrow formation (GO:0036089)	1/7	0.276356	1	0	0	3.16406	4.06918	SNX33
store-operated calcium entry (GO:0002115)	1/7	0.276356	1	0	0	3.16406	4.06918	CRACR2B
calcitonin family receptor signaling pathway (GO:0097646)	1/7	0.276356	1	0	0	3.16406	4.06918	ADM
ER overload response (GO:0006983)	1/7	0.276356	1	0	0	3.16406	4.06918	EIF2AK3
hyperosmotic response (GO:0006972)	1/7	0.276356	1	0	0	3.16406	4.06918	RCSD1
chondroitin sulfate proteoglycan metabolic process (GO:0050654)	1/7	0.276356	1	0	0	3.16406	4.06918	CSGALNACT1
regulation of Cdc42 protein signal transduction (GO:0032489)	1/7	0.276356	1	0	0	3.16406	4.06918	NRP1
mitotic G2/M transition checkpoint (GO:0044818)	2/23	0.278648	1	0	0	1.92595	2.46099	MRNIP;TAOK2
positive regulation of cell cycle G1/S phase transition (GO:1902808)	2/23	0.278648	1	0	0	1.92595	2.46099	FAM83D;PLCB1
neuronal action potential (GO:0019228)	2/23	0.278648	1	0	0	1.92595	2.46099	CHRNA1;ANK3
positive regulation of ERBB signaling pathway (GO:1901186)	2/23	0.278648	1	0	0	1.92595	2.46099	AFAP1L2;PLAUR
lamellipodium assembly (GO:0030032)	2/23	0.278648	1	0	0	1.92595	2.46099	SPATA13;SRGAP2
membrane assembly (GO:0071709)	2/23	0.278648	1	0	0	1.92595	2.46099	LRP4;ANK3
positive regulation of ATP metabolic process (GO:1903580)	2/23	0.278648	1	0	0	1.92595	2.46099	PINK1;PFKFB3
phospholipid dephosphorylation (GO:0046839)	2/23	0.278648	1	0	0	1.92595	2.46099	INPP5K;PLPP3
negative regulation of signal transduction in absence of ligand (GO:1901099)	2/23	0.278648	1	0	0	1.92595	2.46099	HSPA1B;HSPA1A
apoptotic nuclear changes (GO:0030262)	2/23	0.278648	1	0	0	1.92595	2.46099	BLCAP;DEDD2
negative regulation of extrinsic apoptotic signaling pathway in absence of ligand (GO:2001240)	2/23	0.278648	1	0	0	1.92595	2.46099	HSPA1B;HSPA1A
histone H3-K4 methylation (GO:0051568)	2/23	0.278648	1	0	0	1.92595	2.46099	KMT2D;KMT2A
negative regulation of axonogenesis (GO:0050771)	2/23	0.278648	1	0	0	1.92595	2.46099	RUFY3;LRP4
positive regulation of monooxygenase activity (GO:0032770)	2/23	0.278648	1	0	0	1.92595	2.46099	SCARB1;NOS1AP
regulation of androgen receptor signaling pathway (GO:0060765)	2/23	0.278648	1	0	0	1.92595	2.46099	SAFB2;NODAL
NAD metabolic process (GO:0019674)	2/23	0.278648	1	0	0	1.92595	2.46099	NADK2;GPD1L
regulation of chondrocyte differentiation (GO:0032330)	2/23	0.278648	1	0	0	1.92595	2.46099	ZBTB16;ADAMTS7
positive regulation of transferase activity (GO:0051347)	8/137	0.278788	1	0	0	1.29334	1.65198	EPM2AIP1;PINK1;FLT1;ERBB3;INSRR;KDR;CHTF18;MERTK
regulation of angiogenesis (GO:0045765)	10/177	0.278791	1	0	0	1.25132	1.5983	SEMA5A;TMEM2;SEMA6A;FLT1;PLXND1;STAB1;KDR;HSPB1;HSPG2;NODAL
positive regulation of cell proliferation (GO:0008284)	22/424	0.280718	1	0	0	1.14921	1.45996	KMT2D;FLT1;HILPDA;LRP5;HNRNPU;CDC7;IRS2;LIFR;TNFRSF11A;LAMC1;TBX2;DLL4;DISP3;ESM1;SAPCD2;BAMBI;KDR;HES1;CD47;CDK13;NODAL;CRLF2
histone modification (GO:0016570)	6/98	0.281689	1	0	0	1.35602	1.71802	NSD3;MRGBP;TRRAP;TBL1XR1;KAT6A;PADI2
response to UV (GO:0009411)	6/98	0.281689	1	0	0	1.35602	1.71802	MAPK8;METTL3;USP1;PTPRK;POLH;DDB2
phosphatidic acid metabolic process (GO:0046473)	3/41	0.282068	1	0	0	1.62061	2.05106	LPCAT1;PNPLA3;GPD1L
regulation of substrate adhesion-dependent cell spreading (GO:1900024)	3/41	0.282068	1	0	0	1.62061	2.05106	NRP1;NCOA3;AP1AR
cellular response to peptide (GO:1901653)	3/41	0.282068	1	0	0	1.62061	2.05106	CACNB1;APP;CACNA1A
regulation of protein localization (GO:0032880)	3/41	0.282068	1	0	0	1.62061	2.05106	MAPK8;MMD;CSNK1E
cellular response to lipid (GO:0071396)	10/178	0.284537	1	0	0	1.24429	1.56394	UPF1;ZFP36;MAPK8;GFI1;NCOA3;GSTP1;NR1D1;ADCY1;NUGGC;ADCY6
response to reactive oxygen species (GO:0000302)	4/60	0.286234	1	0	0	1.47656	1.8471	MAPK8;GSTP1;DLC1;PTPRK
glycosaminoglycan biosynthetic process (GO:0006024)	6/99	0.289536	1	0	0	1.34233	1.66378	CSGALNACT1;CHST15;B3GNT2;B3GALT6;HSPG2;CHST2
small GTPase mediated signal transduction (GO:0007264)	6/99	0.289536	1	0	0	1.34233	1.66378	ARHGEF37;PLK2;CHORDC1;ARHGAP18;RIN2;RASGRP3
brain development (GO:0007420)	7/119	0.291491	1	0	0	1.30285	1.60608	CENPF;KLHL17;CDK5RAP1;POMK;HSPG2;SHANK3;BPTF
cellular response to growth factor stimulus (GO:0071363)	8/139	0.291948	1	0	0	1.27473	1.56942	DLL4;NRP1;ZFP36;FLT1;KDR;INPP5K;HSPB1;ADAMTS7
regulation of hydrolase activity (GO:0051336)	5/80	0.293913	1	0	0	1.38427	1.695	PLXND1;SNRNP70;PLXNA2;PRKG1;RASIP1
positive regulation of histone methylation (GO:0031062)	2/24	0.295625	1	0	0	1.8457	2.24928	KMT2A;MTF2
positive regulation of microtubule polymerization (GO:0031116)	2/24	0.295625	1	0	0	1.8457	2.24928	HSPA1B;HSPA1A
dendritic spine organization (GO:0097061)	2/24	0.295625	1	0	0	1.8457	2.24928	PICK1;SHANK3
positive regulation of immune effector process (GO:0002699)	2/24	0.295625	1	0	0	1.8457	2.24928	IL23A;IL12RB1
negative regulation of cytoskeleton organization (GO:0051494)	2/24	0.295625	1	0	0	1.8457	2.24928	FKBP4;SHANK3
response to glucocorticoid (GO:0051384)	2/24	0.295625	1	0	0	1.8457	2.24928	ZFP36;HNRNPU
receptor clustering (GO:0043113)	2/24	0.295625	1	0	0	1.8457	2.24928	LRP4;PICK1
cellular modified amino acid biosynthetic process (GO:0042398)	2/24	0.295625	1	0	0	1.8457	2.24928	PLSCR1;CHAC1
receptor catabolic process (GO:0032801)	2/24	0.295625	1	0	0	1.8457	2.24928	MYLIP;GPRASP1
neuromuscular synaptic transmission (GO:0007274)	2/24	0.295625	1	0	0	1.8457	2.24928	CHRNA1;TSPOAP1
negative regulation of oxidative stress-induced cell death (GO:1903202)	2/24	0.295625	1	0	0	1.8457	2.24928	PINK1;HSPB1
cellular senescence (GO:0090398)	2/24	0.295625	1	0	0	1.8457	2.24928	KAT6A;TBX2
negative regulation of endothelial cell apoptotic process (GO:2000352)	2/24	0.295625	1	0	0	1.8457	2.24928	SEMA5A;KDR
regulation of AMPA receptor activity (GO:2000311)	2/24	0.295625	1	0	0	1.8457	2.24928	MINK1;SHANK3
limb development (GO:0060173)	2/24	0.295625	1	0	0	1.8457	2.24928	SMOC1;LRP4
positive regulation of vascular endothelial growth factor production (GO:0010575)	2/24	0.295625	1	0	0	1.8457	2.24928	EIF2AK3;NODAL
mRNA splice site selection (GO:0006376)	2/24	0.295625	1	0	0	1.8457	2.24928	PRPF39;SFSWAP
protein alpha-1,2-demannosylation (GO:0036508)	2/24	0.295625	1	0	0	1.8457	2.24928	SYVN1;MAN1B1
proteoglycan biosynthetic process (GO:0030166)	2/24	0.295625	1	0	0	1.8457	2.24928	CSGALNACT1;CHST8
positive regulation of T cell proliferation (GO:0042102)	4/61	0.296461	1	0	0	1.45235	1.76583	IL23A;TNFSF9;IL12RB1;JAK3
protein localization to membrane (GO:0072657)	9/160	0.297636	1	0	0	1.24585	1.50982	TSPAN15;CACNB3;EHD3;ABHD17A;INPP5K;PICK1;ANK3;SHANK3;EFR3B
regulation of cellular component organization (GO:0051128)	8/140	0.298584	1	0	0	1.26562	1.52976	HSPA8;ZMYM1;PINK1;RUFY2;TAOK2;LTBP4;STON1;HCFC1
positive regulation of protein targeting to mitochondrion (GO:1903955)	5/81	0.302788	1	0	0	1.36718	1.6334	PINK1;SLC17A9;HES1;KCNN3;SELENOI
negative regulation of cell cycle process (GO:0010948)	5/81	0.302788	1	0	0	1.36718	1.6334	SUZ12;CDT1;EED;CDC7;FBXO5
positive regulation of binding (GO:0051099)	5/81	0.302788	1	0	0	1.36718	1.6334	APP;CDT1;BAMBI;PLAUR;HES1
double-strand break repair (GO:0006302)	8/141	0.305254	1	0	0	1.25665	1.49115	MDC1;RAD51D;SFPQ;ACTR5;XRCC3;DNA2;POLK;RAD54B
positive regulation of type I interferon production (GO:0032481)	4/62	0.306733	1	0	0	1.42893	1.68868	IRF3;IRAK1;POLR3GL;HSPD1
DNA damage response, signal transduction by p53 class mediator resulting in cell cycle arrest (GO:0006977)	4/62	0.306733	1	0	0	1.42893	1.68868	PIDD1;PLK2;CNOT3;MDM4
establishment of protein localization to organelle (GO:0072594)	4/62	0.306733	1	0	0	1.42893	1.68868	PINK1;NUP188;RANBP17;PRICKLE1
positive regulation of interferon-gamma production (GO:0032729)	3/43	0.307029	1	0	0	1.54524	1.82464	IL23A;IL12RB1;HSPD1
regulation of interferon-gamma production (GO:0032649)	3/43	0.307029	1	0	0	1.54524	1.82464	IL23A;IL12RB1;HSPD1
regulation of DNA methylation (GO:0044030)	1/8	0.30904	1	0	0	2.76855	3.25106	KMT2A
regulation of vascular associated smooth muscle cell migration (GO:1904752)	1/8	0.30904	1	0	0	2.76855	3.25106	PRKG1
Golgi to lysosome transport (GO:0090160)	1/8	0.30904	1	0	0	2.76855	3.25106	EHD3
regulation of stress-activated protein kinase signaling cascade (GO:0070302)	1/8	0.30904	1	0	0	2.76855	3.25106	GSTP1
neuron projection extension involved in neuron projection guidance (GO:1902284)	1/8	0.30904	1	0	0	2.76855	3.25106	NRP1
cell migration involved in heart development (GO:0060973)	1/8	0.30904	1	0	0	2.76855	3.25106	DCHS1
positive regulation of tissue remodeling (GO:0034105)	1/8	0.30904	1	0	0	2.76855	3.25106	IL23A
positive regulation of cell aging (GO:0090343)	1/8	0.30904	1	0	0	2.76855	3.25106	YPEL3
mast cell activation involved in immune response (GO:0002279)	1/8	0.30904	1	0	0	2.76855	3.25106	PIK3CD
stress-induced premature senescence (GO:0090400)	1/8	0.30904	1	0	0	2.76855	3.25106	PLA2R1
cellular response to prostaglandin E stimulus (GO:0071380)	1/8	0.30904	1	0	0	2.76855	3.25106	ADCY6
microtubule nucleation by microtubule organizing center (GO:0051418)	1/8	0.30904	1	0	0	2.76855	3.25106	TUBGCP4
regulation of chaperone-mediated autophagy (GO:1904714)	1/8	0.30904	1	0	0	2.76855	3.25106	SNRNP70
negative regulation of glial cell differentiation (GO:0045686)	1/8	0.30904	1	0	0	2.76855	3.25106	HES1
positive regulation of membrane potential (GO:0045838)	1/8	0.30904	1	0	0	2.76855	3.25106	ANK3
negative regulation of interleukin-1 production (GO:0032692)	1/8	0.30904	1	0	0	2.76855	3.25106	GSTP1
response to magnesium ion (GO:0032026)	1/8	0.30904	1	0	0	2.76855	3.25106	ANK3
aorta development (GO:0035904)	1/8	0.30904	1	0	0	2.76855	3.25106	TBX2
phenol-containing compound biosynthetic process (GO:0046189)	1/8	0.30904	1	0	0	2.76855	3.25106	DBH
negative regulation of anion transmembrane transport (GO:1903960)	1/8	0.30904	1	0	0	2.76855	3.25106	IRS2
development of primary female sexual characteristics (GO:0046545)	1/8	0.30904	1	0	0	2.76855	3.25106	LHFPL2
negative regulation of toll-like receptor 4 signaling pathway (GO:0034144)	1/8	0.30904	1	0	0	2.76855	3.25106	NR1D1
negative regulation of platelet aggregation (GO:0090331)	1/8	0.30904	1	0	0	2.76855	3.25106	PRKG1
amyloid fibril formation (GO:1990000)	1/8	0.30904	1	0	0	2.76855	3.25106	APP
negative regulation of lipase activity (GO:0060192)	1/8	0.30904	1	0	0	2.76855	3.25106	SORT1
positive regulation of steroid biosynthetic process (GO:0010893)	1/8	0.30904	1	0	0	2.76855	3.25106	NR1D1
cytoskeletal anchoring at nuclear membrane (GO:0090286)	1/8	0.30904	1	0	0	2.76855	3.25106	SYNE1
lagging strand elongation (GO:0006273)	1/8	0.30904	1	0	0	2.76855	3.25106	DNA2
positive regulation of chromatin binding (GO:0035563)	1/8	0.30904	1	0	0	2.76855	3.25106	CDT1
positive regulation of DNA recombination (GO:0045911)	1/8	0.30904	1	0	0	2.76855	3.25106	MRNIP
nuclear-transcribed mRNA catabolic process, deadenylation-independent decay (GO:0031086)	1/8	0.30904	1	0	0	2.76855	3.25106	ZFP36
negative regulation of monooxygenase activity (GO:0032769)	1/8	0.30904	1	0	0	2.76855	3.25106	GFI1
coronary vasculature morphogenesis (GO:0060977)	1/8	0.30904	1	0	0	2.76855	3.25106	NRP1
regulation of protein deacetylation (GO:0090311)	1/8	0.30904	1	0	0	2.76855	3.25106	SPRED2
negative regulation of T-helper cell differentiation (GO:0045623)	1/8	0.30904	1	0	0	2.76855	3.25106	JAK3
regulation of muscle organ development (GO:0048634)	1/8	0.30904	1	0	0	2.76855	3.25106	CENPF
regulation of microvillus organization (GO:0032530)	1/8	0.30904	1	0	0	2.76855	3.25106	FSCN1
protein K6-linked ubiquitination (GO:0085020)	1/8	0.30904	1	0	0	2.76855	3.25106	UBE2S
DNA damage induced protein phosphorylation (GO:0006975)	1/8	0.30904	1	0	0	2.76855	3.25106	MAPK12
protein localization to microtubule (GO:0035372)	1/8	0.30904	1	0	0	2.76855	3.25106	HNRNPU
axon extension involved in axon guidance (GO:0048846)	1/8	0.30904	1	0	0	2.76855	3.25106	NRP1
excitatory synapse assembly (GO:1904861)	1/8	0.30904	1	0	0	2.76855	3.25106	SHANK3
protein desumoylation (GO:0016926)	1/8	0.30904	1	0	0	2.76855	3.25106	SENP1
plasma membrane to endosome transport (GO:0048227)	1/8	0.30904	1	0	0	2.76855	3.25106	SORT1
desensitization of G-protein coupled receptor protein signaling pathway (GO:0002029)	1/8	0.30904	1	0	0	2.76855	3.25106	ADM
positive regulation of ryanodine-sensitive calcium-release channel activity (GO:0060316)	1/8	0.30904	1	0	0	2.76855	3.25106	GSTM2
regulation of transcription from RNA polymerase II promoter in response to oxidative stress (GO:0043619)	1/8	0.30904	1	0	0	2.76855	3.25106	CHD6
negative regulation of voltage-gated potassium channel activity (GO:1903817)	1/8	0.30904	1	0	0	2.76855	3.25106	ANK3
regulation of positive chemotaxis (GO:0050926)	1/8	0.30904	1	0	0	2.76855	3.25106	KDR
positive regulation of IRE1-mediated unfolded protein response (GO:1903896)	1/8	0.30904	1	0	0	2.76855	3.25106	HSPA1A
response to hydroxyurea (GO:0072710)	1/8	0.30904	1	0	0	2.76855	3.25106	ATRX
regulation of metaphase/anaphase transition of cell cycle (GO:1902099)	1/8	0.30904	1	0	0	2.76855	3.25106	HECW2
protein localization to microtubule cytoskeleton (GO:0072698)	1/8	0.30904	1	0	0	2.76855	3.25106	FAM83D
kinetochore assembly (GO:0051382)	1/8	0.30904	1	0	0	2.76855	3.25106	CENPF
positive regulation of tumor necrosis factor biosynthetic process (GO:0042535)	1/8	0.30904	1	0	0	2.76855	3.25106	HSPB1
negative regulation of biosynthetic process (GO:0009890)	1/8	0.30904	1	0	0	2.76855	3.25106	GSTP1
ketone biosynthetic process (GO:0042181)	1/8	0.30904	1	0	0	2.76855	3.25106	ADM
negative regulation of establishment of protein localization (GO:1904950)	1/8	0.30904	1	0	0	2.76855	3.25106	DNAJA1
tyrosine phosphorylation of STAT protein (GO:0007260)	1/8	0.30904	1	0	0	2.76855	3.25106	JAK3
protein localization to endosome (GO:0036010)	1/8	0.30904	1	0	0	2.76855	3.25106	NRP1
B cell mediated immunity (GO:0019724)	1/8	0.30904	1	0	0	2.76855	3.25106	HSPD1
heterochromatin assembly (GO:0031507)	1/8	0.30904	1	0	0	2.76855	3.25106	HELLS
inositol phosphate catabolic process (GO:0071545)	1/8	0.30904	1	0	0	2.76855	3.25106	INPP5K
positive regulation of vasculogenesis (GO:2001214)	1/8	0.30904	1	0	0	2.76855	3.25106	KDR
catecholamine catabolic process (GO:0042424)	1/8	0.30904	1	0	0	2.76855	3.25106	DBH
regulation of lipid transport (GO:0032368)	1/8	0.30904	1	0	0	2.76855	3.25106	DISP3
regulation of cytoplasmic mRNA processing body assembly (GO:0010603)	1/8	0.30904	1	0	0	2.76855	3.25106	ATXN2
cellular response to purine-containing compound (GO:0071415)	1/8	0.30904	1	0	0	2.76855	3.25106	GSTM2
ventricular trabecula myocardium morphogenesis (GO:0003222)	1/8	0.30904	1	0	0	2.76855	3.25106	DLL4
asymmetric protein localization (GO:0008105)	1/8	0.30904	1	0	0	2.76855	3.25106	VANGL2
mast cell degranulation (GO:0043303)	1/8	0.30904	1	0	0	2.76855	3.25106	PIK3CD
negative regulation of cilium assembly (GO:1902018)	1/8	0.30904	1	0	0	2.76855	3.25106	TCHP
norepinephrine metabolic process (GO:0042415)	1/8	0.30904	1	0	0	2.76855	3.25106	DBH
regulation of amyloid fibril formation (GO:1905906)	1/8	0.30904	1	0	0	2.76855	3.25106	APP
acylglycerol acyl-chain remodeling (GO:0036155)	1/8	0.30904	1	0	0	2.76855	3.25106	PNPLA3
regulation of long term synaptic depression (GO:1900452)	1/8	0.30904	1	0	0	2.76855	3.25106	SHANK3
osteoblast development (GO:0002076)	1/8	0.30904	1	0	0	2.76855	3.25106	LRP5
positive regulation of protein homodimerization activity (GO:0090073)	1/8	0.30904	1	0	0	2.76855	3.25106	TRAF4
phosphatidylinositol-3-phosphate biosynthetic process (GO:0036092)	1/8	0.30904	1	0	0	2.76855	3.25106	PIK3CD
negative regulation of single stranded viral RNA replication via double stranded DNA intermediate (GO:0045869)	1/8	0.30904	1	0	0	2.76855	3.25106	INPP5K
depyrimidination (GO:0045008)	1/8	0.30904	1	0	0	2.76855	3.25106	UNG
response to leptin (GO:0044321)	1/8	0.30904	1	0	0	2.76855	3.25106	NR1D1
positive regulation of non-canonical Wnt signaling pathway (GO:2000052)	1/8	0.30904	1	0	0	2.76855	3.25106	CSNK1E
response to vitamin D (GO:0033280)	1/8	0.30904	1	0	0	2.76855	3.25106	ALPL
negative regulation of double-strand break repair via homologous recombination (GO:2000042)	1/8	0.30904	1	0	0	2.76855	3.25106	POLK
positive regulation of gene expression (GO:0010628)	38/771	0.310378	1	0	0	1.09162	1.27716	APP;KMT2A;LRP5;PIK3CD;RSF1;HNRNPLL;DLL4;MAPK8;IRAK1;DEAF1;ATOH8;PRDM16;HABP4;INPP5K;MYBL2;INSL3;BPTF;EGR1;AFAP1L2;ZBTB16;NCOA3;EIF2AK3;EBF3;ANK3;NR1D1;KLF2;HCFC1;PLSCR1;TBL1XR1;BAMBI;KAT6A;MTF2;NOS1AP;TFAM;TCF3;PLCB1;HSPA1B;HSPA1A
regulation of autophagy (GO:0010506)	11/203	0.310872	1	0	0	1.20016	1.40223	FLCN;RUBCN;UCHL1;MAPK8;PINK1;SLC17A9;PLK2;HSPB1;VPS26B;TRIM65;RASIP1
DNA damage response, signal transduction by p53 class mediator (GO:0030330)	5/82	0.311704	1	0	0	1.35051	1.57429	PIDD1;PLK2;ATRX;CNOT3;MDM4
positive regulation of cell cycle (GO:0045787)	5/82	0.311704	1	0	0	1.35051	1.57429	PSMD10;APP;DUSP3;MEIS2;HCFC1
organophosphate ester transport (GO:0015748)	2/25	0.312542	1	0	0	1.77187	2.06072	SCARB1;PITPNA
regulation of telomere maintenance (GO:0032204)	2/25	0.312542	1	0	0	1.77187	2.06072	UPF1;ATRX
glial cell differentiation (GO:0010001)	2/25	0.312542	1	0	0	1.77187	2.06072	ERBB3;PICK1
misfolded or incompletely synthesized protein catabolic process (GO:0006515)	2/25	0.312542	1	0	0	1.77187	2.06072	SDF2L1;ANKZF1
peptide catabolic process (GO:0043171)	2/25	0.312542	1	0	0	1.77187	2.06072	RNPEP;CHAC1
chondroitin sulfate proteoglycan biosynthetic process (GO:0050650)	2/25	0.312542	1	0	0	1.77187	2.06072	CSGALNACT1;CHST15
positive regulation of filopodium assembly (GO:0051491)	2/25	0.312542	1	0	0	1.77187	2.06072	NRP1;FSCN1
positive regulation of leukocyte mediated cytotoxicity (GO:0001912)	2/25	0.312542	1	0	0	1.77187	2.06072	IL23A;IL12RB1
positive regulation of glucose transport (GO:0010828)	2/25	0.312542	1	0	0	1.77187	2.06072	CAPN10;IRS2
regulation of glucose metabolic process (GO:0010906)	2/25	0.312542	1	0	0	1.77187	2.06072	IRS2;MLYCD
modulation of excitatory postsynaptic potential (GO:0098815)	2/25	0.312542	1	0	0	1.77187	2.06072	APP;SHANK3
cellular response to epidermal growth factor stimulus (GO:0071364)	2/25	0.312542	1	0	0	1.77187	2.06072	ZFP36;INPP5K
female gamete generation (GO:0007292)	2/25	0.312542	1	0	0	1.77187	2.06072	KMT2D;MCM8
negative regulation of insulin receptor signaling pathway (GO:0046627)	2/25	0.312542	1	0	0	1.77187	2.06072	INPP5K;TSC1
positive regulation of embryonic development (GO:0040019)	2/25	0.312542	1	0	0	1.77187	2.06072	HES1;PLCB1
regulation of cellular protein localization (GO:1903827)	2/25	0.312542	1	0	0	1.77187	2.06072	KCNAB2;CSNK1E
positive regulation of nitric oxide biosynthetic process (GO:0045429)	2/25	0.312542	1	0	0	1.77187	2.06072	NOS1AP;KLF2
positive regulation of peptidyl-threonine phosphorylation (GO:0010800)	2/25	0.312542	1	0	0	1.77187	2.06072	APP;TRIM6
signal transduction in response to DNA damage (GO:0042770)	2/25	0.312542	1	0	0	1.77187	2.06072	ATRX;MDM4
positive regulation of nitric oxide metabolic process (GO:1904407)	2/25	0.312542	1	0	0	1.77187	2.06072	NOS1AP;KLF2
regulation of protein import into nucleus (GO:0042306)	2/25	0.312542	1	0	0	1.77187	2.06072	CHORDC1;EFCAB7
positive regulation of protein modification process (GO:0031401)	9/163	0.31638	1	0	0	1.22292	1.40735	APP;FLCN;PINK1;DLC1;CHORDC1;NOS1AP;KDR;PLAUR;FNIP1
regulation of proteolysis (GO:0030162)	4/63	0.31704	1	0	0	1.40625	1.61539	BTBD2;PLAUR;LTBP4;PLAT
signal transduction involved in mitotic G1 DNA damage checkpoint (GO:0072431)	4/63	0.31704	1	0	0	1.40625	1.61539	PIDD1;PLK2;CNOT3;MDM4
nuclear-transcribed mRNA catabolic process, deadenylation-dependent decay (GO:0000288)	4/63	0.31704	1	0	0	1.40625	1.61539	PAN2;ZFP36;CNOT3;LSM2
hexose biosynthetic process (GO:0019319)	3/44	0.319545	1	0	0	1.51012	1.72283	PER2;CHST15;SORD
unsaturated fatty acid metabolic process (GO:0033559)	3/44	0.319545	1	0	0	1.51012	1.72283	FADS2;GSTM2;GSTP1
positive regulation of macroautophagy (GO:0016239)	3/44	0.319545	1	0	0	1.51012	1.72283	PINK1;SESN1;KDR
positive regulation of interleukin-8 production (GO:0032757)	3/44	0.319545	1	0	0	1.51012	1.72283	AFAP1L2;HSPA1B;HSPA1A
negative regulation of type I interferon production (GO:0032480)	3/44	0.319545	1	0	0	1.51012	1.72283	UBA7;IRF3;TRAF3IP1
positive regulation of cellular process (GO:0048522)	26/519	0.320103	1	0	0	1.10955	1.26391	N6AMT1;PSMD10;KMT2D;ANKLE1;FLT1;KMT2A;HILPDA;LRP5;IRS2;TNFRSF11A;CXCL16;ESM1;KDR;HES1;CDC7;LIFR;HCFC1;TBX2;SAPCD2;P2RX2;BAMBI;DLC1;NOS1AP;CD47;CDK13;CRLF2
positive regulation of peptidyl-serine phosphorylation (GO:0033138)	5/83	0.320654	1	0	0	1.33424	1.51756	APP;TRIM6;PINK1;FNIP1;FNIP2
protein import into nucleus (GO:0006606)	6/103	0.321332	1	0	0	1.2902	1.46473	NCKIPSD;NUP188;RANBP17;HES1;PRICKLE1;JAK3
regulation of ERK1 and ERK2 cascade (GO:0070372)	13/247	0.325203	1	0	0	1.1657	1.30944	APP;NRP1;DUSP3;FLT1;GSTP1;INSRR;MERTK;FLCN;ERBB3;KDR;SPRY1;FAM83D;NODAL
regulation of programmed cell death (GO:0043067)	14/268	0.326131	1	0	0	1.15701	1.29637	MAP4K2;RBM25;PPP1R13B;MINK1;TNFRSF11B;TNFRSF11A;PIDD1;PINK1;TAOK2;NOS1AP;SKP2;TARDBP;JAK3;NODAL
glucose metabolic process (GO:0006006)	4/64	0.327375	1	0	0	1.38427	1.54575	PER2;SORD;LRP5;IRS2
positive regulation of cell adhesion (GO:0045785)	4/64	0.327375	1	0	0	1.38427	1.54575	FLCN;NCOA3;CD47;NODAL
dephosphorylation (GO:0016311)	7/124	0.327778	1	0	0	1.25031	1.39462	DUSP3;INPP5K;PTPRK;PLPP3;MTMR4;SSH2;SSH1
positive regulation of glucose import (GO:0046326)	2/26	0.329369	1	0	0	1.70372	1.89212	CAPN10;IRS2
regulation of transcription regulatory region DNA binding (GO:2000677)	2/26	0.329369	1	0	0	1.70372	1.89212	PER2;TRIM6
regulation of centrosome cycle (GO:0046605)	2/26	0.329369	1	0	0	1.70372	1.89212	XRCC3;CEP85
regulation of p38MAPK cascade (GO:1900744)	2/26	0.329369	1	0	0	1.70372	1.89212	PER1;MINK1
regulation of NF-kappaB import into nucleus (GO:0042345)	2/26	0.329369	1	0	0	1.70372	1.89212	APP;IL23A
positive regulation of wound healing (GO:0090303)	2/26	0.329369	1	0	0	1.70372	1.89212	INSL3;PLPP3
negative chemotaxis (GO:0050919)	2/26	0.329369	1	0	0	1.70372	1.89212	SEMA5A;SEMA5B
negative regulation of cellular response to insulin stimulus (GO:1900077)	2/26	0.329369	1	0	0	1.70372	1.89212	INPP5K;TSC1
regulation of histone acetylation (GO:0035065)	2/26	0.329369	1	0	0	1.70372	1.89212	FLCN;KMT2A
positive regulation of release of cytochrome c from mitochondria (GO:0090200)	2/26	0.329369	1	0	0	1.70372	1.89212	PINK1;PLAUR
regulation of rhodopsin mediated signaling pathway (GO:0022400)	2/26	0.329369	1	0	0	1.70372	1.89212	GUCA1A;PDE6B
nucleus organization (GO:0006997)	3/45	0.332065	1	0	0	1.47656	1.6278	ANKLE1;LEMD3;SYNE1
peptidyl-tyrosine autophosphorylation (GO:0038083)	3/45	0.332065	1	0	0	1.47656	1.6278	TNK1;KDR;JAK3
proteolysis (GO:0006508)	15/291	0.336296	1	0	0	1.14167	1.24415	MIPEP;PCSK1;PLAT;CAPN15;SENP1;CAPN9;BMP1;CAPN10;DDI2;RNPEP;OLR1;ATG4A;AMZ1;RHBDL2;ADAMTS7
regulation of type I interferon production (GO:0032479)	5/85	0.338636	1	0	0	1.30285	1.41076	IRF3;UBA7;IRAK1;TRAF3IP1;POLR3GL
small RNA loading onto RISC (GO:0070922)	1/9	0.340249	1	0	0	2.46093	2.65307	AGO3
negative regulation of leukocyte chemotaxis (GO:0002689)	1/9	0.340249	1	0	0	2.46093	2.65307	PADI2
response to UV-C (GO:0010225)	1/9	0.340249	1	0	0	2.46093	2.65307	POLH
positive regulation of voltage-gated potassium channel activity (GO:1903818)	1/9	0.340249	1	0	0	2.46093	2.65307	NOS1AP
actin filament reorganization (GO:0090527)	1/9	0.340249	1	0	0	2.46093	2.65307	FRY
poly-N-acetyllactosamine biosynthetic process (GO:0030311)	1/9	0.340249	1	0	0	2.46093	2.65307	B3GNT2
epithelial cell apoptotic process (GO:1904019)	1/9	0.340249	1	0	0	2.46093	2.65307	CAPN10
neuronal ion channel clustering (GO:0045161)	1/9	0.340249	1	0	0	2.46093	2.65307	PICK1
positive regulation of triglyceride biosynthetic process (GO:0010867)	1/9	0.340249	1	0	0	2.46093	2.65307	SCARB1
cellular response to interleukin-4 (GO:0071353)	1/9	0.340249	1	0	0	2.46093	2.65307	JAK3
postsynaptic membrane assembly (GO:0097104)	1/9	0.340249	1	0	0	2.46093	2.65307	LRP4
pericardium development (GO:0060039)	1/9	0.340249	1	0	0	2.46093	2.65307	DLL4
sterol catabolic process (GO:0016127)	1/9	0.340249	1	0	0	2.46093	2.65307	SCARF1
regulation of microtubule-based movement (GO:0060632)	1/9	0.340249	1	0	0	2.46093	2.65307	CCDC65
regulation of endothelial cell differentiation (GO:0045601)	1/9	0.340249	1	0	0	2.46093	2.65307	ATOH8
positive regulation of mitochondrial translation (GO:0070131)	1/9	0.340249	1	0	0	2.46093	2.65307	MRPS27
positive regulation of synapse maturation (GO:0090129)	1/9	0.340249	1	0	0	2.46093	2.65307	CAMK2B
regulation of morphogenesis of an epithelium (GO:1905330)	1/9	0.340249	1	0	0	2.46093	2.65307	SAPCD2
regulation of cysteine-type endopeptidase activity involved in apoptotic signaling pathway (GO:2001267)	1/9	0.340249	1	0	0	2.46093	2.65307	PLAUR
positive regulation of nitric-oxide synthase biosynthetic process (GO:0051770)	1/9	0.340249	1	0	0	2.46093	2.65307	KDR
ionotropic glutamate receptor signaling pathway (GO:0035235)	1/9	0.340249	1	0	0	2.46093	2.65307	APP
neurotrophin TRK receptor signaling pathway (GO:0048011)	1/9	0.340249	1	0	0	2.46093	2.65307	SORT1
nuclear migration (GO:0007097)	1/9	0.340249	1	0	0	2.46093	2.65307	TMEM201
adipose tissue development (GO:0060612)	1/9	0.340249	1	0	0	2.46093	2.65307	LRP5
positive regulation of leukocyte apoptotic process (GO:2000108)	1/9	0.340249	1	0	0	2.46093	2.65307	PIK3CD
response to leucine (GO:0043201)	1/9	0.340249	1	0	0	2.46093	2.65307	SESN1
negative regulation of phosphatidylinositol 3-kinase signaling (GO:0014067)	1/9	0.340249	1	0	0	2.46093	2.65307	PIK3IP1
cellular response to oxygen levels (GO:0071453)	1/9	0.340249	1	0	0	2.46093	2.65307	PICK1
sympathetic ganglion development (GO:0061549)	1/9	0.340249	1	0	0	2.46093	2.65307	NRP1
peptidyl-amino acid modification (GO:0018193)	1/9	0.340249	1	0	0	2.46093	2.65307	METAP1D
negative regulation of histone methylation (GO:0031061)	1/9	0.340249	1	0	0	2.46093	2.65307	MTF2
regulation of cytokine secretion involved in immune response (GO:0002739)	1/9	0.340249	1	0	0	2.46093	2.65307	TRIM6
receptor recycling (GO:0001881)	1/9	0.340249	1	0	0	2.46093	2.65307	EHD3
protein localization to vacuole (GO:0072665)	1/9	0.340249	1	0	0	2.46093	2.65307	SZT2
regulation of striated muscle tissue development (GO:0016202)	1/9	0.340249	1	0	0	2.46093	2.65307	CENPF
regulation of Rac protein signal transduction (GO:0035020)	1/9	0.340249	1	0	0	2.46093	2.65307	ARHGAP17
negative regulation of activin receptor signaling pathway (GO:0032926)	1/9	0.340249	1	0	0	2.46093	2.65307	LEMD3
oogenesis (GO:0048477)	1/9	0.340249	1	0	0	2.46093	2.65307	KMT2D
mitochondrial protein processing (GO:0034982)	1/9	0.340249	1	0	0	2.46093	2.65307	MIPEP
pinocytosis (GO:0006907)	1/9	0.340249	1	0	0	2.46093	2.65307	SNX33
negative regulation of alcohol biosynthetic process (GO:1902931)	1/9	0.340249	1	0	0	2.46093	2.65307	GFI1
Notch signaling involved in heart development (GO:0061314)	1/9	0.340249	1	0	0	2.46093	2.65307	DLL4
positive regulation of cell activation (GO:0050867)	1/9	0.340249	1	0	0	2.46093	2.65307	APP
regulation of bile acid biosynthetic process (GO:0070857)	1/9	0.340249	1	0	0	2.46093	2.65307	NR1D1
engulfment of apoptotic cell (GO:0043652)	1/9	0.340249	1	0	0	2.46093	2.65307	NCOA3
regulation of organ morphogenesis (GO:2000027)	1/9	0.340249	1	0	0	2.46093	2.65307	SAPCD2
negative regulation of lymphocyte apoptotic process (GO:0070229)	1/9	0.340249	1	0	0	2.46093	2.65307	IRS2
endothelial cell chemotaxis (GO:0035767)	1/9	0.340249	1	0	0	2.46093	2.65307	NRP1
postsynaptic density organization (GO:0097106)	1/9	0.340249	1	0	0	2.46093	2.65307	SHANK3
regulation of leukocyte activation (GO:0002694)	1/9	0.340249	1	0	0	2.46093	2.65307	PLSCR1
response to interleukin-4 (GO:0070670)	1/9	0.340249	1	0	0	2.46093	2.65307	JAK3
glucose import (GO:0046323)	1/9	0.340249	1	0	0	2.46093	2.65307	SORT1
cholesterol catabolic process (GO:0006707)	1/9	0.340249	1	0	0	2.46093	2.65307	SCARF1
regulation of hair cycle (GO:0042634)	1/9	0.340249	1	0	0	2.46093	2.65307	PER1
hexose catabolic process (GO:0019320)	1/9	0.340249	1	0	0	2.46093	2.65307	LRP5
mRNA methylation (GO:0080009)	1/9	0.340249	1	0	0	2.46093	2.65307	METTL3
regulation of oxidative phosphorylation (GO:0002082)	1/9	0.340249	1	0	0	2.46093	2.65307	PINK1
cellular response to leucine (GO:0071233)	1/9	0.340249	1	0	0	2.46093	2.65307	SESN1
regulation of homotypic cell-cell adhesion (GO:0034110)	1/9	0.340249	1	0	0	2.46093	2.65307	ANK3
mitral valve morphogenesis (GO:0003183)	1/9	0.340249	1	0	0	2.46093	2.65307	DCHS1
mast cell mediated immunity (GO:0002448)	1/9	0.340249	1	0	0	2.46093	2.65307	PIK3CD
muscle cell fate commitment (GO:0042693)	1/9	0.340249	1	0	0	2.46093	2.65307	TBX2
cellular response to acidic pH (GO:0071468)	1/9	0.340249	1	0	0	2.46093	2.65307	CHORDC1
mesodermal cell differentiation (GO:0048333)	1/9	0.340249	1	0	0	2.46093	2.65307	ITGA2
regulation of oxidative stress-induced cell death (GO:1903201)	1/9	0.340249	1	0	0	2.46093	2.65307	PINK1
detection of mechanical stimulus involved in sensory perception (GO:0050974)	1/9	0.340249	1	0	0	2.46093	2.65307	PIEZO2
nuclear RNA surveillance (GO:0071027)	1/9	0.340249	1	0	0	2.46093	2.65307	DXO
positive regulation of triglyceride lipase activity (GO:0061365)	1/9	0.340249	1	0	0	2.46093	2.65307	PNLIP
negative regulation of DNA-templated transcription, elongation (GO:0032785)	1/9	0.340249	1	0	0	2.46093	2.65307	HNRNPU
histone H3-K4 trimethylation (GO:0080182)	1/9	0.340249	1	0	0	2.46093	2.65307	KMT2A
response to vitamin (GO:0033273)	1/9	0.340249	1	0	0	2.46093	2.65307	ALPL
receptor-mediated endocytosis (GO:0006898)	10/188	0.343566	1	0	0	1.17811	1.25866	SCARB1;CD163;HSPH1;DLC1;STAB1;ADM;LRP3;HSPG2;SCARF1;CXCL16
intraciliary transport (GO:0042073)	3/46	0.344577	1	0	0	1.44446	1.53898	IFT88;TRAF3IP1;IFT46
interleukin-12-mediated signaling pathway (GO:0035722)	3/46	0.344577	1	0	0	1.44446	1.53898	PITPNA;IL12RB1;PLCB1
nuclear envelope disassembly (GO:0051081)	3/46	0.344577	1	0	0	1.44446	1.53898	CCNB2;NUP188;AKAP8L
cellular response to interleukin-12 (GO:0071349)	3/46	0.344577	1	0	0	1.44446	1.53898	PITPNA;IL12RB1;PLCB1
regulation of generation of precursor metabolites and energy (GO:0043467)	3/46	0.344577	1	0	0	1.44446	1.53898	PINK1;NUP188;PRDM16
mitotic spindle assembly (GO:0090307)	3/46	0.344577	1	0	0	1.44446	1.53898	TPX2;MYBL2;TUBGCP4
aminoglycan biosynthetic process (GO:0006023)	3/46	0.344577	1	0	0	1.44446	1.53898	B3GNT2;B3GALT6;HSPG2
regulation of DNA metabolic process (GO:0051052)	3/46	0.344577	1	0	0	1.44446	1.53898	UPF1;USP1;POLH
response to endoplasmic reticulum stress (GO:0034976)	6/106	0.345499	1	0	0	1.25368	1.33237	UBA5;EIF2AK3;SYVN1;CHAC1;PDIA5;TXNDC5
regulation of calcium ion transmembrane transporter activity (GO:1901019)	2/27	0.346079	1	0	0	1.64062	1.74084	CACNB1;CACNB3
regulation of intracellular steroid hormone receptor signaling pathway (GO:0033143)	2/27	0.346079	1	0	0	1.64062	1.74084	UBA5;SAFB2
regulation of cilium assembly (GO:1902017)	2/27	0.346079	1	0	0	1.64062	1.74084	TCHP;IFT88
negative regulation of smooth muscle cell proliferation (GO:0048662)	2/27	0.346079	1	0	0	1.64062	1.74084	TRIB1;PRKG1
negative regulation of synaptic transmission (GO:0050805)	2/27	0.346079	1	0	0	1.64062	1.74084	PLK2;PICK1
negative regulation of small GTPase mediated signal transduction (GO:0051058)	2/27	0.346079	1	0	0	1.64062	1.74084	SPRY4;SPRY1
modulation by host of viral transcription (GO:0043921)	2/27	0.346079	1	0	0	1.64062	1.74084	INPP5K;TARDBP
regulation of protein localization to nucleus (GO:1900180)	2/27	0.346079	1	0	0	1.64062	1.74084	FLCN;EIF2AK3
regulation of extrinsic apoptotic signaling pathway in absence of ligand (GO:2001239)	2/27	0.346079	1	0	0	1.64062	1.74084	HSPA1B;HSPA1A
extrinsic apoptotic signaling pathway via death domain receptors (GO:0008625)	2/27	0.346079	1	0	0	1.64062	1.74084	SORT1;DEDD2
positive regulation of substrate adhesion-dependent cell spreading (GO:1900026)	2/27	0.346079	1	0	0	1.64062	1.74084	NRP1;NCOA3
regulation of vascular endothelial growth factor production (GO:0010574)	2/27	0.346079	1	0	0	1.64062	1.74084	EIF2AK3;NODAL
regulation of blood vessel diameter (GO:0097746)	2/27	0.346079	1	0	0	1.64062	1.74084	PER2;ADCY6
negative regulation of organelle assembly (GO:1902116)	2/27	0.346079	1	0	0	1.64062	1.74084	TCHP;PINK1
protein localization to chromosome (GO:0034502)	2/27	0.346079	1	0	0	1.64062	1.74084	MRNIP;ATRX
regulation of autophagy of mitochondrion (GO:1903146)	2/27	0.346079	1	0	0	1.64062	1.74084	PINK1;SLC17A9
cellular response to light stimulus (GO:0071482)	4/66	0.348094	1	0	0	1.34233	1.41654	TRPM1;METTL3;PDE6B;PTPRK
sphingolipid biosynthetic process (GO:0030148)	4/66	0.348094	1	0	0	1.34233	1.41654	CERS4;COL4A3BP;ST3GAL5;PLPP3
cell cycle G2/M phase transition (GO:0044839)	7/127	0.349879	1	0	0	1.22078	1.28202	CCNB2;AKAP8L;HAUS3;CSNK1E;PKMYT1;MASTL;PLCB1
positive regulation of cell cycle process (GO:0090068)	6/107	0.353595	1	0	0	1.24197	1.29115	SPAG5;XRCC3;ATRX;LRP5;CDC7;MAD2L1
protein homooligomerization (GO:0051260)	10/190	0.355635	1	0	0	1.1657	1.20517	EHD3;DGKD;P2RX2;ATL1;EIF2AK3;IGHMBP2;ITPR3;EMILIN1;POLK;FGFRL1
cellular response to oxygen-containing compound (GO:1901701)	14/274	0.356043	1	0	0	1.13167	1.16868	EGR1;UPF1;GFI1;NCOA3;GSTP1;NR1D1;PTPRK;NUGGC;ADCY6;SSH1;ZFP36;MAPK8;SESN1;INPP5K
negative regulation of I-kappaB kinase/NF-kappaB signaling (GO:0043124)	3/47	0.357067	1	0	0	1.41373	1.4559	PSMD10;PER1;GSTP1
heterophilic cell-cell adhesion via plasma membrane cell adhesion molecules (GO:0007157)	3/47	0.357067	1	0	0	1.41373	1.4559	DCHS1;SCARF1;CD200
positive regulation of NF-kappaB transcription factor activity (GO:0051092)	7/128	0.357284	1	0	0	1.21124	1.24664	APP;PIDD1;IRAK1;TNFRSF11A;RHEBL1;HSPA1B;HSPA1A
cellular response to UV (GO:0034644)	4/67	0.358463	1	0	0	1.32229	1.35658	ACTR5;METTL3;PTPRK;DDB2
regulation of TORC1 signaling (GO:1903432)	2/28	0.362649	1	0	0	1.58203	1.60468	SZT2;SESN1
negative regulation of intracellular steroid hormone receptor signaling pathway (GO:0033144)	2/28	0.362649	1	0	0	1.58203	1.60468	PER1;NODAL
cellular response to ketone (GO:1901655)	2/28	0.362649	1	0	0	1.58203	1.60468	ADCY1;ADCY6
carboxylic acid catabolic process (GO:0046395)	2/28	0.362649	1	0	0	1.58203	1.60468	TMEM2;CHORDC1
acute inflammatory response (GO:0002526)	2/28	0.362649	1	0	0	1.58203	1.60468	PLSCR1;DLC1
regulation of receptor internalization (GO:0002090)	2/28	0.362649	1	0	0	1.58203	1.60468	ATXN2;PICK1
positive regulation of calcium-mediated signaling (GO:0050850)	2/28	0.362649	1	0	0	1.58203	1.60468	GSTM2;P2RX2
dopamine receptor signaling pathway (GO:0007212)	2/28	0.362649	1	0	0	1.58203	1.60468	GNAS;ADCY6
regulation of protein targeting to mitochondrion (GO:1903214)	5/88	0.365737	1	0	0	1.25843	1.26578	PINK1;SLC17A9;HES1;KCNN3;SELENOI
positive regulation of protein complex assembly (GO:0031334)	5/88	0.365737	1	0	0	1.25843	1.26578	CDT1;FSCN1;FNIP1;FNIP2;DDB2
regulation of actin filament polymerization (GO:0030833)	4/68	0.368828	1	0	0	1.30285	1.29949	NCOA3;CDC42EP4;ARHGAP18;EPS8L1
positive regulation of T cell activation (GO:0050870)	4/68	0.368828	1	0	0	1.30285	1.29949	IL23A;CD47;JAK3;HSPD1
positive regulation of chemotaxis (GO:0050921)	3/48	0.369524	1	0	0	1.38427	1.3781	SEMA5A;KDR;HSPB1
cellular response to mechanical stimulus (GO:0071260)	3/48	0.369524	1	0	0	1.38427	1.3781	MAPK8;HABP4;PIEZO2
regulation of phospholipase C activity (GO:1900274)	1/10	0.370051	1	0	0	2.21484	2.20181	FLT1
low-density lipoprotein particle receptor catabolic process (GO:0032802)	1/10	0.370051	1	0	0	2.21484	2.20181	MYLIP
regulation of synapse maturation (GO:0090128)	1/10	0.370051	1	0	0	2.21484	2.20181	CAMK2B
peptidyl-serine dephosphorylation (GO:0070262)	1/10	0.370051	1	0	0	2.21484	2.20181	PPP2R2D
ganglion development (GO:0061548)	1/10	0.370051	1	0	0	2.21484	2.20181	NRP1
male meiosis I (GO:0007141)	1/10	0.370051	1	0	0	2.21484	2.20181	MOV10L1
endothelium development (GO:0003158)	1/10	0.370051	1	0	0	2.21484	2.20181	KDR
negative regulation of sodium ion transmembrane transport (GO:1902306)	1/10	0.370051	1	0	0	2.21484	2.20181	HECW2
thyroid gland development (GO:0030878)	1/10	0.370051	1	0	0	2.21484	2.20181	THRB
amino sugar metabolic process (GO:0006040)	1/10	0.370051	1	0	0	2.21484	2.20181	CSGALNACT1
regulation of cellular respiration (GO:0043457)	1/10	0.370051	1	0	0	2.21484	2.20181	PRDM16
neuron projection regeneration (GO:0031102)	1/10	0.370051	1	0	0	2.21484	2.20181	RTN4RL2
negative regulation of oxidative stress-induced neuron death (GO:1903204)	1/10	0.370051	1	0	0	2.21484	2.20181	PINK1
regulation of mammary gland epithelial cell proliferation (GO:0033599)	1/10	0.370051	1	0	0	2.21484	2.20181	DEAF1
regulation of attachment of spindle microtubules to kinetochore (GO:0051988)	1/10	0.370051	1	0	0	2.21484	2.20181	SPAG5
regulation of Arp2/3 complex-mediated actin nucleation (GO:0034315)	1/10	0.370051	1	0	0	2.21484	2.20181	PICK1
protein K11-linked deubiquitination (GO:0035871)	1/10	0.370051	1	0	0	2.21484	2.20181	USP30
phosphatidylglycerol biosynthetic process (GO:0006655)	1/10	0.370051	1	0	0	2.21484	2.20181	CDS2
presynaptic membrane assembly (GO:0097105)	1/10	0.370051	1	0	0	2.21484	2.20181	LRP4
establishment of spindle localization (GO:0051293)	1/10	0.370051	1	0	0	2.21484	2.20181	SPAG5
cellular biogenic amine metabolic process (GO:0006576)	1/10	0.370051	1	0	0	2.21484	2.20181	OAZ2
positive regulation of amyloid-beta formation (GO:1902004)	1/10	0.370051	1	0	0	2.21484	2.20181	APP
response to acidic pH (GO:0010447)	1/10	0.370051	1	0	0	2.21484	2.20181	CHORDC1
contractile actin filament bundle assembly (GO:0030038)	1/10	0.370051	1	0	0	2.21484	2.20181	ITGB5
response to laminar fluid shear stress (GO:0034616)	1/10	0.370051	1	0	0	2.21484	2.20181	KLF2
positive regulation of bone remodeling (GO:0046852)	1/10	0.370051	1	0	0	2.21484	2.20181	MC4R
muscle cell migration (GO:0014812)	1/10	0.370051	1	0	0	2.21484	2.20181	PLAT
hair cell differentiation (GO:0035315)	1/10	0.370051	1	0	0	2.21484	2.20181	USH2A
regulation of actin filament-based movement (GO:1903115)	1/10	0.370051	1	0	0	2.21484	2.20181	MYBPC3
regulation of single stranded viral RNA replication via double stranded DNA intermediate (GO:0045091)	1/10	0.370051	1	0	0	2.21484	2.20181	INPP5K
positive regulation of glial cell differentiation (GO:0045687)	1/10	0.370051	1	0	0	2.21484	2.20181	HES1
cellular copper ion homeostasis (GO:0006878)	1/10	0.370051	1	0	0	2.21484	2.20181	APP
positive regulation of acrosome reaction (GO:2000344)	1/10	0.370051	1	0	0	2.21484	2.20181	PLCB1
astrocyte development (GO:0014002)	1/10	0.370051	1	0	0	2.21484	2.20181	APP
positive regulation of intracellular steroid hormone receptor signaling pathway (GO:0033145)	1/10	0.370051	1	0	0	2.21484	2.20181	KMT2D
epithelial cell morphogenesis (GO:0003382)	1/10	0.370051	1	0	0	2.21484	2.20181	SIPA1L3
positive regulation of lipase activity (GO:0060193)	1/10	0.370051	1	0	0	2.21484	2.20181	PNLIP
positive regulation of natural killer cell activation (GO:0032816)	1/10	0.370051	1	0	0	2.21484	2.20181	IL23A
negative regulation of autophagosome assembly (GO:1902902)	1/10	0.370051	1	0	0	2.21484	2.20181	PINK1
negative regulation of reproductive process (GO:2000242)	1/10	0.370051	1	0	0	2.21484	2.20181	NODAL
receptor guanylyl cyclase signaling pathway (GO:0007168)	1/10	0.370051	1	0	0	2.21484	2.20181	NPR2
primary alcohol catabolic process (GO:0034310)	1/10	0.370051	1	0	0	2.21484	2.20181	SULT1A1
regulation of histone phosphorylation (GO:0033127)	1/10	0.370051	1	0	0	2.21484	2.20181	AKAP8L
Rap protein signal transduction (GO:0032486)	1/10	0.370051	1	0	0	2.21484	2.20181	PLK2
cellular response to ATP (GO:0071318)	1/10	0.370051	1	0	0	2.21484	2.20181	SSH1
regulation of cytoplasmic translation (GO:2000765)	1/10	0.370051	1	0	0	2.21484	2.20181	UNK
central nervous system projection neuron axonogenesis (GO:0021952)	1/10	0.370051	1	0	0	2.21484	2.20181	SZT2
motor neuron axon guidance (GO:0008045)	1/10	0.370051	1	0	0	2.21484	2.20181	PLXNA2
positive regulation of reproductive process (GO:2000243)	1/10	0.370051	1	0	0	2.21484	2.20181	LHFPL2
negative regulation of lipopolysaccharide-mediated signaling pathway (GO:0031665)	1/10	0.370051	1	0	0	2.21484	2.20181	TRIB1
regulation of fatty acid beta-oxidation (GO:0031998)	1/10	0.370051	1	0	0	2.21484	2.20181	IRS2
nuclear mRNA surveillance (GO:0071028)	1/10	0.370051	1	0	0	2.21484	2.20181	DXO
DNA replication-dependent nucleosome assembly (GO:0006335)	1/10	0.370051	1	0	0	2.21484	2.20181	ASF1B
cardiovascular system development (GO:0072358)	1/10	0.370051	1	0	0	2.21484	2.20181	HSPG2
detection of bacterium (GO:0016045)	1/10	0.370051	1	0	0	2.21484	2.20181	DMBT1
ectoderm development (GO:0007398)	1/10	0.370051	1	0	0	2.21484	2.20181	ITGA6
regulation of DNA damage checkpoint (GO:2000001)	1/10	0.370051	1	0	0	2.21484	2.20181	WDR76
negative regulation of protein maturation (GO:1903318)	1/10	0.370051	1	0	0	2.21484	2.20181	CHAC1
positive regulation of smooth muscle cell migration (GO:0014911)	1/10	0.370051	1	0	0	2.21484	2.20181	NRP1
negative regulation of centrosome duplication (GO:0010826)	1/10	0.370051	1	0	0	2.21484	2.20181	CCNF
positive regulation of bone resorption (GO:0045780)	1/10	0.370051	1	0	0	2.21484	2.20181	MC4R
telomere maintenance via recombination (GO:0000722)	1/10	0.370051	1	0	0	2.21484	2.20181	XRCC3
neuron projection fasciculation (GO:0106030)	1/10	0.370051	1	0	0	2.21484	2.20181	SEMA5A
actin filament-based transport (GO:0099515)	1/10	0.370051	1	0	0	2.21484	2.20181	MLPH
ganglioside biosynthetic process (GO:0001574)	1/10	0.370051	1	0	0	2.21484	2.20181	ST3GAL5
negative regulation of sodium ion transmembrane transporter activity (GO:2000650)	1/10	0.370051	1	0	0	2.21484	2.20181	HECW2
negative regulation of embryonic development (GO:0045992)	1/10	0.370051	1	0	0	2.21484	2.20181	TBX2
regulation of mitochondrial depolarization (GO:0051900)	1/10	0.370051	1	0	0	2.21484	2.20181	KDR
stress fiber assembly (GO:0043149)	1/10	0.370051	1	0	0	2.21484	2.20181	ITGB5
regulation of astrocyte differentiation (GO:0048710)	1/10	0.370051	1	0	0	2.21484	2.20181	HES1
negative regulation of protein autophosphorylation (GO:0031953)	1/10	0.370051	1	0	0	2.21484	2.20181	CHORDC1
positive regulation of lipid localization (GO:1905954)	1/10	0.370051	1	0	0	2.21484	2.20181	HILPDA
chaperone-mediated protein transport (GO:0072321)	1/10	0.370051	1	0	0	2.21484	2.20181	HSPA8
cellular response to leucine starvation (GO:1990253)	1/10	0.370051	1	0	0	2.21484	2.20181	SESN1
DNA replication-dependent nucleosome organization (GO:0034723)	1/10	0.370051	1	0	0	2.21484	2.20181	ASF1B
poly-N-acetyllactosamine metabolic process (GO:0030309)	1/10	0.370051	1	0	0	2.21484	2.20181	B3GNT2
T cell homeostasis (GO:0043029)	1/10	0.370051	1	0	0	2.21484	2.20181	JAK3
positive regulation of execution phase of apoptosis (GO:1900119)	1/10	0.370051	1	0	0	2.21484	2.20181	DLC1
negative regulation of homotypic cell-cell adhesion (GO:0034111)	1/10	0.370051	1	0	0	2.21484	2.20181	PRKG1
regulation of neuroblast proliferation (GO:1902692)	1/10	0.370051	1	0	0	2.21484	2.20181	DISC1
regulation of phospholipid metabolic process (GO:1903725)	1/10	0.370051	1	0	0	2.21484	2.20181	MTMR4
telomeric loop disassembly (GO:0090657)	1/10	0.370051	1	0	0	2.21484	2.20181	XRCC3
positive regulation of nuclease activity (GO:0032075)	1/10	0.370051	1	0	0	2.21484	2.20181	HSPA1A
regulation of T cell apoptotic process (GO:0070232)	1/10	0.370051	1	0	0	2.21484	2.20181	JAK3
smooth muscle cell differentiation (GO:0051145)	1/10	0.370051	1	0	0	2.21484	2.20181	TMEM204
regulation of axon regeneration (GO:0048679)	1/10	0.370051	1	0	0	2.21484	2.20181	SCARF1
thyroid hormone generation (GO:0006590)	1/10	0.370051	1	0	0	2.21484	2.20181	DIDO1
negative regulation of glucose transport (GO:0010829)	1/10	0.370051	1	0	0	2.21484	2.20181	INPP5K
positive regulation of hydrolase activity (GO:0051345)	9/172	0.373838	1	0	0	1.15893	1.14031	MYBPC3;DNAJB1;MAPK8;PINK1;ARHGEF37;ITGA6;SRGAP2;MAPK12;ARHGAP23
negative regulation of cellular protein metabolic process (GO:0032269)	5/89	0.374784	1	0	0	1.24429	1.22116	CNOT3;EIF2AK3;PLAT;TSC1;IGF2BP2
keratan sulfate biosynthetic process (GO:0018146)	2/29	0.379058	1	0	0	1.52748	1.48175	B3GNT2;CHST2
regulation of vasoconstriction (GO:0019229)	2/29	0.379058	1	0	0	1.52748	1.48175	PER2;ADM
positive regulation of myeloid cell differentiation (GO:0045639)	2/29	0.379058	1	0	0	1.52748	1.48175	HSPA1B;HSPA1A
regulation of embryonic development (GO:0045995)	2/29	0.379058	1	0	0	1.52748	1.48175	GCM1;PLCB1
positive regulation of transcription from RNA polymerase II promoter in response to stress (GO:0036003)	2/29	0.379058	1	0	0	1.52748	1.48175	CHD6;KLF2
regulation of keratinocyte differentiation (GO:0045616)	2/29	0.379058	1	0	0	1.52748	1.48175	ZFP36;NCOA3
negative regulation of epithelial cell apoptotic process (GO:1904036)	2/29	0.379058	1	0	0	1.52748	1.48175	SEMA5A;KDR
B cell proliferation (GO:0042100)	2/29	0.379058	1	0	0	1.52748	1.48175	CR2;HSPD1
positive regulation of epidermal growth factor receptor signaling pathway (GO:0045742)	2/29	0.379058	1	0	0	1.52748	1.48175	AFAP1L2;PLAUR
MyD88-dependent toll-like receptor signaling pathway (GO:0002755)	2/29	0.379058	1	0	0	1.52748	1.48175	IRAK1;HSPD1
striated muscle tissue development (GO:0014706)	2/29	0.379058	1	0	0	1.52748	1.48175	IGSF8;TBX2
regulation of myoblast differentiation (GO:0045661)	2/29	0.379058	1	0	0	1.52748	1.48175	BOC;PLCB1
negative regulation of angiogenesis (GO:0016525)	4/69	0.379183	1	0	0	1.28396	1.24511	SEMA6A;STAB1;HSPG2;KLF2
positive regulation of plasma membrane bounded cell projection assembly (GO:0120034)	4/69	0.379183	1	0	0	1.28396	1.24511	NRP1;CDC42EP4;FSCN1;EPS8L1
positive regulation of sequence-specific DNA binding transcription factor activity (GO:0051091)	11/215	0.379276	1	0	0	1.13317	1.0986	APP;PIDD1;IRAK1;TNFRSF11A;TCF3;PLPP3;RHEBL1;PPARGC1B;NODAL;HSPA1B;HSPA1A
positive regulation of response to DNA damage stimulus (GO:2001022)	3/49	0.381937	1	0	0	1.35602	1.30517	SPRED2;ANKLE1;PLA2R1
regulation of Notch signaling pathway (GO:0008593)	4/70	0.389521	1	0	0	1.26562	1.19328	DLL4;MAML2;METTL3;CHAC1
stress-activated protein kinase signaling cascade (GO:0031098)	4/70	0.389521	1	0	0	1.26562	1.19328	MAP4K2;MAPK8;MINK1;TAOK2
regulation of gene expression (GO:0010468)	49/1037	0.390748	1	0	0	1.04655	0.983434	APP;RBM26;AKAP8L;PIK3CD;JMJD1C;FLCN;TRIM6;SNRNP70;KDR;METTL16;INSL3;ZIK1;NCOA3;ATRX;ANK3;SAFB;HCFC1;PLSCR1;SFPQ;NOS1AP;TFAM;ATF7;ZSCAN26;MZF1;KMT2D;GCM1;SP140;SRRT;CRX;PHF21B;DLL4;MAPK8;SAFB2;PPARGC1B;BPTF;SUZ12;EGR1;SORT1;EIF2AK3;ACVR2B;MAPK12;CLK1;PER1;
protein oligomerization (GO:0051259)	11/217	0.39086	1	0	0	1.12273	1.0547	EHD3;TRIM6;DGKD;IRAK1;P2RX2;ATL1;EIF2AK3;IGHMBP2;ITPR3;POLK;FGFRL1
lipid transport (GO:0006869)	5/91	0.392868	1	0	0	1.21694	1.13697	SCARB1;ABCA6;TTPA;PITPNA;MFSD2B
protein-DNA complex assembly (GO:0065004)	5/91	0.392868	1	0	0	1.21694	1.13697	RAD51D;ATRX;XRCC3;RSF1;DDB2
negative regulation of viral genome replication (GO:0045071)	3/50	0.394293	1	0	0	1.3289	1.23676	TRIM6;PLSCR1;INPP5K
regulation of protein insertion into mitochondrial membrane involved in apoptotic signaling pathway (GO:1900739)	2/30	0.395286	1	0	0	1.47656	1.37046	MAPK8;PPP1R13B
regulation of cell migration involved in sprouting angiogenesis (GO:0090049)	2/30	0.395286	1	0	0	1.47656	1.37046	DLL4;KDR
beta-catenin-TCF complex assembly (GO:1904837)	2/30	0.395286	1	0	0	1.47656	1.37046	KMT2D;TRRAP
replication fork processing (GO:0031297)	2/30	0.395286	1	0	0	1.47656	1.37046	SMARCAL1;ATRX
connective tissue development (GO:0061448)	2/30	0.395286	1	0	0	1.47656	1.37046	ZBTB16;LRP5
protein palmitoylation (GO:0018345)	2/30	0.395286	1	0	0	1.47656	1.37046	ABHD17A;ZDHHC24
regulation of intracellular estrogen receptor signaling pathway (GO:0033146)	2/30	0.395286	1	0	0	1.47656	1.37046	KMT2D;UBA5
protein localization to lysosome (GO:0061462)	2/30	0.395286	1	0	0	1.47656	1.37046	SZT2;NAGPA
regulation of developmental growth (GO:0048638)	2/30	0.395286	1	0	0	1.47656	1.37046	APP;PLCB1
positive regulation of phospholipase C activity (GO:0010863)	2/30	0.395286	1	0	0	1.47656	1.37046	FLT1;RASGRP4
aminoglycan metabolic process (GO:0006022)	2/30	0.395286	1	0	0	1.47656	1.37046	B3GALT6;HSPG2
phosphatidylinositol 3-kinase signaling (GO:0014065)	2/30	0.395286	1	0	0	1.47656	1.37046	ERBB3;PIK3CD
positive regulation of protein insertion into mitochondrial membrane involved in apoptotic signaling pathway (GO:1900740)	2/30	0.395286	1	0	0	1.47656	1.37046	MAPK8;PPP1R13B
regulation of protein polymerization (GO:0032271)	2/30	0.395286	1	0	0	1.47656	1.37046	ARHGAP18;EPS8L1
chondroitin sulfate metabolic process (GO:0030204)	2/30	0.395286	1	0	0	1.47656	1.37046	CSGALNACT1;CHST15
positive regulation of reactive oxygen species biosynthetic process (GO:1903428)	2/30	0.395286	1	0	0	1.47656	1.37046	NOS1AP;KLF2
positive regulation of posttranscriptional gene silencing (GO:0060148)	1/11	0.398507	1	0	0	2.01349	1.85247	ZFP36
isotype switching (GO:0045190)	1/11	0.398507	1	0	0	2.01349	1.85247	HSPD1
negative regulation of morphogenesis of an epithelium (GO:1905331)	1/11	0.398507	1	0	0	2.01349	1.85247	TBX2
regulation of histone H3-K9 methylation (GO:0051570)	1/11	0.398507	1	0	0	2.01349	1.85247	ATRX
negative regulation of defense response to virus (GO:0050687)	1/11	0.398507	1	0	0	2.01349	1.85247	TRAF3IP1
interleukin-27-mediated signaling pathway (GO:0070106)	1/11	0.398507	1	0	0	2.01349	1.85247	IL27RA
replicative senescence (GO:0090399)	1/11	0.398507	1	0	0	2.01349	1.85247	PLA2R1
positive regulation of cell cycle phase transition (GO:1901989)	1/11	0.398507	1	0	0	2.01349	1.85247	FAM83D
regulation of tumor necrosis factor biosynthetic process (GO:0042534)	1/11	0.398507	1	0	0	2.01349	1.85247	HSPB1
regulation of histone deacetylation (GO:0031063)	1/11	0.398507	1	0	0	2.01349	1.85247	AKAP8L
cellular response to prostaglandin stimulus (GO:0071379)	1/11	0.398507	1	0	0	2.01349	1.85247	ADCY6
postsynapse assembly (GO:0099068)	1/11	0.398507	1	0	0	2.01349	1.85247	LRP4
morphogenesis of an epithelial sheet (GO:0002011)	1/11	0.398507	1	0	0	2.01349	1.85247	DLL4
regulation of trophoblast cell migration (GO:1901163)	1/11	0.398507	1	0	0	2.01349	1.85247	NODAL
negative regulation of ryanodine-sensitive calcium-release channel activity (GO:0060315)	1/11	0.398507	1	0	0	2.01349	1.85247	GSTM2
positive regulation of superoxide anion generation (GO:0032930)	1/11	0.398507	1	0	0	2.01349	1.85247	GSTP1
positive regulation of extracellular matrix organization (GO:1903055)	1/11	0.398507	1	0	0	2.01349	1.85247	FSCN1
negative regulation of nuclear division (GO:0051784)	1/11	0.398507	1	0	0	2.01349	1.85247	FBXO5
negative regulation of protein ubiquitination involved in ubiquitin-dependent protein catabolic process (GO:2000059)	1/11	0.398507	1	0	0	2.01349	1.85247	TRIM39
embryonic eye morphogenesis (GO:0048048)	1/11	0.398507	1	0	0	2.01349	1.85247	TBX2
mesonephros development (GO:0001823)	1/11	0.398507	1	0	0	2.01349	1.85247	ZBTB16
proteasome assembly (GO:0043248)	1/11	0.398507	1	0	0	2.01349	1.85247	PSMD10
myosin filament assembly (GO:0031034)	1/11	0.398507	1	0	0	2.01349	1.85247	MYBPC3
positive regulation of protein deacetylation (GO:0090312)	1/11	0.398507	1	0	0	2.01349	1.85247	AKAP8L
regulation of non-canonical Wnt signaling pathway (GO:2000050)	1/11	0.398507	1	0	0	2.01349	1.85247	CSNK1E
brain morphogenesis (GO:0048854)	1/11	0.398507	1	0	0	2.01349	1.85247	SHANK3
regulation of actin filament depolymerization (GO:0030834)	1/11	0.398507	1	0	0	2.01349	1.85247	SEMA5A
regulation of mitotic centrosome separation (GO:0046602)	1/11	0.398507	1	0	0	2.01349	1.85247	CEP85
positive regulation of histone deacetylation (GO:0031065)	1/11	0.398507	1	0	0	2.01349	1.85247	AKAP8L
regulation of protein kinase C signaling (GO:0090036)	1/11	0.398507	1	0	0	2.01349	1.85247	GPD1L
relaxation of cardiac muscle (GO:0055119)	1/11	0.398507	1	0	0	2.01349	1.85247	GSTM2
calcium ion regulated exocytosis (GO:0017156)	1/11	0.398507	1	0	0	2.01349	1.85247	ARHGAP17
phosphatidylinositol dephosphorylation (GO:0046856)	1/11	0.398507	1	0	0	2.01349	1.85247	INPP5K
rRNA base methylation (GO:0070475)	1/11	0.398507	1	0	0	2.01349	1.85247	METTL16
response to axon injury (GO:0048678)	1/11	0.398507	1	0	0	2.01349	1.85247	RTN4RL2
stress granule assembly (GO:0034063)	1/11	0.398507	1	0	0	2.01349	1.85247	ATXN2
positive regulation of mesenchymal cell proliferation (GO:0002053)	1/11	0.398507	1	0	0	2.01349	1.85247	LRP5
positive regulation of actin filament depolymerization (GO:0030836)	1/11	0.398507	1	0	0	2.01349	1.85247	SEMA5A
regulation of short-term neuronal synaptic plasticity (GO:0048172)	1/11	0.398507	1	0	0	2.01349	1.85247	RAB3A
negative regulation of protein localization to cell surface (GO:2000009)	1/11	0.398507	1	0	0	2.01349	1.85247	SNX33
relaxation of muscle (GO:0090075)	1/11	0.398507	1	0	0	2.01349	1.85247	GSTM2
rhodopsin mediated signaling pathway (GO:0016056)	1/11	0.398507	1	0	0	2.01349	1.85247	PDE6B
cytoplasmic mRNA processing body assembly (GO:0033962)	1/11	0.398507	1	0	0	2.01349	1.85247	ATXN2
negative regulation of nucleocytoplasmic transport (GO:0046823)	1/11	0.398507	1	0	0	2.01349	1.85247	CHORDC1
histone mRNA catabolic process (GO:0071044)	1/11	0.398507	1	0	0	2.01349	1.85247	UPF1
progesterone metabolic process (GO:0042448)	1/11	0.398507	1	0	0	2.01349	1.85247	ADM
cellular response to interferon-beta (GO:0035458)	1/11	0.398507	1	0	0	2.01349	1.85247	TRIM6
positive regulation of chondrocyte differentiation (GO:0032332)	1/11	0.398507	1	0	0	2.01349	1.85247	ZBTB16
camera-type eye morphogenesis (GO:0048593)	1/11	0.398507	1	0	0	2.01349	1.85247	TBX2
synaptic transmission, GABAergic (GO:0051932)	1/11	0.398507	1	0	0	2.01349	1.85247	GABRA6
carbohydrate phosphorylation (GO:0046835)	1/11	0.398507	1	0	0	2.01349	1.85247	POMK
methylation-dependent chromatin silencing (GO:0006346)	1/11	0.398507	1	0	0	2.01349	1.85247	HELLS
low-density lipoprotein receptor particle metabolic process (GO:0032799)	1/11	0.398507	1	0	0	2.01349	1.85247	MYLIP
positive regulation of glucose metabolic process (GO:0010907)	1/11	0.398507	1	0	0	2.01349	1.85247	IRS2
negative regulation of release of sequestered calcium ion into cytosol (GO:0051280)	1/11	0.398507	1	0	0	2.01349	1.85247	GSTM2
epithelial cell-cell adhesion (GO:0090136)	1/11	0.398507	1	0	0	2.01349	1.85247	ITGB5
glutathione biosynthetic process (GO:0006750)	1/11	0.398507	1	0	0	2.01349	1.85247	CHAC1
regulation of receptor biosynthetic process (GO:0010869)	1/11	0.398507	1	0	0	2.01349	1.85247	NR1D1
presynaptic membrane organization (GO:0097090)	1/11	0.398507	1	0	0	2.01349	1.85247	LRP4
interleukin-35-mediated signaling pathway (GO:0070757)	1/11	0.398507	1	0	0	2.01349	1.85247	IL27RA
regulation of blood vessel endothelial cell proliferation involved in sprouting angiogenesis (GO:1903587)	1/11	0.398507	1	0	0	2.01349	1.85247	DLL4
alcohol catabolic process (GO:0046164)	1/11	0.398507	1	0	0	2.01349	1.85247	SCARF1
hepatocyte growth factor receptor signaling pathway (GO:0048012)	1/11	0.398507	1	0	0	2.01349	1.85247	NRP1
positive regulation of growth (GO:0045927)	4/71	0.399834	1	0	0	1.2478	1.14386	N6AMT1;PSMD10;PLCB1;CXCL16
organelle membrane fusion (GO:0090174)	4/71	0.399834	1	0	0	1.2478	1.14386	SYT10;LRMP;STX1A;SEC22C
nervous system development (GO:0007399)	22/455	0.40132	1	0	0	1.07091	0.977737	CHST8;SEMA5A;CSGALNACT1;MYLIP;IGSF8;SZT2;RBFOX2;SEMA6A;PCDHGA5;PLXND1;GSTP1;ZBTB16;CABLES1;ADORA2A;ERBB3;TAOK2;BTBD2;DCHS1;HES1;CHAC1;PCDHB9;SHANK3
nuclear export (GO:0051168)	5/92	0.401897	1	0	0	1.20372	1.09726	ANKLE1;NUP188;CHORDC1;RANBP17;IGFLR1
adenylate cyclase-modulating G-protein coupled receptor signaling pathway (GO:0007188)	7/134	0.401904	1	0	0	1.15701	1.05466	MC4R;CYSLTR2;ADORA2A;GNAS;ADM;ADCY1;ADCY6
positive regulation of developmental process (GO:0051094)	6/113	0.402336	1	0	0	1.17602	1.07073	PINK1;BMP1;ZBTB16;NCOA3;KDR;PLCB1
plasma membrane bounded cell projection assembly (GO:0120031)	12/241	0.406071	1	0	0	1.10282	0.993896	NRP1;IFT88;EHD3;TRAF3IP1;SPATA13;FSCN1;INPP5K;CEP162;CCDC65;SRGAP2;IFT46;RSG1
peptidyl-tyrosine modification (GO:0018212)	3/51	0.406584	1	0	0	1.30285	1.17251	FLT1;KDR;JAK3
telomere maintenance (GO:0000723)	3/51	0.406584	1	0	0	1.30285	1.17251	RAD51D;XRCC3;DNA2
Rho protein signal transduction (GO:0007266)	4/72	0.410116	1	0	0	1.23047	1.09673	NCOA3;CDC42EP4;EPS8L1;RHOBTB1
negative regulation of cell cycle (GO:0045786)	4/72	0.410116	1	0	0	1.23047	1.09673	PPP1R13B;CDK5RAP1;PTPRK;MAD2L1
regulation of dendritic spine development (GO:0060998)	2/31	0.411316	1	0	0	1.42893	1.26945	CAMK2B;SHANK3
regulation of glucose import (GO:0046324)	2/31	0.411316	1	0	0	1.42893	1.26945	CAPN10;IRS2
regulation of protein tyrosine kinase activity (GO:0061097)	2/31	0.411316	1	0	0	1.42893	1.26945	APP;ERBB3
renal water homeostasis (GO:0003091)	2/31	0.411316	1	0	0	1.42893	1.26945	ADCY1;ADCY6
skeletal system morphogenesis (GO:0048705)	2/31	0.411316	1	0	0	1.42893	1.26945	LRP5;IFITM5
anterograde axonal transport (GO:0008089)	2/31	0.411316	1	0	0	1.42893	1.26945	AP3M2;HSPB1
regulation of protein autophosphorylation (GO:0031952)	2/31	0.411316	1	0	0	1.42893	1.26945	CHORDC1;TAOK2
positive regulation of interleukin-1 beta production (GO:0032731)	2/31	0.411316	1	0	0	1.42893	1.26945	EGR1;HSPB1
[truncated: 1,423 more rows]

## Sheet: KEGG_upregulte
Term	Overlap	P-value	Adjusted P-value	Old P-value	Old Adjusted P-value	Odds Ratio	Combined Score	Genes
[truncated: 275 more rows]

[truncated: 3 more sheets: KEGG_dnregulate, Wikipathway_upregulate, Wikipathway_dnregulate]
